# Supplementary material for: SARS‐CoV‐2 nucleocapsid protein interacts with immunoregulators and stress granules and phase separates to form liquid droplets
Source: FEBS Lett. 2021 Nov 22;595(23):2872–96. doi: 10.1002/1873-3468.14229 (PMC8652540; doi:10.1002/1873-3468.14229)
Supplement: Supplementary file 23 — Table S1. List of NCAP interacting proteins in unstressed and arsenite‐stressed A549 cells – Raw data. [file FEB2-595-2872-s018.xlsx]

## Sheet: Sheet1
Checked	Protein FDR Confidence: Combined	Master	Accession	Description	Exp. q-value: Combined	Sum PEP Score	Coverage [%]	# Peptides	# PSMs	# Unique Peptides	# Protein Groups	# AAs	MW [kDa]	calc. pI	Score Sequest HT: Sequest HT	# Peptides (by Search Engine): Sequest HT	# Razor Peptides	Abundance Ratio: (His) / (Control)	Abundance Ratio Adj. P-Value: (His) / (Control)	Abundance Ratio Variability [%]: (His) / (Control)	Abundances (Grouped): His	Abundances (Grouped): Control	Abundances (Grouped) CV [%]: His	Abundances (Grouped) CV [%]: Control	Abundances (Normalized): F5: Light, Sample, His, no arsenite, repl1	Abundances (Normalized): F6: Light, Sample, His, no arsenite, repl2	Abundances (Normalized): F7: Light, Sample, His, no arsenite, repl3	Abundances (Normalized): F5: Heavy, Sample, Control, no arsenite, repl1	Abundances (Normalized): F6: Heavy, Sample, Control, no arsenite, repl2	Abundances (Normalized): F7: Heavy, Sample, Control, no arsenite, repl3	Found in Sample: [S7] F5: Light, Sample, His, no arsenite, repl1	Found in Sample: [S8] F6: Light, Sample, His, no arsenite, repl2	Found in Sample: [S9] F7: Light, Sample, His, no arsenite, repl3	Found in Sample: [S15] F5: Heavy, Sample, Control, no arsenite, repl1	Found in Sample: [S16] F6: Heavy, Sample, Control, no arsenite, repl2	Found in Sample: [S17] F7: Heavy, Sample, Control, no arsenite, repl3	Modifications
FALSE	High	Master Protein	P35579-1	Myosin-9 [OS=Homo sapiens]	0	3730.94	65	158	1925	128	1	1960	226.4	5.6	5784.82	158	37	0.75	0.263955	0.04	88.8	111.2	10.22	5.86	1.78468e+09	1.67721e+09	2.04216e+09	2.2362e+09	2.06997e+09	2.32499e+09	High	High	High	High	High	High	Oxidation [P20; P35; P147; P148; P311; P332; P366; P591; P633; P685]
FALSE	High	Master Protein	P35580-4	Isoform 4 of Myosin-10 [OS=Homo sapiens]	0	1602.2	58	115	710	1	1	2007	232.4	5.55	2017.63	115	102	0.723	0.228745	0.95	90.5	109.5	15.21	8.64	1.44312e+08	1.25123e+08	1.69491e+08	1.74444e+08	1.67337e+08	1.9704e+08	High	Peak Found	Peak Found	High	Peak Found	High	Oxidation [P151; P152; P383; P723; P764]
FALSE	High	Master Protein	P35580-2	Isoform 2 of Myosin-10 [OS=Homo sapiens]	0	1599.35	59	115	708	1	1	1992	230.6	5.57	2015.86	115	0	0.01	2.89203e-17	0		200		14.35				242205	236601	184639	Not Found	Not Found	Not Found	High	Peak Found	Peak Found	Oxidation [P151; P152; P389; P708; P749]
FALSE	High	Master Protein	P35580-3	Isoform 3 of Myosin-10 [OS=Homo sapiens]	0	1575.7	58	113	703	1	1	1997	231.2	5.53	2002.33	113	0	100	2.89203e-17	0	37.4	162.6	29.3		155891	129517	226161			677679	Peak Found	Peak Found	High	Not Found	Not Found	Peak Found	Oxidation [P151; P152; P373; P713; P754]
FALSE	High	Master Protein	Q00610-1	Clathrin heavy chain 1 [OS=Homo sapiens]	0	1441.57	59	81	604	81	1	1675	191.5	5.69	1934.17	81	0	0.726	0.23138	3.85	87.8	112.2	8.18	5.63	3.03346e+08	3.30239e+08	2.80439e+08	3.8736e+08	3.90918e+08	3.52495e+08	High	High	High	High	High	High	Oxidation [P593]
FALSE	High	Master Protein	O43795	Unconventional myosin-Ib [OS=Homo sapiens]	0	922.448	57	62	418	2	1	1136	131.9	9.38	1277.91	62	65	0.601	0.110714	1.22	79.2	120.8	1.29	4.86	2.78044e+08	2.72093e+08	2.78465e+08	4.31847e+08	4.24497e+08	3.93681e+08	High	High	High	High	High	High	Oxidation [P890]
FALSE	High	Master Protein	P60709	Actin, cytoplasmic 1 [OS=Homo sapiens]	0	919.596	79	26	801	9	1	375	41.7	5.48	2222.52	26	26	0.945	0.532188	5.72	94.7	105.3	4.72	8.73	2.87085e+09	2.82535e+09	2.62473e+09	3.18469e+09	3.14225e+09	2.70941e+09	High	High	High	High	High	High	Oxidation [P32; P70; P98; P102; P164; P172; P243; P307; P322; P367]
FALSE	High	Master Protein	O43795-2	Isoform 2 of Unconventional myosin-Ib [OS=Homo sapiens]	0	913.507	59	61	410	1	1	1078	124.9	9.2	1250.97	61	0	0.934	0.515643	2.61	96.6	103.4	15.44	19.03	1.4587e+06	1.55291e+06	1.14448e+06	1.56195e+06	1.69713e+06	1.15845e+06	High	High	High	Peak Found	Peak Found	High	Oxidation [P832]
FALSE	High	Master Protein	O00159-3	Isoform 3 of Unconventional myosin-Ic [OS=Homo sapiens]	0	848.883	59	57	419	2	1	1044	119.6	9.45	1271.06	57	58	0.79	0.31598	9.57	83.4	116.6	6.43	6.68	4.76423e+08	4.21477e+08	4.35426e+08	6.56353e+08	6.08341e+08	5.74879e+08	High	High	High	High	High	High	Oxidation [P561]
FALSE	High	Master Protein	O00159-2	Isoform 2 of Unconventional myosin-Ic [OS=Homo sapiens]	0	833.653	59	56	406	1	1	1028	117.8	9.41	1239.92	56	0	0.729	0.235706	0.6	84.2	115.8	17.78	12.25	562219	397435	453540	765468	624149	622237	High	Peak Found	Peak Found	Peak Found	High	High	Oxidation [P545]; Acetyl [N-Term]
FALSE	High	Master Protein	Q7Z406-6	Isoform 6 of Myosin-14 [OS=Homo sapiens]	0	699.819	43	72	333	59	1	2003	228.5	5.6	913.37	72	0	1.135	0.743938	2.21	108.4	91.6	1.61	2.84	3.45924e+07	3.35788e+07	3.44598e+07	2.91005e+07	2.8144e+07	2.97832e+07	High	High	High	High	High	High	Oxidation [P758]
FALSE	High	Master Protein	P98088	Mucin-5AC [OS=Homo sapiens]	0	534.469	27	63	248	62	1	5654	585.2	7.02	506.79	63	1	1.8	0.850198	3.15	129.9	70.1	10.57	7.48	3.68941e+07	3.04776e+07	3.67702e+07	2.01204e+07	1.75102e+07	1.98368e+07	High	High	High	High	High	High	Oxidation [P3768; P3768; P3768; P3768; P3768]
FALSE	High	Master Protein	Q12965	unconventional myosin-Ie [OS=Homo sapiens]	0	514.455	46	47	267	47	1	1108	127	8.92	646.07	47	0	0.763	0.280952	3.71	90.9	109.1	9.44	6.37	9.67553e+07	8.74351e+07	1.05671e+08	1.16123e+08	1.06283e+08	1.20498e+08	High	High	High	High	High	High
FALSE	High	Master Protein	Q9UM54-6	Isoform 6 of Unconventional myosin-VI [OS=Homo sapiens]	0	513.994	44	49	207	49	1	1285	148.6	8.56	505.86	49	0	0.789	0.315065	1.96	84.5	115.5	5.21	3.17	3.33029e+07	3.20658e+07	3.55222e+07	4.55398e+07	4.74385e+07	4.45876e+07	High	High	High	High	High	High
FALSE	High	Master Protein	P07355-2	Isoform 2 of Annexin A2 [OS=Homo sapiens]	0	458.524	64	26	283	26	1	357	40.4	8.37	823.44	26	0	0.769	0.28837	3.47	91	109	4.79	6.66	3.71286e+08	3.53816e+08	3.37393e+08	4.36734e+08	4.23985e+08	3.83801e+08	High	High	High	High	High	High	Oxidation [P255]
FALSE	High	Master Protein	P78527	DNA-dependent protein kinase catalytic subunit [OS=Homo sapiens]	0	453.8	21	83	250	83	1	4128	468.8	7.12	479.38	83	0	1.262	0.835778	4.99	163.7	36.3	50.75	7.72	4.03102e+07	1.20436e+08	1.29557e+08	2.67256e+07	2.52945e+07	2.94238e+07	High	High	High	High	High	High	Oxidation [P1723; P3795]
FALSE	High	Master Protein	P46940	Ras GTPase-activating-like protein IQGAP1 [OS=Homo sapiens]	0	384.243	36	49	182	47	1	1657	189.1	6.48	369.71	49	2	0.971	0.570092	3.13	17.4	182.6	8.92	15.14	2.81275e+07	2.50096e+07	2.98851e+07	2.4083e+08	2.94727e+08	3.27012e+08	High	High	High	High	High	High	Oxidation [P864; P865]
FALSE	High	Master Protein	P52272	Heterogeneous nuclear ribonucleoprotein M [OS=Homo sapiens]	0	364.409	53	38	205	38	1	730	77.5	8.7	453.61	38	0	1.712	0.904998	1.88	133.3	66.7	9.54	4.92	6.21128e+07	5.23994e+07	6.21413e+07	3.37309e+07	3.09659e+07	3.10547e+07	High	High	High	High	High	High	Oxidation [P459; P594]
FALSE	High	Master Protein	P21333	Filamin-A [OS=Homo sapiens]	0	362.585	29	56	152	52	1	2647	280.6	6.06	317.97	56	4	1.06	0.668184	4.95	108.8	91.2	15.67	8.96	1.60974e+07	1.56505e+07	2.05941e+07	1.34827e+07	1.15117e+07	1.35262e+07	High	High	High	High	High	High	Oxidation [P2489]
FALSE	High	Master Protein	P19105	myosin regulatory light chain 12A [OS=Homo sapiens]	0	357.193	84	13	177	1	1	171	19.8	4.81	581.44	13	0	0.991	0.598411	34.46	87.6	112.4	13.8	59.34	953871	926432	733327	1.18934e+06	2.04358e+06	551720	High	High	High	Peak Found	High	High
FALSE	High	Master Protein	O14950	Myosin regulatory light chain 12B [OS=Homo sapiens]	0	351.854	84	13	177	1	1	172	19.8	4.84	587.81	13	17	1.031	0.637683	1.86	102.9	97.1	8.83	5.85	2.61343e+08	2.30146e+08	2.73872e+08	2.51648e+08	2.25064e+08	2.46455e+08	High	High	High	High	High	Peak Found
FALSE	High	Master Protein	P35527	Keratin, type I cytoskeletal 9 [OS=Homo sapiens]	0	346.181	65	34	121	33	1	623	62	5.24	378.97	34	1	11.115	4.37033e-05	98.92	195.3	4.7	85.32	23.99	3.66041e+08	7.828e+07	1.10247e+08	3.33443e+06	2.0516e+06	2.6432e+06	High	High	High	Peak Found	Peak Found	Peak Found
FALSE	High	Master Protein	Q9Y4I1-3	Isoform 3 of Unconventional myosin-Va [OS=Homo sapiens]	0	343.386	24	41	149	38	1	1880	218.5	8.51	330.92	41	3	0.631	0.135557	0.58	85.4	114.6	8.23	9.98	1.69838e+07	1.51768e+07	1.78709e+07	2.27981e+07	1.96984e+07	2.39811e+07	High	High	High	High	High	High	Oxidation [P201]
FALSE	High	Master Protein	P35749-2	Isoform 2 of Myosin-11 [OS=Homo sapiens]	0	329.07	12	28	207	1	1	1979	227.9	5.5	615.62	28	0														Not Found	Not Found	High	Not Found	Not Found	Not Found	Oxidation [P380]
FALSE	High	Master Protein	P36578	60S ribosomal protein L4 [OS=Homo sapiens]	0	317.716	46	20	141	20	1	427	47.7	11.06	406.54	20	0	1.417	0.944231	1.47	116.9	83.1	5.49	13.05	1.36665e+08	1.46324e+08	1.31365e+08	9.72306e+07	1.10925e+08	8.54148e+07	High	High	High	High	High	High	Oxidation [P134; P280]
FALSE	High	Master Protein	P68032	Actin, alpha cardiac muscle 1 [OS=Homo sapiens]	0	311.837	36	14	443	2	1	377	42	5.39	974.91	14	0	0.765	0.283961	1.79	87.1	112.9	17.73	22.11	1.33976e+08	1.27753e+08	9.4766e+07	1.78416e+08	1.65505e+08	1.14512e+08	High	High	High	High	High	High	Oxidation [P34; P72; P245; P324]
FALSE	High	Master Protein	P04264	Keratin, type II cytoskeletal 1 [OS=Homo sapiens]	0	310.453	59	41	151	35	1	644	66	8.12	426.23	41	6	10.369	8.47959e-05	60.02	13.5	186.5	60.21	11.53	5.74089e+08	1.82661e+08	2.6841e+08	3.08306e+09	3.70385e+09	3.85494e+09	High	High	High	Peak Found	Peak Found	Peak Found	Oxidation [P499]
FALSE	High	Master Protein	P02545	Prelamin-A/C [OS=Homo sapiens]	0	293.713	52	33	149	31	1	664	74.1	7.02	322.9	33	2	0.789	0.315028	0.56	87.7	112.3	24.91	19.77	4.17791e+07	3.0265e+07	5.05687e+07	5.35381e+07	4.10191e+07	6.14029e+07	High	High	High	High	High	High
FALSE	High	Master Protein	Q6S8J3	POTE ankyrin domain family member E [OS=Homo sapiens]	0	293.351	10	9	352	1	1	1075	121.3	6.2	967.19	9	1	0.791	0.317427	3.24	89	111	6.76	11.06	1.763e+07	1.87741e+07	1.63957e+07	2.27482e+07	2.20023e+07	1.83964e+07	High	High	Peak Found	High	High	High	Oxidation [P732; P886; P943; P1067]
FALSE	High	Master Protein	Q9P2E9-1	Ribosome-binding protein 1 [OS=Homo sapiens]	0	288.688	33	40	135	40	1	1410	152.4	8.6	305.78	40	0	2.235	0.634006	0.36	136.2	63.8	10.28	16.44	2.20885e+07	1.91787e+07	2.35408e+07	1.03356e+07	8.9229e+06	1.23714e+07	High	High	High	High	High	High
FALSE	High	Master Protein	Q92614-1	Unconventional myosin-XVIIIa [OS=Homo sapiens]	0	280.781	23	39	118	39	1	2054	233	6.3	267.69	39	0	1.055	0.660618	4.12	97.1	102.9	1.14	5.11	1.86751e+07	1.86538e+07	1.90336e+07	2.02754e+07	1.83574e+07	1.97721e+07	High	High	High	High	High	High
FALSE	High	Master Protein	P63010-2	Isoform 2 of AP-2 complex subunit beta [OS=Homo sapiens]	0	279.72	39	29	138	29	1	951	105.6	5.34	349	29	0	0.665	0.165898	0.45	70.2	129.8	7.72	2.16	3.28516e+07	3.23905e+07	3.71677e+07	6.06823e+07	6.2027e+07	5.94028e+07	High	High	High	High	High	High	Oxidation [P780; P813]
FALSE	High	Master Protein	Q9UPQ0-10	Isoform 10 of LIM and calponin homology domains-containing protein 1 [OS=Homo sapiens]	0	278.93	38	32	126	32	1	1056	118.9	6.3	282.92	32	0	0.824	0.365036	7.31	153.1	46.9	4.77	9.38	5.95675e+07	6.46965e+07	5.96975e+07	1.83261e+07	1.54946e+07	1.83064e+07	High	High	High	High	High	High	Oxidation [P485; P734]
FALSE	High	Master Protein	P05787-2	Isoform 2 of Keratin, type II cytoskeletal 8 [OS=Homo sapiens]	0	277.837	53	31	168	23	1	511	56.6	5.43	341.75	31	4	1.786	0.857976	2.48	125.4	74.6	3.68	6.76	5.49886e+07	5.37213e+07	5.11427e+07	3.19922e+07	3.32483e+07	2.91047e+07	High	High	High	High	High	High
FALSE	High	Master Protein	P12956	X-ray repair cross-complementing protein 6 [OS=Homo sapiens]	0	275.219	52	27	125	27	1	609	69.8	6.64	297.03	27	0	1.577	0.968005	4	126.8	73.2	11.86	9.64	3.28327e+07	2.97326e+07	2.58557e+07	1.99751e+07	1.71634e+07	1.6812e+07	High	High	High	High	High	High	Oxidation [P343]
FALSE	High	Master Protein	Q6WCQ1-2	Isoform 2 of Myosin phosphatase Rho-interacting protein [OS=Homo sapiens]	0	273.943	40	32	113	32	1	1038	118	6.39	254.92	32	0	0.661	0.162237	0.72	69.6	130.4	8.79	8.28	9.60976e+06	8.34595e+06	9.87047e+06	1.8445e+07	1.57648e+07	1.80217e+07	High	High	High	High	High	High	Oxidation [P623]
FALSE	High	Master Protein	P39023	60S ribosomal protein L3 [OS=Homo sapiens]	0	273.336	49	24	138	24	1	403	46.1	10.18	303.47	24	0	1.298	0.869238	2.25	112	88	4.95	14.3	9.6922e+07	1.00254e+08	90885704	7.70362e+07	7.62264e+07	5.91152e+07	High	High	High	High	High	High	Oxidation [P206]
FALSE	High	Master Protein	P11142-1	Heat shock cognate 71 kDa protein [OS=Homo sapiens]	0	269.745	47	26	125	17	1	646	70.9	5.52	331.53	26	9	2.34	0.582165	3.32	151.4	48.6	6.13	7.28	5.26121e+07	4.90676e+07	4.65837e+07	1.7657e+07	1.57653e+07	1.54703e+07	High	High	High	High	High	High
FALSE	High	Master Protein	Q13045-1	protein flightless-1 homolog [OS=Homo sapiens]	0	265.637	28	31	122	1	1	1269	144.7	6.05	285.74	31	31	0.772	0.292267	3.51	85	115	5.22	3.58	1.96431e+07	2.15617e+07	2.15013e+07	2.7412e+07	2.90935e+07	2.92664e+07	High	High	High	High	High	High	Oxidation [P379]
FALSE	High	Master Protein	O95782	AP-2 complex subunit alpha-1 [OS=Homo sapiens]	0	264.073	43	36	136	26	1	977	107.5	7.03	313.64	36	10	0.858	0.412452	0.14	94.1	105.9	7.27	4.63	3.13902e+07	2.80075e+07	2.75256e+07	3.23235e+07	3.14977e+07	2.95203e+07	High	High	High	High	High	High	Oxidation [P898]
FALSE	High	Master Protein	Q07065	Cytoskeleton-associated protein 4 [OS=Homo sapiens]	0	262.767	54	27	108	27	1	602	66	5.92	272.14	27	0	1.711	0.905216	5.77	121.3	78.7	10.93	10.67	2.89159e+07	2.54782e+07	3.1742e+07	1.87478e+07	1.55767e+07	1.89613e+07	High	High	High	High	High	High
FALSE	High	Master Protein	O43707	Alpha-actinin-4 [OS=Homo sapiens]	0	257.514	44	36	114	24	1	911	104.8	5.44	282.03	36	12	1.351	0.912677	4.77	114.5	85.5	1.18	0.55	2.08872e+07	2.09045e+07	2.13272e+07	1.56113e+07	1.56161e+07	1.57627e+07	High	High	High	High	High	High
FALSE	High	Master Protein	P07437	tubulin beta chain [OS=Homo sapiens]	0	252.703	61	21	119	3	1	444	49.6	4.89	322.12	21	27	1.588	0.961165	4.92	125.9	74.1	9.01	11.36	4.96442e+07	4.97373e+07	4.23188e+07	2.91984e+07	3.04738e+07	2.44311e+07	High	High	High	High	High	High	Oxidation [P70]
FALSE	High	Master Protein	Q13045-2	Isoform 2 of Protein flightless-1 homolog [OS=Homo sapiens]	0	250.229	29	31	118	1	1	1214	138.4	6.07	269.34	31	0	0.01	2.89203e-17	0		200		12.42				341600	316599	402003	High	High	High	Peak Found	Peak Found	Peak Found	Oxidation [P325]
FALSE	High	Master Protein	P68371	Tubulin beta-4B chain [OS=Homo sapiens]	0	239.824	57	20	119	2	1	445	49.8	4.89	303.28	20	2	1.375	0.926289	11.65	115	85	6.41	2.6	5.0941e+06	5.6484e+06	5.03895e+06	3.90441e+06	3.71347e+06	3.76474e+06	High	High	High	High	High	High	Oxidation [P70]
FALSE	High	Master Protein	P49411	elongation factor Tu, mitochondrial [OS=Homo sapiens]	0	238.078	54	23	110	23	1	452	49.5	7.61	282.59	23	0	1.645	0.932101	1.83	130.6	69.4	3.29	9.64	4.22159e+07	4.13401e+07	3.95654e+07	2.31538e+07	2.19533e+07	1.91341e+07	High	High	High	High	High	High	Oxidation [P343]
FALSE	High	Master Protein	P46777	60S ribosomal protein L5 [OS=Homo sapiens]	0	235.833	48	17	102	17	1	297	34.3	9.72	245.7	17	0	1.407	0.940597	4.05	114.8	85.2	4.26	5.01	4.27499e+07	4.39873e+07	4.64641e+07	3.03448e+07	3.26637e+07	3.34367e+07	High	High	High	High	High	High	Oxidation [P233]
FALSE	High	Master Protein	P13645	Keratin, type I cytoskeletal 10 [OS=Homo sapiens]	0	227.598	51	29	106	25	1	584	58.8	5.21	308.16	29	4	13.198	7.55921e-06	42.27	193.5	6.5	17.4	9.86	1.17163e+08	1.01499e+08	1.43033e+08	4.36605e+06	3.58594e+06	3.9335e+06	High	High	High	Peak Found	Peak Found	Peak Found	Oxidation [P310]
FALSE	High	Master Protein	Q9NYL9	tropomodulin-3 [OS=Homo sapiens]	0	226.633	57	19	94	19	1	352	39.6	5.19	246.28	19	0	0.881	0.439916	1.15	99.8	100.2	9.57	6.97	3.48673e+07	3.137e+07	2.88278e+07	3.277e+07	3.1511e+07	2.85672e+07	High	High	High	High	High	High
FALSE	High	Master Protein	P11021	78 kDa glucose-regulated protein [OS=Homo sapiens]	0	224.886	44	24	94	22	1	654	72.3	5.16	229.92	24	0	2.033	0.739566	10.45	142	58	5.51	11.55	1.90967e+07	1.83352e+07	2.0433e+07	9.29253e+06	7.52866e+06	7.80589e+06	High	High	High	High	High	High
FALSE	High	Master Protein	Q12797	Aspartyl/Asparaginyl beta-hydroxylase [OS=Homo sapiens]	0	224.582	38	25	127	25	1	758	85.8	5.01	315.35	25	0	1.681	0.922597	2.31	135.6	64.4	13.93	12.16	5.42923e+07	4.36148e+07	5.73479e+07	2.67658e+07	2.1167e+07	2.57723e+07	High	High	High	High	High	High
FALSE	High	Master Protein	P05388	60S acidic ribosomal protein P0 [OS=Homo sapiens]	0	223.021	58	14	97	14	1	317	34.3	5.97	335.98	14	0	1.237	0.81723	8.77	105.9	94.1	7.5	11	1.22026e+08	1.3974e+08	1.24239e+08	1.17796e+08	1.10443e+08	9.46256e+07	High	High	High	High	High	High
FALSE	High	Master Protein	P60660-2	Isoform Smooth muscle of Myosin light polypeptide 6 [OS=Homo sapiens]	0	220.776	81	11	117	9	1	151	17	4.55	333.18	11	3	1.133	0.743449	7	97.4	102.6	8.86	5.26	2.34325e+08	2.30524e+08	2.69882e+08	2.46669e+08	2.37603e+08	2.63423e+08	High	High	High	High	High	High	Oxidation [P72]
FALSE	High	Master Protein	P35908	Keratin, type II cytoskeletal 2 epidermal [OS=Homo sapiens]	0	218.334	58	34	98	25	1	639	65.4	8	245.61	34	5	2.461	0.512983	18.19	177.5	22.5	18.44	83.15	5.13273e+07	5.51694e+07	7.19524e+07	2.31096e+07	6.99698e+06	5.32584e+06	High	High	High	Peak Found	Peak Found	Peak Found
FALSE	High	Master Protein	Q9BQE3	Tubulin alpha-1C chain [OS=Homo sapiens]	0	217.602	50	18	96	5	1	449	49.9	5.1	278.77	18	15	1.675	0.925391	4.45	132.5	67.5	35.75	12.61	5.38051e+07	6.67843e+07	1.05615e+08	3.40291e+07	3.73595e+07	2.89781e+07	High	High	High	High	High	High
FALSE	High	Master Protein	P05783	Keratin, type I cytoskeletal 18 [OS=Homo sapiens]	0	216.078	57	26	120	25	1	430	48	5.45	272.99	26	0	1.937	0.77167	5.88	130.6	69.4	150.5	8.81	5.67568e+07	1.17652e+09	5.59199e+07	3.3916e+07	3.01413e+07	2.86325e+07	High	High	High	High	High	High
FALSE	High	Master Protein	P67936	Tropomyosin alpha-4 chain [OS=Homo sapiens]	0	215.693	61	20	128	11	1	248	28.5	4.69	320.99	20	3	0.839	0.387434	1.33	89.4	110.6	20.21	19.47	1.89762e+07	1.36527e+07	1.35307e+07	2.32475e+07	1.68961e+07	1.67968e+07	High	High	High	High	High	High
FALSE	High	Master Protein	O94973	AP-2 complex subunit alpha-2 [OS=Homo sapiens]	0	208.858	31	25	97	15	1	939	103.9	6.96	212.61	25	0	0.762	0.279133	7.22	72.4	127.6	7.45	7.51	5.40358e+06	5.11288e+06	5.91923e+06	1.00193e+07	9.52378e+06	8.62742e+06	High	High	High	High	High	High	Oxidation [P829]
FALSE	High	Master Protein	O95994	Anterior gradient protein 2 homolog [OS=Homo sapiens]	0	206.649	69	10	112	10	1	175	20	9	304.37	10	0	0.515	0.05029	1.44	87	113	4.75	1.2	1.34652e+08	1.29971e+08	1.42723e+08	1.74998e+08	1.76468e+08	1.72342e+08	High	High	High	High	High	High
FALSE	High	Master Protein	P62424	60S ribosomal protein L7a [OS=Homo sapiens]	0	206.004	45	17	114	17	1	266	30	10.61	327.84	17	0	1.1	0.711491	1.72	106.2	93.8	11.51	13.61	9.76501e+07	7.95341e+07	8.15724e+07	8.97091e+07	7.20271e+07	7.08869e+07	High	High	High	High	High	High
FALSE	High	Master Protein	Q07157	Tight junction protein ZO-1 [OS=Homo sapiens]	0	203.732	24	30	93	29	1	1748	195.3	6.7	210.49	30	1	1.008	0.614366	11.81	103.6	96.4	9.61	8.43	1.26931e+07	1.05032e+07	1.20813e+07	1.18427e+07	1.00197e+07	1.1251e+07	High	High	High	High	High	High	Oxidation [P826]
FALSE	High	Master Protein	P06753-2	Isoform 2 of Tropomyosin alpha-3 chain [OS=Homo sapiens]	0	201.746	57	20	128	12	1	248	29	4.78	274.88	20	2	0.975	0.576178	5.11	97.4	102.6	6.75	10.74	1.53757e+07	1.58999e+07	1.39348e+07	1.62109e+07	1.72709e+07	1.39458e+07	High	High	High	High	High	High
FALSE	High	Master Protein	P32969	60S ribosomal protein L9 [OS=Homo sapiens]	0	201.393	54	8	93	8	1	192	21.9	9.95	270.18	8	0	1.143	0.748669	6.3	100	100	4.82	10.88	4.72419e+07	4.72147e+07	4.33925e+07	4.72419e+07	4.95193e+07	4.0021e+07	High	High	High	High	High	High	Oxidation [P130]
FALSE	High	Master Protein	P62906	60S ribosomal protein L10A [OS=Homo sapiens]	0	201.221	50	13	100	13	1	217	24.8	9.94	239.57	13	0	1.182	0.770994	2.13	113	87	14.46	16.67	6.46091e+07	4.83347e+07	5.5977e+07	5.37366e+07	3.9123e+07	4.31033e+07	High	High	High	High	High	High
FALSE	High	Master Protein	P62701	40S ribosomal protein S4, X isoform [OS=Homo sapiens]	0	188.13	63	19	99	12	1	263	29.6	10.15	230.04	19	7	1.875	0.805166	2.28	133.8	66.2	9.73	42.95	1.16286e+08	9.69925e+07	1.00941e+08	9.89953e+07	4.9894e+07	4.9641e+07	High	High	High	High	High	High	Oxidation [P137; P234]
FALSE	High	Master Protein	P46821	microtubule-associated protein 1B [OS=Homo sapiens]	0	188.031	21	35	83	35	1	2468	270.5	4.81	185.95	35	0	3.774	0.117304	9.69	179.9	20.1	5.61	12.07	1.77276e+07	1.6087e+07	1.77889e+07	1.97661e+06	2.40998e+06	1.95957e+06	High	High	High	High	High	High	Oxidation [P1379]
FALSE	High	Master Protein	Q00839	Heterogeneous nuclear ribonucleoprotein U [OS=Homo sapiens]	0	187.357	32	20	101	20	1	825	90.5	6	238.06	20	0	1.366	0.922597	7.06	119.9	80.1	11.62	7.02	4.50342e+07	4.08451e+07	5.14082e+07	3.00657e+07	2.72246e+07	3.126e+07	High	High	High	High	High	High	Oxidation [P51]
FALSE	High	Master Protein	P09874	Poly [ADP-ribose] polymerase 1 [OS=Homo sapiens]	0	187.34	34	27	77	27	1	1014	113	8.88	178.09	27	0	1.307	0.876835	1.99	121.1	78.9	18.05	6.02	1.59224e+07	1.66588e+07	2.19364e+07	9.81507e+06	1.09698e+07	1.08483e+07	High	High	High	High	High	High
FALSE	High	Master Protein	Q01082-1	Spectrin beta chain, non-erythrocytic 1 [OS=Homo sapiens]	0	181.472	16	34	81	34	1	2364	274.4	5.57	151.21	34	0	0.967	0.564375	3.83	97.3	102.7	11.16	14.61	9.40767e+06	7.55982e+06	8.96335e+06	1.06634e+07	7.93652e+06	9.46889e+06	High	High	High	High	High	High	Oxidation [P1091]
FALSE	High	Master Protein	P06396	Gelsolin [OS=Homo sapiens]	0	178.012	32	19	87	19	1	782	85.6	6.28	190.7	19	0	0.87	0.425476	6.49	94.6	105.4	12	12.28	2.99135e+07	2.36614e+07	2.85275e+07	3.40178e+07	2.66374e+07	3.17633e+07	High	High	High	High	High	High	Oxidation [P532; P543]
FALSE	High	Master Protein	P13010	X-ray repair cross-complementing protein 5 [OS=Homo sapiens]	0	176.644	36	24	91	24	1	732	82.7	5.81	192.61	24	0	1.645	0.931839	9.92	128.8	71.2	4.32	12.37	3.07029e+07	2.84077e+07	2.86409e+07	1.94024e+07	1.58284e+07	1.57039e+07	High	High	High	High	High	High
FALSE	High	Master Protein	P19338	Nucleolin [OS=Homo sapiens]	0	175.231	30	21	91	21	1	710	76.6	4.7	207.01	21	0	0.436	0.0182369	1.21	57.6	142.4	6.85	4.26	2.83316e+07	2.47012e+07	2.67654e+07	6.95119e+07	6.38924e+07	6.60938e+07	High	High	High	High	High	High
FALSE	High	Master Protein	P09493-3	Isoform 3 of Tropomyosin alpha-1 chain [OS=Homo sapiens]	0	173.911	64	21	105	9	1	284	32.9	4.78	230.58	21	13	1.032	0.637683	2.64	94.1	105.9	18.48	20.06	5.71843e+07	4.27901e+07	4.14838e+07	6.13489e+07	4.81175e+07	4.15198e+07	High	High	High	High	High	High
FALSE	High	Master Protein	Q13283	Ras GTPase-activating protein-binding protein 1 [OS=Homo sapiens]	0	171.932	52	18	77	17	1	466	52.1	5.52	210.58	18	1	8.241	0.000660014	1.26	187.5	12.5	4.27	31.96	3.33346e+07	3.33944e+07	3.58925e+07	3.24294e+06	1.73752e+06	2.22692e+06	High	High	High	High	High	High	Oxidation [P6]; Acetyl [N-Term]
FALSE	High	Master Protein	P18124	60S ribosomal protein L7 [OS=Homo sapiens]	0	170.787	52	16	101	16	1	248	29.2	10.65	250.35	16	0	1.242	0.819342	5.78	111.2	88.8	15.63	20.06	1.09967e+08	8.9833e+07	8.14588e+07	8.69935e+07	7.17397e+07	5.80219e+07	High	High	High	High	High	High	Oxidation [P145]
FALSE	High	Master Protein	Q02878	60S ribosomal protein L6 [OS=Homo sapiens]	0	170.692	50	15	105	15	1	288	32.7	10.58	268.06	15	0	1.189	0.771854	0.62	113.4	86.6	8.56	12.18	1.19294e+08	1.19768e+08	1.02642e+08	9.53035e+07	9.10593e+07	7.51578e+07	High	High	High	High	High	High
FALSE	High	Master Protein	P68366	Tubulin alpha-4A chain [OS=Homo sapiens]	0	168.547	43	16	76	3	1	448	49.9	5.06	209.52	16	0	1.86	0.81299	18.53	123.1	76.9	55	21.95	2.86808e+06	2.39387e+06	762435	1.49626e+06	1.79416e+06	1.14571e+06	High	Peak Found	High	High	Peak Found	Peak Found
FALSE	High	Master Protein	P05387	60S acidic ribosomal protein P2 [OS=Homo sapiens]	0	168.328	92	8	58	7	1	115	11.7	4.54	216.26	8	1	1.34	0.904998	11.45	111.4	88.6	20.42	16.46	3.75851e+07	4.10279e+07	5.47419e+07	2.97194e+07	3.26025e+07	4.06219e+07	High	High	High	High	High	High
FALSE	High	Master Protein	Q13813-2	Isoform 2 of Spectrin alpha chain, non-erythrocytic 1 [OS=Homo sapiens]	0	167.431	14	30	72	30	1	2477	284.9	5.35	158.67	30	0	0.663	0.163829	7.49	54.6	145.4	12.58	16.19	6.20358e+06	6.30172e+06	7.71944e+06	1.67669e+07	2.08675e+07	1.53641e+07	High	High	High	High	High	High
FALSE	High	Master Protein	Q13509	tubulin beta-3 chain [OS=Homo sapiens]	0	164.656	39	14	84	1	1	450	50.4	4.93	209.61	14	2	1.393	0.931148	18.5	46.6	153.4	15.47	24.38	668022	832814	911799	2.19225e+06	2.7431e+06	3.56474e+06	Not Found	Not Found	High	Peak Found	Peak Found	Peak Found	Oxidation [P70]
FALSE	High	Master Protein	P68104	Elongation factor 1-alpha 1 [OS=Homo sapiens]	0	164.583	40	14	106	14	1	462	50.1	9.01	242.15	14	0	1.503	0.992427	2.23	128.4	71.6	7.02	6.17	7.60966e+07	7.6557e+07	6.74124e+07	4.39996e+07	4.24795e+07	3.89688e+07	High	High	High	High	High	High	Oxidation [P274; P406; P409]
FALSE	High	Master Protein	Q9Y3I0	tRNA-splicing ligase RtcB homolog [OS=Homo sapiens]	0	163.156	45	18	67	18	1	505	55.2	7.23	172.64	18	0	1.708	0.906931	5.04	123.2	76.8	11.83	11.26	1.54662e+07	1.86685e+07	1.94578e+07	1.17358e+07	1.16286e+07	9.54473e+06	High	High	High	High	High	High
FALSE	High	Master Protein	P06748	Nucleophosmin [OS=Homo sapiens]	0	162.597	31	8	57	8	1	294	32.6	4.78	210.03	8	0	0.842	0.39231	5.66	74.5	125.5	2.91	4.52	3.06013e+07	3.22725e+07	3.21152e+07	5.31899e+07	5.40433e+07	5.78617e+07	High	High	High	High	High	High
FALSE	High	Master Protein	P61247	40S ribosomal protein S3a [OS=Homo sapiens]	0	161.079	51	14	100	14	1	264	29.9	9.73	236.12	14	0	1.971	0.759569	4.95	132.7	67.3	17.98	11.99	5.96622e+07	7.15118e+07	8.5614e+07	3.19898e+07	3.62328e+07	4.06955e+07	High	High	High	High	High	High
FALSE	High	Master Protein	P17844	probable ATP-dependent RNA helicase DDX5 [OS=Homo sapiens]	0	160.984	34	20	93	13	1	614	69.1	8.92	219.43	20	8	1.969	0.759569	0.16	124.6	75.4	4.65	4.51	3.31836e+07	3.20057e+07	3.50871e+07	2.11357e+07	1.93218e+07	2.00998e+07	High	High	High	High	High	High
FALSE	High	Master Protein	Q562R1	Beta-actin-like protein 2 [OS=Homo sapiens]	0	160.25	35	11	213	4	1	376	42	5.59	474.47	11	0	1.046	0.653901	4.22	101	99	50.37	16.8	3.77925e+06	8.79486e+06	4118907	4.81576e+06	4.03523e+06	3.44338e+06	High	High	High	High	High	High	Oxidation [P99; P103; P165; P244; P308; P368; P369]
FALSE	High	Master Protein	P07951-2	Isoform 2 of Tropomyosin beta chain [OS=Homo sapiens]	0	160.13	54	17	85	7	1	284	33	4.67	207.33	17	0	0.836	0.382979	12.17	109.1	90.9	18.38	26.12	7.76613e+06	5.45284e+06	7.52005e+06	9.23088e+06	5.81271e+06	6.27082e+06	High	High	High	High	High	High
FALSE	High	Master Protein	Q92499	ATP-dependent RNA helicase DDX1 [OS=Homo sapiens]	0	159.515	44	28	91	28	1	740	82.4	7.23	213.16	28	0	1.758	0.876432	13.23	138.3	61.7	3.2	9.01	2.49146e+07	2.35109e+07	2.36671e+07	1.22439e+07	1.05679e+07	1.0463e+07	High	High	High	High	High	High
FALSE	High	Master Protein	P23396	40S ribosomal protein S3 [OS=Homo sapiens]	0	158.648	78	19	92	19	1	243	26.7	9.66	229.28	19	0	2.168	0.666403	4.62	140.8	59.2	6.42	3.02	7.184e+07	7.54905e+07	8.15333e+07	3.23843e+07	3.05081e+07	3.17351e+07	High	High	High	High	High	High
FALSE	High	Master Protein	O00571	ATP-dependent RNA helicase DDX3X [OS=Homo sapiens]	0	158.222	36	20	73	19	1	662	73.2	7.18	177.45	20	0	1.176	0.768461	3.43	117.3	82.7	5.73	17.5	1.55657e+07	1.5656e+07	1.41142e+07	1.09732e+07	1.15616e+07	8.20333e+06	High	High	High	High	High	High
FALSE	High	Master Protein	Q9Y5B9	FACT complex subunit SPT16 [OS=Homo sapiens]	0	153.774	21	19	71	19	1	1047	119.8	5.66	151.05	19	0	0.796	0.324114	0.99	98.3	101.7	6.65	5.17	1.12204e+07	1.12326e+07	1.25703e+07	1.1625e+07	1.12352e+07	1.24285e+07	High	High	High	High	High	High
FALSE	High	Master Protein	P15880	40S ribosomal protein S2 [OS=Homo sapiens]	0	152.569	53	16	81	16	1	293	31.3	10.24	201.32	16	0	2.462	0.512937	0.26	143.2	56.8	9.51	6.13	5.28589e+07	6.31248e+07	5.49846e+07	2.18297e+07	2.40989e+07	2.1606e+07	High	High	High	High	High	High
FALSE	High	Master Protein	P18621-3	Isoform 3 of 60S ribosomal protein L17 [OS=Homo sapiens]	0	151.808	41	9	85	9	1	228	26.4	10.1	191.82	9	0	1.127	0.738041	1.76	107.6	92.4	8.38	13.95	3.52561e+07	2.99319e+07	3.39188e+07	3.37933e+07	2.55871e+07	2.9128e+07	High	High	High	High	High	High	Oxidation [P138; P143]
FALSE	High	Master Protein	Q9BYX7	Putative beta-actin-like protein 3 [OS=Homo sapiens]	0	151.474	18	5	185	1	1	375	42	6.33	529.95	5	0	100	2.89203e-17	0	51.5	148.5	82.92		75451.5	149188	408756			430269	Peak Found	Peak Found	Peak Found	Not Found	Not Found	High	Oxidation [P243; P367]
FALSE	High	Master Protein	Q15233	Non-POU domain-containing octamer-binding protein [OS=Homo sapiens]	0	149.71	47	19	81	17	1	471	54.2	8.95	173.25	19	2	7.979	0.000864088	6.22	188.7	11.3	3.28	35.06	4.53316e+07	4.47613e+07	4.25802e+07	2.67756e+06	3.22701e+06	1.52556e+06	High	High	High	High	High	High	Oxidation [P402]
FALSE	High	Master Protein	Q96N67	Dedicator of cytokinesis protein 7 [OS=Homo sapiens]	0	147.785	18	33	71	33	1	2140	242.4	6.8	140.35	33	0	2.844	0.33982	11.97	129.9	70.1	4.7	6.21	2.3363e+07	2.14871e+07	2.33105e+07	1.3616e+07	1.20635e+07	1.25708e+07	High	High	High	High	Peak Found	High	Oxidation [P595]
FALSE	High	Master Protein	P0DMV8	heat shock 70 kDa protein 1A [OS=Homo sapiens]	0	146.052	33	18	70	15	1	641	70	5.66	164.45	18	0	2.561	0.460563	4.73	156.1	43.9	2.13	57.5	1.11824e+07	1.07253e+07	1.08729e+07	3.06015e+06	2.09335e+06	6.2784e+06	High	High	High	High	High	High
FALSE	High	Master Protein	P08729	Keratin, type II cytoskeletal 7 [OS=Homo sapiens]	0	144.904	50	25	76	21	1	469	51.4	5.48	184.01	25	0	1.739	0.890054	5.28	131.3	68.7	6.86	9.04	1.9591e+07	2.24277e+07	2.06596e+07	1.08056e+07	1.19213e+07	9.95716e+06	High	High	High	High	High	High
FALSE	High	Master Protein	P61978-2	Isoform 2 of Heterogeneous nuclear ribonucleoprotein K [OS=Homo sapiens]	0	144.369	38	15	81	15	1	464	51	5.33	180.71	15	0	1.781	0.857976	4.47	122	78	9.68	5.37	2.27619e+07	2.42619e+07	2.74666e+07	1.41831e+07	1.55257e+07	1.5643e+07	High	High	High	High	High	High	Oxidation [P23]
FALSE	High	Master Protein	Q9Y5S2	Serine/threonine-protein kinase MRCK beta [OS=Homo sapiens]	0	143.664	16	24	63	20	1	1711	194.2	6.37	129.86	24	4	0.964	0.560011	8.52	96.1	103.9	9	4.68	6.89677e+06	6.3326e+06	7.57892e+06	8.06866e+06	7.45072e+06	7.44604e+06	High	High	High	High	High	High
FALSE	High	Master Protein	P26599-3	Isoform 3 of Polypyrimidine tract-binding protein 1 [OS=Homo sapiens]	0	143.525	29	11	58	8	1	557	59.6	9.16	172.96	11	4	1.181	0.770793	2.67	117.6	82.4	15.3	16.87	1.54301e+07	1.77602e+07	1.30436e+07	1.34031e+07	1.0822e+07	9.68144e+06	High	High	High	High	High	High
FALSE	High	Master Protein	Q92841	Probable ATP-dependent RNA helicase DDX17 [OS=Homo sapiens]	0	143.394	27	18	72	11	1	729	80.2	8.27	173.24	18	0	1.05	0.656132	3.97	115.3	84.7	18.38	4.11	4.55326e+06	3.95356e+06	5.6645e+06	3.34343e+06	3.20147e+06	3.47597e+06	High	High	High	High	High	High
FALSE	High	Master Protein	P51114-1	Fragile X mental retardation syndrome-related protein 1 [OS=Homo sapiens]	0	140.975	34	18	60	16	1	621	69.7	6.15	143.9	18	2	1.588	0.961177	7.86	129.5	70.5	8.73	6.85	1.94282e+07	1.6494e+07	1.90668e+07	1.03842e+07	9.26754e+06	1.05246e+07	High	High	High	High	High	High
FALSE	High	Master Protein	Q08211	Atp-dependent rna helicase a [OS=Homo sapiens]	0	140.823	22	24	59	24	1	1270	140.9	6.84	126.74	24	0	2.067	0.719922	5.61	154.8	45.2	3.53	15.03	1.06194e+07	1.09629e+07	1.1394e+07	3.19735e+06	3.8761e+06	2.90112e+06	High	High	High	High	High	High
FALSE	High	Master Protein	P52895	Aldo-keto reductase family 1 member C2 [OS=Homo sapiens]	0	136.452	39	14	68	9	1	323	36.7	7.49	166.24	14	5	5.372	0.0159886	14.75	175	25	1.66	3.62	4.88074e+07	5.02531e+07	5.02275e+07	7.61318e+06	7.14216e+06	7.16867e+06	High	High	High	High	High	Peak Found
FALSE	High	Master Protein	P52597	Heterogeneous nuclear ribonucleoprotein F [OS=Homo sapiens]	0	136.119	41	12	55	10	1	415	45.6	5.58	161.17	12	2	1.355	0.914397	1.7	118.2	81.8	8.34	14.17	2.17999e+07	2.1893e+07	1.88353e+07	1.50892e+07	1.60366e+07	1.21219e+07	High	High	High	High	High	High
FALSE	High	Master Protein	P25705-1	ATP synthase subunit alpha, mitochondrial [OS=Homo sapiens]	0	135.349	30	15	64	15	1	553	59.7	9.13	165.9	15	0	2.004	0.751616	2.08	135.2	64.8	10.59	8.02	1.43944e+07	1.73069e+07	1.74904e+07	7.78609e+06	9.12137e+06	8.29308e+06	High	High	High	High	High	High
FALSE	High	Master Protein	P83111-1	Serine beta-lactamase-like protein LACTB, mitochondrial [OS=Homo sapiens]	0	134.835	34	17	58	17	1	547	60.7	8.53	149.33	17	0	1.005	0.613354	5.65	90.5	109.5	3.98	17.79	1.02595e+07	1.05096e+07	9.71822e+06	1.24115e+07	1.34966e+07	9.44727e+06	High	High	High	High	High	High
FALSE	High	Master Protein	P40939	Trifunctional enzyme subunit alpha, mitochondrial [OS=Homo sapiens]	0	132.824	28	18	62	18	1	763	82.9	9.04	148.48	18	0	1.094	0.710301	4.87	71.9	128.1	4.74	47.68	1.11301e+07	1.0256e+07	1.027e+07	7.55632e+06	2.2416e+07	1.83136e+07	High	High	High	High	High	High
FALSE	High	Master Protein	P27635	60S ribosomal protein L10 [OS=Homo sapiens]	0	131.59	51	11	83	11	1	214	24.6	10.08	201.45	11	0	1.632	0.940597	0.92	117.9	82.1	6.13	5.11	4.82854e+07	4.35379e+07	4.87092e+07	3.36335e+07	3.07872e+07	3.37287e+07	High	High	High	High	High	High	Oxidation [P47]
FALSE	High	Master Protein	P41091	eukaryotic translation initiation factor 2 subunit 3 [OS=Homo sapiens]	0	131.563	47	18	66	18	1	472	51.1	8.4	166.22	18	0	1.153	0.758482	17.38	99.2	100.8	12.92	15	1.28828e+07	1.08113e+07	1.00772e+07	1.1142e+07	1.0981e+07	8.41929e+06	High	High	High	High	High	High
FALSE	High	Master Protein	Q16643-3	Isoform 3 of Drebrin [OS=Homo sapiens]	0	131.366	30	12	51	12	1	695	76.3	4.51	123.13	12	0	0.722	0.226957	0.69	85.4	114.6	13.55	15.08	4.5601e+06	3.84154e+06	5.04941e+06	7.76345e+06	6.11688e+06	5.96529e+06	High	High	High	High	High	High	Oxidation [P440; P446]
FALSE	High	Master Protein	P09651-1	Heterogeneous nuclear ribonucleoprotein A1 [OS=Homo sapiens]	0	130.895	41	13	61	10	1	372	38.7	9.13	125.63	13	1	1.487	0.988286	9.63	111.7	88.3	6.02	3.21	9.09287e+06	9.80862e+06	1.02522e+07	7.77378e+06	7.75951e+06	7.34269e+06	High	High	High	High	High	High
FALSE	High	Master Protein	Q08945	FACT complex subunit SSRP1 [OS=Homo sapiens]	0	130.468	33	18	68	18	1	709	81	6.87	125.24	18	0	0.979	0.582165	4.15	90.6	109.4	6.84	8.32	1.09829e+07	1.24204e+07	1.11452e+07	1.34687e+07	1.50467e+07	1.28168e+07	High	High	High	High	High	High
FALSE	High	Master Protein	P62910	60S ribosomal protein L32 [OS=Homo sapiens]	0	128.866	53	11	70	11	1	135	15.9	11.33	177.28	11	0	1.116	0.729618	4.92	96.2	103.8	10.39	10.22	2.86704e+07	2.43161e+07	2.97155e+07	3.20504e+07	2.6313e+07	3.09387e+07	High	High	High	High	High	High	Oxidation [P56]
FALSE	High	Master Protein	P62241	40S ribosomal protein S8 [OS=Homo sapiens]	0	127.814	51	10	59	10	1	208	24.2	10.32	178.01	10	0	2.145	0.680866	3.05	140.3	59.7	7.07	11.96	6.70247e+07	6.24336e+07	5.81774e+07	3.00327e+07	2.65769e+07	2.36433e+07	High	High	High	High	High	High
FALSE	High	Master Protein	P42212	Green fluorescent protein OS=Aequorea victoria OX=6100 GN=GFP PE=1 SV=1	0	127.415	72	13	55	13	1	238	26.9	6.06	170.12	13	0	100	2.89203e-17	0	199.8	0.2	12.1	12.24	1.12795e+08	1.10698e+08	1.36846e+08	139423	137629	170091	High	High	High	Peak Found	Peak Found	Peak Found
FALSE	High	Master Protein	P62888	60S ribosomal protein L30 [OS=Homo sapiens]	0	126.655	67	8	57	8	1	115	12.8	9.63	170.61	8	0	1.333	0.901607	7.45	119.9	80.1	6.61	1.53	3.74749e+07	4.01718e+07	4.27805e+07	2.6467e+07	2.68346e+07	2.72886e+07	High	High	High	High	High	High
FALSE	High	Master Protein	P12236	ADP/ATP translocase 3 [OS=Homo sapiens]	0	125.824	51	13	74	1	1	298	32.8	9.74	208.92	13	3	2.006	0.750095	13.37	128	72	18.47	16.55	1.35161e+07	1.53371e+07	1.05348e+07	7.62688e+06	7.60869e+06	5.62508e+06	High	High	High	High	High	High
FALSE	High	Master Protein	Q9P258	Protein RCC2 [OS=Homo sapiens]	0	123.997	38	17	61	17	1	522	56	8.78	148.27	17	0	1.434	0.957889	6.03	118.2	81.8	14.63	14.36	1.20164e+07	1.51341e+07	1.17078e+07	8.31597e+06	9.53215e+06	7.14054e+06	High	High	High	High	High	High
FALSE	High	Master Protein	Q9NZI8	Insulin-like growth factor 2 mRNA-binding protein 1 [OS=Homo sapiens]	0	123.912	31	15	54	14	1	577	63.4	9.2	124.45	15	2	1.375	0.926289	3.49	85.3	114.7	19.75	4.67	7.30182e+06	6.94069e+06	9.85143e+06	9.70957e+06	9.81238e+06	1.05675e+07	High	High	High	High	High	High
FALSE	High	Master Protein	Q9Y305-4	Isoform 4 of Acyl-coenzyme A thioesterase 9, mitochondrial [OS=Homo sapiens]	0	123.546	36	14	66	14	1	448	50.8	8.53	137.1	14	0	1.631	0.940597	5.85	128.5	71.5	6.95	7.48	1.34042e+07	1.33456e+07	1.18281e+07	7.72135e+06	7.42429e+06	6.66679e+06	High	High	High	High	High	High
FALSE	High	Master Protein	Q9Y6N5	Sulfide:quinone oxidoreductase, mitochondrial [OS=Homo sapiens]	0	123.423	38	17	58	17	1	450	49.9	9.11	143.79	17	0	2.233	0.635068	1.82	142.7	57.3	6.11	8.99	1.37204e+07	1.45741e+07	1.28956e+07	5.50566e+06	5.92207e+06	4.94438e+06	High	High	High	High	High	High
FALSE	High	Master Protein	P42166	Lamina-associated polypeptide 2, isoform alpha [OS=Homo sapiens]	0	123.277	42	21	49	15	1	694	75.4	7.66	105.54	21	6	1.373	0.926289	11.06	135.2	64.8	7	11.57	6.36799e+06	7.11449e+06	7.27677e+06	3.41373e+06	3.98201e+06	3.19048e+06	High	High	High	High	High	High	Oxidation [P298]
FALSE	High	Master Protein	P30050-1	60S ribosomal protein L12 [OS=Homo sapiens]	0	123.028	64	8	59	8	1	165	17.8	9.42	204.25	8	0	1.19	0.772616	2.91	109	91	9.7	6.56	4.69826e+07	5.31523e+07	5.70584e+07	4.09382e+07	4.43718e+07	4.66717e+07	High	High	High	High	High	High
FALSE	High	Master Protein	P08238	Heat shock protein HSP 90-beta [OS=Homo sapiens]	0	121.316	30	21	67	11	1	724	83.2	5.03	136.75	21	11	6.618	0.00375325	2.01	177.7	22.3	12.4	2.95	2.11911e+07	1.85786e+07	2.38387e+07	2.59844e+06	2.66278e+06	2.75544e+06	High	High	High	High	High	High
FALSE	High	Master Protein	P62829	60S ribosomal protein L23 [OS=Homo sapiens]	0	121.116	49	6	54	6	1	140	14.9	10.51	174.39	6	0	1.027	0.634006	4.12	103.4	96.6	10.61	8.7	4.05938e+07	3.36243e+07	4.07323e+07	4.10309e+07	3.44597e+07	3.79211e+07	High	High	High	High	High	High	Oxidation [P53]
FALSE	High	Master Protein	P54652	Heat shock-related 70 kDa protein 2 [OS=Homo sapiens]	0	119.695	22	12	55	3	1	639	70	5.74	146.94	12	0	100	2.89203e-17	0	200		13.05		984363	870209	757150				High	High	High	High	Not Found	High
FALSE	High	Master Protein	P09493-5	Isoform 5 of Tropomyosin alpha-1 chain [OS=Homo sapiens]	0	119.527	37	12	77	2	1	245	28.4	4.77	192.56	12	0	1.098	0.711491	0.37	104.6	95.4	17.11	9.91	5.85173e+06	4.16872e+06	5.47929e+06	5.28889e+06	4.34477e+06	4.99635e+06	High	High	High	High	High	High
FALSE	High	Master Protein	P11413-2	Isoform Long of Glucose-6-phosphate 1-dehydrogenase [OS=Homo sapiens]	0	118.458	32	19	72	19	1	561	63.8	6.89	145.46	19	0	2.858	0.334866	1.47	151.4	48.6	7.86	19.89	1.62951e+07	1.86779e+07	1.64025e+07	5.25851e+06	6.51499e+06	4.38413e+06	High	High	High	High	High	High	Oxidation [P455; P461]
FALSE	High	Master Protein	P11940-1	Polyadenylate-binding protein 1 [OS=Homo sapiens]	0	117.543	34	19	52	13	1	636	70.6	9.5	132.91	19	7	2.657	0.419328	4.85	150.1	49.9	5.48	0.73	1.95025e+07	2.16754e+07	2.11766e+07	7.12325e+06	7.04333e+06	7.02615e+06	High	High	High	High	High	Peak Found
FALSE	High	Master Protein	P22626	heterogeneous nuclear ribonucleoproteins A2/B1 [OS=Homo sapiens]	0	116.198	45	14	64	12	1	353	37.4	8.95	126.07	14	2	1.856	0.816455	3.2	138.6	61.4	5.71	14.23	2.01041e+07	1.99285e+07	1.81069e+07	9.98492e+06	8.8183e+06	7.4927e+06	High	High	High	High	High	High	Oxidation [P330]
FALSE	High	Master Protein	P62158	Calmodulin [OS=Homo sapiens]	0	115.633	49	8	70	8	1	149	16.8	4.22	131.8	8	0	0.789	0.315037	1.86	92.9	107.1	26.31	26.66	9.14145e+06	7.81365e+06	1.28583e+07	1.05452e+07	9.15428e+06	1.50623e+07	High	High	High	High	High	High
FALSE	High	Master Protein	P16615	Sarcoplasmic/endoplasmic reticulum calcium ATPase 2 [OS=Homo sapiens]	0	115.579	25	23	52	23	1	1042	114.7	5.34	102.52	23	0	2.478	0.50486	0.31	155.7	44.3	15.72	13.52	9.46497e+06	7.74739e+06	1.06508e+07	2.69104e+06	2.2233e+06	2.91444e+06	High	High	High	High	High	High
FALSE	High	Master Protein	P51116	Fragile X mental retardation syndrome-related protein 2 [OS=Homo sapiens]	0	115.412	26	13	48	10	1	673	74.2	6.23	114.07	13	1	2.327	0.590771	5.89	154.9	45.1	9.17	8.18	4.61871e+06	3.8606e+06	4.42829e+06	1.28933e+06	1.46743e+06	1.26752e+06	High	High	High	High	High	High
FALSE	High	Master Protein	P46781	40S ribosomal protein S9 [OS=Homo sapiens]	0	115.024	49	16	98	16	1	194	22.6	10.65	213.53	16	0	2.031	0.740954	0.57	132.8	67.2	7.49	9.18	1.16305e+08	1.18883e+08	1.03129e+08	6.10061e+07	5.8828e+07	5.1062e+07	High	High	High	High	High	High
FALSE	High	Master Protein	Q9NY65	Tubulin alpha-8 chain [OS=Homo sapiens]	0	114.76	24	9	50	1	1	449	50.1	5.06	144.94	9	0	100	2.89203e-17	0	200		7.06		291685	313493	335965				High	High	Peak Found	Not Found	Not Found	Not Found
FALSE	High	Master Protein	P38646	Stress-70 protein, mitochondrial [OS=Homo sapiens]	0	114.512	33	18	46	17	1	679	73.6	6.16	106.2	18	0	2.092	0.711491	5.7	152.6	47.4	1.08	5.28	1.01088e+07	9.91166e+06	1.00877e+07	3.13335e+06	2.97604e+06	3.30729e+06	High	High	High	High	High	High
FALSE	High	Master Protein	P0CG39	POTE ankyrin domain family member J [OS=Homo sapiens]	0	114.482	7	5	124	1	1	1038	117.3	5.97	325.2	5	0	100	2.89203e-17	0	200		6.88		106400	111008	121562				Peak Found	Peak Found	Peak Found	High	Not Found	High	Oxidation [P1030]
FALSE	High	Master Protein	P61353	60S ribosomal protein L27 [OS=Homo sapiens]	0	114.302	54	8	76	8	1	136	15.8	10.56	163.88	8	0	1.482	0.986203	0.56	119.7	80.3	11.94	10.76	6.35565e+07	5.87848e+07	7.4067e+07	4.26224e+07	3.89647e+07	4.82049e+07	High	High	High	High	High	High	Oxidation [P82]
FALSE	High	Master Protein	Q96AG4	Leucine-rich repeat-containing protein 59 [OS=Homo sapiens]	0	113.552	47	12	53	12	1	307	34.9	9.57	156.76	12	0	1.274	0.849194	2.29	116.7	83.3	37.22	30.68	1.77273e+07	3.33928e+07	3.95391e+07	1.34854e+07	2.38209e+07	2.51591e+07	High	High	High	High	High	High
FALSE	High	Master Protein	Q6NZI2-1	caveolae-associated protein 1 [OS=Homo sapiens]	0	113	32	12	47	12	1	390	43.5	5.6	136.36	12	0	3.684	0.131715	0.95	164.2	35.8	16.65	20.19	1.64318e+07	1.60734e+07	1.19864e+07	3.65691e+06	3.50026e+06	2.46527e+06	High	High	High	High	High	High
FALSE	High	Master Protein	P05141	ADP/ATP translocase 2 [OS=Homo sapiens]	0	112.647	42	13	81	4	1	298	32.8	9.69	210.94	13	9	1.723	0.901607	2.82	126.7	73.3	7.93	11.81	2.08234e+08	1.97096e+08	1.77778e+08	1.21743e+08	1.1402e+08	9.62529e+07	High	High	High	High	High	High
FALSE	High	Master Protein	Q96CW1	AP-2 complex subunit mu [OS=Homo sapiens]	0	112.019	43	17	70	17	1	435	49.6	9.54	133.73	17	0	0.661	0.162237	0.89	77.3	122.7	10.22	38.83	1.87443e+07	1.6593e+07	1.53308e+07	2.47509e+07	2.63431e+07	4.76418e+07	High	High	High	High	High	High
FALSE	High	Master Protein	Q9HC84	Mucin-5B [OS=Homo sapiens]	0	111.278	9	17	38	16	1	5762	596	6.64	75.38	17	0	1.813	0.839877	11.52	159	41	17.28	16	4.13058e+06	3.23303e+06	4.58602e+06	1.22968e+06	890026	1.06576e+06	High	High	High	High	High	High
FALSE	High	Master Protein	P61313-1	60S ribosomal protein L15 [OS=Homo sapiens]	0	110.664	50	10	63	10	1	204	24.1	11.62	142.42	10	0	1.458	0.970318	1.97	115.6	84.4	14.81	23.76	5.52365e+07	4.88208e+07	6.54116e+07	4.03199e+07	3.47582e+07	5.46754e+07	High	High	High	High	High	High
FALSE	High	Master Protein	P08708	40S ribosomal protein S17 [OS=Homo sapiens]	0	108.874	60	7	47	7	1	135	15.5	9.85	98.69	7	0	2.371	0.565133	6.01	139.5	60.5	4.87	0.6	1.54921e+07	1.52062e+07	1.66581e+07	6.71197e+06	6.66455e+06	6.74397e+06	High	High	High	High	High	High
FALSE	High	Master Protein	Q9BUJ2-1	Heterogeneous nuclear ribonucleoprotein U-like protein 1 [OS=Homo sapiens]	0	108.864	22	16	49	16	1	856	95.7	6.92	108.15	16	0	2.083	0.711491	0.21	138.4	61.6	14.05	12.33	9.43902e+06	9.11624e+06	1.17174e+07	4.19781e+06	3.78288e+06	4.82851e+06	High	High	High	High	High	High	Oxidation [P128]
FALSE	High	Master Protein	Q9Y6R7	IgGFc-binding protein [OS=Homo sapiens]	0	108.778	9	22	55	22	1	5405	571.6	5.34	105.93	22	0	1.304	0.875045	11.52	100.8	99.2	4.55	4.71	6.0751e+06	5.56685e+06	5.70463e+06	5.94755e+06	5.61289e+06	5.4204e+06	High	High	High	High	High	High
FALSE	High	Master Protein	P62753	40S RIBOSOMAL PROTEIN S6 [OS=Homo sapiens]	0	108.442	30	10	58	10	1	249	28.7	10.84	148.58	10	0	2.012	0.745676	7.16	129.8	70.2	2.17	4.93	3.68872e+07	3.81931e+07	3.67092e+07	1.98149e+07	2.16355e+07	1.9971e+07	High	High	High	High	High	High
FALSE	High	Master Protein	P62263	40S ribosomal protein S14 [OS=Homo sapiens]	0	107.869	36	5	41	5	1	151	16.3	10.05	127.17	5	0	2.252	0.623157	1.3	134.7	65.3	11.21	12.81	3.0213e+07	2.70283e+07	3.38281e+07	1.46342e+07	1.16906e+07	1.48252e+07	High	High	High	High	High	High	Oxidation [P71]
FALSE	High	Master Protein	O60218	Aldo-keto reductase family 1 member B10 [OS=Homo sapiens]	0	107.812	61	16	53	16	1	316	36	7.84	132.81	16	0	7.049	0.00233415	9.1	178.8	21.2	4.99	14.17	3.52795e+07	3.83539e+07	3.51657e+07	3.36205e+06	4.4488e+06	4.18311e+06	High	High	High	High	High	High	Oxidation [P14]
FALSE	High	Master Protein	O94832	Unconventional myosin-Id [OS=Homo sapiens]	0	105.921	22	23	69	23	1	1006	116.1	9.39	126.43	23	0	0.972	0.572472	6.47	114.6	85.4	8.09	2.65	1.12293e+07	1.19571e+07	1.31691e+07	9.1811e+06	8.70894e+06	8.90817e+06	High	High	High	High	High	High
FALSE	High	Master Protein	P50402	Emerin [OS=Homo sapiens]	0	104.597	46	10	45	10	1	254	29	5.5	107.7	10	0	0.92	0.495521	2.14	94.7	105.3	13.8	13.83	7.80823e+06	6.39497e+06	8.42497e+06	8.67942e+06	7.28202e+06	9.62606e+06	High	High	High	High	High	High
FALSE	High	Master Protein	P62280	40S ribosomal protein S11 [OS=Homo sapiens]	0	103.818	56	11	70	11	1	158	18.4	10.3	175.48	11	0	1.905	0.784047	1.22	110.6	89.4	9.64	12.16	5.2949e+07	4.87015e+07	5.89687e+07	4.27731e+07	3.82029e+07	4.86889e+07	High	High	High	High	High	High
FALSE	High	Master Protein	P23246-1	splicing factor, proline- and glutamine-rich [OS=Homo sapiens]	0	103.497	27	15	49	13	1	707	76.1	9.44	129.07	15	0	6.947	0.00260917	0.04	178.8	21.2	14.02	11.08	2.2174e+07	2.25731e+07	2.82738e+07	2.67088e+06	2.45258e+06	3.04915e+06	High	High	High	High	Peak Found	High
FALSE	High	Master Protein	Q02978	Mitochondrial 2-oxoglutarate/malate carrier protein [OS=Homo sapiens]	0	102.629	38	10	49	10	1	314	34	9.91	130.19	10	0	1.985	0.759492	4.79	128.8	71.2	12.48	22.25	1.41449e+07	1.77221e+07	1.46539e+07	8.09628e+06	9.14851e+06	5.80475e+06	High	High	High	High	High	High
FALSE	High	Master Protein	P31943	Heterogeneous nuclear ribonucleoprotein H [OS=Homo sapiens]	0	101.1	29	10	46	7	1	449	49.2	6.3	124.86	10	1	2.071	0.717137	11.36	135	65	3.07	22.76	7.99854e+06	8.50472e+06	8.26312e+06	3.74312e+06	5.60028e+06	3.98014e+06	High	High	High	High	High	High
FALSE	High	Master Protein	Q9NVI7-2	Isoform 2 of ATPase family AAA domain-containing protein 3A [OS=Homo sapiens]	0	100.714	33	16	49	16	1	586	66.2	9.25	120.48	16	0	1.543	0.988286	3.71	136.3	63.7	3.72	1.39	1.37013e+07	1.35707e+07	1.45258e+07	6.26688e+06	6.39966e+06	6.43474e+06	High	High	High	High	High	High
FALSE	High	Master Protein	Q00325-2	Isoform B of Phosphate carrier protein, mitochondrial [OS=Homo sapiens]	0	100.4	42	13	58	13	1	361	39.9	9.36	127.57	13	0	2.047	0.733746	2.1	140.7	59.3	5.29	10.94	3.12491e+07	3.18624e+07	2.87998e+07	1.47934e+07	1.31833e+07	1.18911e+07	High	High	High	High	High	High	Oxidation [P350]
FALSE	High	Master Protein	P12235	ADP/ATP translocase 1 [OS=Homo sapiens]	0	99.789	41	10	55	1	1	298	33	9.76	155.94	10	0	1.902	0.786711	37.43	139.6	60.4	4.17	12.81	314186	333266		165147	139866	129023	Peak Found	High	Not Found	Peak Found	Peak Found	Peak Found
FALSE	High	Master Protein	Q9UQ80	proliferation-associated protein 2G4 [OS=Homo sapiens]	0	99.081	54	18	56	18	1	394	43.8	6.55	115.09	18	0	0.521	0.0533366	1.47	77	123	5.83	3.17	9.29811e+06	8.30901e+06	8.59634e+06	1.42532e+07	1.3719e+07	1.33883e+07	High	High	High	High	High	High
FALSE	High	Master Protein	P13639	Elongation factor 2 [OS=Homo sapiens]	0	98.664	26	22	48	21	1	858	95.3	6.83	92.33	22	1	1.301	0.871634	1.43	113.2	86.8	13.5	19.21	1.0693e+07	8.1518e+06	9.80175e+06	7.50997e+06	6.59841e+06	9.5577e+06	High	High	High	High	High	High
FALSE	High	Master Protein	P42330	Aldo-keto reductase family 1 member C3 [OS=Homo sapiens]	0	98.495	51	14	50	9	1	323	36.8	7.94	139.69	14	0	7.033	0.00237416	2.44	178	22	10.9	5.41	1.16934e+07	1.40099e+07	1.16292e+07	1.52551e+06	1.3689e+06	1.44516e+06	High	High	High	Peak Found	Peak Found	Peak Found
FALSE	High	Master Protein	P48047	ATP synthase subunit O, mitochondrial [OS=Homo sapiens]	0	97.445	58	9	37	9	1	213	23.3	9.96	105.24	9	0	2.106	0.707143	25.27	137.3	62.7	3.46	4.88	1.54657e+07	1.49985e+07	1.60699e+07	7.47136e+06	6.78175e+06	7.0588e+06	High	High	High	High	High	High
FALSE	High	Master Protein	P62750	60S ribosomal protein L23a [OS=Homo sapiens]	0	97.399	40	9	48	9	1	156	17.7	10.45	119.53	9	0	1.156	0.759492	7.1	111.8	88.2	18.98	17.15	4.73069e+07	3.40831e+07	4.92927e+07	4.09957e+07	2.90207e+07	3.73313e+07	High	High	High	High	High	High
FALSE	High	Master Protein	P07900-2	Isoform 2 of Heat shock protein HSP 90-alpha [OS=Homo sapiens]	0	96.238	24	18	56	9	1	854	98.1	5.16	110.61	18	0	9.751	0.000149486	8.04	191.1	8.9	4.18	35.16	5.5482e+06	5.104e+06	5.30344e+06	247681	278542	132155	High	High	High	Peak Found	Peak Found	High
FALSE	High	Master Protein	Q15149-1	plectin [OS=Homo sapiens]	0	96.15	6	25	44	25	1	4684	531.5	5.96	74.61	25	0	1.285	0.857976	1.47	145.5	54.5	9.46	3.99	4.45407e+06	4.6813e+06	5.33327e+06	1.87416e+06	1.74582e+06	1.75539e+06	High	High	High	High	High	High
FALSE	High	Master Protein	Q9Y4P3	Transducin beta-like protein 2 [OS=Homo sapiens]	0	95.833	38	16	44	16	1	447	49.8	9.44	95.19	16	0	1.375	0.926289	1.42	118.1	81.9	6.47	6.45	7.06436e+06	6.45652e+06	6.24261e+06	4.81987e+06	4.47886e+06	4.2409e+06	High	High	High	High	High	High
FALSE	High	Master Protein	P62917	60S ribosomal protein L8 [OS=Homo sapiens]	0	95.749	43	11	59	11	1	257	28	11.03	144.92	11	0	1.38	0.926289	7.45	116.8	83.2	6.36	10.65	5.44552e+07	4.80543e+07	5.25459e+07	4.00608e+07	3.23778e+07	3.7392e+07	High	High	High	High	High	High	Oxidation [P103; P108]
FALSE	High	Master Protein	P61254	60S ribosomal protein L26 [OS=Homo sapiens]	0	95.625	51	12	75	12	1	145	17.2	10.55	163.75	12	0	1.452	0.966723	3.8	126	74	10.72	8.52	4.21354e+07	3.46455e+07	4.18215e+07	2.62144e+07	2.21005e+07	2.4556e+07	High	High	High	High	High	High
FALSE	High	Master Protein	Q07020	60S ribosomal protein L18 [OS=Homo sapiens]	0	95.074	43	8	57	8	1	188	21.6	11.72	152.5	8	0	1.502	0.992228	2.11	115.8	84.2	4.05	0.73	8.87868e+07	9.25229e+07	9.62877e+07	6.74631e+07	6.73104e+07	6.65519e+07	High	High	High	High	High	High
FALSE	High	Master Protein	Q13501-1	sequestosome-1 [OS=Homo sapiens]	0	94.924	49	11	36	11	1	440	47.7	5.22	86.22	11	0	18.946	1.2181e-07	8.67	197.2	2.8	17.11	28.85	6.42062e+06	4.56559e+06	5.34325e+06	107917	61684.3	76211.4	High	High	High	Peak Found	Peak Found	High	Oxidation [P124; P359]
FALSE	High	Master Protein	Q9P035	Very-long-chain (3R)-3-hydroxyacyl-CoA dehydratase 3 [OS=Homo sapiens]	0	94.273	29	10	46	10	1	362	43.1	8.94	110.11	10	0	2.262	0.621902	7.94	145.3	54.7	0.19	7.17	2.34377e+07	2.3457e+07	2.35236e+07	9.25745e+06	8.03001e+06	8.839e+06	High	High	High	High	High	High	Acetyl [N-Term]; Oxidation [P8]
FALSE	High	Master Protein	Q06830	peroxiredoxin-1 [OS=Homo sapiens]	0	93.703	60	11	71	9	1	199	22.1	8.13	150.67	11	2	1.136	0.744448	7.12	114.9	85.1	9.95	11.44	3.30507e+07	2.98012e+07	3.63828e+07	2.448e+07	2.17319e+07	2.73417e+07	High	High	High	High	High	High	Oxidation [P99]
FALSE	High	Master Protein	Q9BUF5	Tubulin beta-6 chain [OS=Homo sapiens]	0	93.367	26	11	48	3	1	446	49.8	4.88	107.25	11	0	2.074	0.717137	69.6	125.9	74.1	19.1	17.77	194596	143046	209404		129992	100964	High	High	High	Not Found	Peak Found	Peak Found	Oxidation [P70]
FALSE	High	Master Protein	Q32MZ4	Leucine-rich repeat flightless-interacting protein 1 [OS=Homo sapiens]	0	93.249	22	14	43	13	1	808	89.2	4.65	69.93	14	1	0.932	0.512937	11.03	111.2	88.8	26.36	17.8	3.21692e+06	2.12936e+06	3.67139e+06	2.79937e+06	1.95804e+06	2.56771e+06	High	High	High	High	High	High
FALSE	High	Master Protein	P13647	keratin, type II cytoskeletal 5 [OS=Homo sapiens]	0	92.13	37	24	51	13	1	590	62.3	7.74	107.84	24	3	3.104	0.249418	7.89	192.6	7.4	57.14	68.37	1.53389e+07	5.46456e+06	7.04337e+06	523696	114047	269664	High	High	High	Peak Found	Peak Found	Peak Found
FALSE	High	Master Protein	P05198	Eukaryotic translation initiation factor 2 subunit 1 [OS=Homo sapiens]	0	91.653	50	15	55	15	1	315	36.1	5.08	123.83	15	0	1.212	0.793858	2.79	102.5	97.5	7.45	5.58	1.34451e+07	1.22457e+07	1.1623e+07	1.21023e+07	1.16587e+07	1.08339e+07	High	High	High	High	High	High
FALSE	High	Master Protein	A6QL63-1	Ankyrin repeat and BTB/POZ domain-containing protein BTBD11 [OS=Homo sapiens]	0	91.406	19	19	37	19	1	1104	120.8	6.83	90.88	19	0	3.289	0.201383	16.13	193.3	6.7	6.75	19.49	1.30094e+07	1.17072e+07	1.33191e+07	453743	602360	422600	High	High	High	Peak Found	Peak Found	Peak Found
FALSE	High	Master Protein	Q9ULV4-3	Isoform 3 of Coronin-1C [OS=Homo sapiens]	0	90.184	30	13	37	13	1	527	58.9	7.75	89.48	13	0	0.865	0.420131	7.4	96.5	103.5	6.71	9.56	8.00018e+06	9.12021e+06	8.82551e+06	9.47231e+06	1.00456e+07	8.30627e+06	High	High	High	High	High	High
FALSE	High	Master Protein	O75643-1	U5 small nuclear ribonucleoprotein 200 kDa helicase [OS=Homo sapiens]	0	89.628	11	20	44	20	1	2136	244.4	6.06	75.33	20	0	1.354	0.913457	5.14	116.7	83.3	7.03	9.81	3.4821e+06	3.28518e+06	3.77615e+06	2.4859e+06	2.23956e+06	2.72689e+06	High	High	High	High	High	High
FALSE	High	Master Protein	Q5QNW6-2	Isoform 2 of Histone H2B type 2-F [OS=Homo sapiens]	0	89.111	50	9	50	2	1	134	14.8	10.35	120.17	9	9	1.166	0.759569	3.27	109.5	90.5	1.68	4.53	6.06602e+07	6.14737e+07	5.94471e+07	5.13338e+07	5.01216e+07	4.69867e+07	High	High	High	High	High	High
FALSE	High	Master Protein	P62805	histone H4 [OS=Homo sapiens]	0	88.493	52	7	57	7	1	103	11.4	11.36	159.83	7	0	1.307	0.876835	9.46	114.2	85.8	6.22	5.92	7.72957e+07	8.26576e+07	8.75627e+07	5.68328e+07	6.37427e+07	6.20692e+07	High	High	High	High	High	High
FALSE	High	Master Protein	O95470	sphingosine-1-phosphate lyase 1 [OS=Homo sapiens]	0	88.289	25	13	44	13	1	568	63.5	9.16	94.74	13	0	1.446	0.962032	1.22	124.7	75.3	3.65	8.3	7.00445e+06	7.45007e+06	6.99128e+06	4.22791e+06	4.30585e+06	3.68553e+06	High	High	High	High	High	High
FALSE	High	Master Protein	P12814-4	Isoform 4 of Alpha-actinin-1 [OS=Homo sapiens]	0	88.133	17	14	39	2	1	930	107.1	5.58	97.85	14	0	100	2.89203e-17	0	200		24.53		247086	161806	264897				High	High	High	Not Found	Not Found	Not Found
FALSE	High	Master Protein	P62277	40S ribosomal protein S13 [OS=Homo sapiens]	0	87.942	45	8	56	8	1	151	17.2	10.54	137.25	8	0	2.139	0.684072	3.75	135.7	64.3	0.18	4.34	6.67274e+07	6.65023e+07	6.6556e+07	3.24933e+07	3.15284e+07	2.98127e+07	High	High	High	High	High	High
FALSE	High	Master Protein	Q7Z2W4	zinc finger CCCH-type antiviral protein 1 [OS=Homo sapiens]	0	87.877	23	16	38	16	1	902	101.4	8.4	84.89	16	0	1.726	0.90029	1.71	134.3	65.7	9.59	31.63	6.44121e+06	6.90958e+06	5.70156e+06	4.78678e+06	3.14926e+06	2.65307e+06	High	High	High	High	High	High
FALSE	High	Master Protein	P83731	60S ribosomal protein L24 [OS=Homo sapiens]	0	87.094	42	9	60	9	1	157	17.8	11.25	130.77	9	0	1.114	0.725533	0.42	114.1	85.9	13.26	13.97	4.39012e+07	3.51705e+07	4.53249e+07	3.30261e+07	2.65226e+07	3.49062e+07	High	High	High	High	High	High
FALSE	High	Master Protein	P14625	Endoplasmin [OS=Homo sapiens]	0	86.088	25	19	38	18	1	803	92.4	4.84	77.79	19	0	6.937	0.00263553	6.3	190.1	9.9	19.33	12.61	8.33197e+06	8.62525e+06	1.16629e+07	457188	360681	447688	High	High	High	High	Peak Found	Peak Found	Oxidation [P427]
FALSE	High	Master Protein	Q9NSD9	Phenylalanine--tRNA ligase beta subunit [OS=Homo sapiens]	0	86.068	26	16	42	16	1	589	66.1	6.84	93.01	16	0	0.701	0.203737	2.84	82.9	117.1	2.13	2.67	7.60047e+06	7.37188e+06	7.68291e+06	1.11934e+07	1.0658e+07	1.07342e+07	High	High	High	High	High	High
FALSE	High	Master Protein	P06899	Histone H2B type 1-J [OS=Homo sapiens]	0	86.064	53	9	49	2	1	126	13.9	10.32	118.38	9	0	1.147	0.751854	2.59	104.8	95.2	8.94	10.9	2.9903e+06	2.59685e+06	3.08333e+06	2.85022e+06	2.30199e+06	2.71661e+06	High	High	High	High	High	High
FALSE	High	Master Protein	P52701	DNA mismatch repair protein MSH6 [OS=Homo sapiens]	0	85.569	12	15	45	14	1	1360	152.7	6.9	89.81	15	0	1.16	0.759569	17.31	107.1	92.9	15.53	15.64	4.57547e+06	3.43823e+06	4.55399e+06	3.95107e+06	3.32735e+06	4.5621e+06	High	High	High	High	High	High	Oxidation [P1135]
FALSE	High	Master Protein	Q96HS1-1	Serine/threonine-protein phosphatase Pgam5, mitochondrial [OS=Homo sapiens]	0	83.938	32	11	58	11	1	289	32	8.68	124.94	11	0	1.583	0.96418	8.25	129.5	70.5	4.66	5.61	2.30983e+07	2.19786e+07	2.4127e+07	1.27857e+07	1.25734e+07	1.14991e+07	High	High	High	High	High	High
FALSE	High	Master Protein	P62269	40S ribosomal protein S18 [OS=Homo sapiens]	0	83.017	57	12	60	12	1	152	17.7	10.99	145.99	12	0	2.912	0.314177	6.58	148.3	51.7	11.17	13.88	5.28195e+07	4.41783e+07	54814010	1.8395e+07	1.53893e+07	2.03656e+07	High	High	High	High	High	High
FALSE	High	Master Protein	P50914	60S ribosomal protein L14 [OS=Homo sapiens]	0	82.956	31	7	51	7	1	215	23.4	10.93	131.31	7	0	1.248	0.82062	1.48	113.9	86.1	10.16	10.33	4.8312e+07	4.69389e+07	3.97942e+07	3.70068e+07	3.54703e+07	3.02562e+07	High	High	High	High	High	High
FALSE	High	Master Protein	Q96AQ6	Pre-B-cell leukemia transcription factor-interacting protein 1 [OS=Homo sapiens]	0	82.178	30	17	44	17	1	731	80.6	5.33	119.82	17	0	4.423	0.0520833	68.92	192.8	7.2	26.58	83.42	1.84354e+07	1.65271e+07	2.68175e+07	689907	1.29085e+06	121696	High	High	High	High	Peak Found	Peak Found	Oxidation [P68]
FALSE	High	Master Protein	P60842	Eukaryotic initiation factor 4A-I [OS=Homo sapiens]	0	81.871	38	13	41	11	1	406	46.1	5.48	88.96	13	2	2.234	0.634207	6.18	136.4	63.6	3.86	13.57	7.42386e+06	7.3995e+06	6.92744e+06	3.47711e+06	3.44628e+06	2.70766e+06	High	High	High	High	High	High
FALSE	High	Master Protein	P27348	14-3-3 protein theta [OS=Homo sapiens]	0	81.656	48	11	42	5	1	245	27.7	4.78	106	11	1	2.636	0.425476	1.59	144.8	55.2	23.45	13.07	4.26099e+06	3.11077e+06	2.74593e+06	1.25808e+06	971972	1.18643e+06	High	High	High	High	High	High
FALSE	High	Master Protein	O43143	Pre-mRNA-splicing factor ATP-dependent RNA helicase DHX15 [OS=Homo sapiens]	0	80.2	21	15	38	15	1	795	90.9	7.46	78.1	15	0	1.491	0.988286	2.74	127.1	72.9	7.54	5.14	7.95836e+06	7.00331e+06	8.04686e+06	4.61442e+06	4.56581e+06	4.19509e+06	High	High	High	High	High	High
FALSE	High	Master Protein	O60506	Heterogeneous nuclear ribonucleoprotein Q [OS=Homo sapiens]	0	79.73	24	13	34	10	1	623	69.6	8.59	65.55	13	3	1.731	0.895829	9.68	148.4	51.6	9.52	27.54	9.38283e+06	9.9356e+06	1.12714e+07	3.45517e+06	2.6986e+06	4.66791e+06	High	High	High	High	High	High
FALSE	High	Master Protein	Q7L2E3-2	Isoform 2 of Putative ATP-dependent RNA helicase DHX30 [OS=Homo sapiens]	0	79.597	17	17	42	17	1	1222	136	8.6	89.57	17	0	2.144	0.681365	1.98	157.7	42.3	10.46	23.99	5.56716e+06	5.22096e+06	6.38677e+06	2.02852e+06	1.49472e+06	1.28279e+06	High	High	High	High	High	High	Oxidation [P57]
FALSE	High	Master Protein	Q9UBC5	unconventional myosin-Ia [OS=Homo sapiens]	0	78.907	6	6	41	1	1	1043	118.3	9.31	131.97	6	0	100	2.89203e-17	0	200						143146				Not Found	Not Found	High	Not Found	Not Found	Not Found
FALSE	High	Master Protein	P62847-4	Isoform 4 of 40S ribosomal protein S24 [OS=Homo sapiens]	0	78.883	18	6	34	6	1	289	32.4	10.15	94.33	6	0	1.704	0.908504	3.69	123.2	76.8	2.59	12.75	1.67782e+07	1.67076e+07	1.75035e+07	1.04544e+07	9.38944e+06	1.20827e+07	High	High	High	High	High	High	Acetyl [N-Term]
FALSE	High	Master Protein	P33992	DNA replication licensing factor mcm5 [OS=Homo sapiens]	0	78.114	25	15	41	15	1	734	82.2	8.37	78.86	15	0	1.421	0.947394	5.28	130.3	69.7	9.69	28.29	6.00468e+06	6.50233e+06	5.35172e+06	3.20943e+06	3.98014e+06	2.21177e+06	High	High	High	High	High	High	Oxidation [P242]
FALSE	High	Master Protein	P67809	Nuclease-sensitive element-binding protein 1 [OS=Homo sapiens]	0	77.851	42	9	34	6	1	324	35.9	9.88	70.65	9	3	1.879	0.802655	2.96	129.9	70.1	6.27	9.83	6.42999e+06	5.90439e+06	5.69927e+06	3.41118e+06	3.18281e+06	2.80182e+06	High	High	High	High	High	High
FALSE	High	Master Protein	P30838	Aldehyde dehydrogenase, dimeric NADP-preferring [OS=Homo sapiens]	0	77.698	24	10	30	9	1	453	50.4	6.54	86.86	10	1	4.423	0.0520833	0.49	157.6	42.4	6.11	13.98	1.02213e+07	1.0815e+07	9.56921e+06	2.89529e+06	2.20171e+06	2.749e+06	High	High	High	High	Peak Found	Peak Found
FALSE	High	Master Protein	P02538	Keratin, type II cytoskeletal 6A [OS=Homo sapiens]	0	77.649	25	16	49	3	1	564	60	8	94.26	16	0	0.1	1.10391e-08	0.51	51.6	148.4	80.16	37.8	504335	248966	67669.9	471605	715784	1.02863e+06	High	High	High	Peak Found	Peak Found	Peak Found
FALSE	High	Master Protein	P40429	60S ribosomal protein L13a [OS=Homo sapiens]	0	77.145	46	12	61	12	1	203	23.6	10.93	131.11	12	0	1.355	0.914397	2.28	112.5	87.5	5.83	5.07	6.51756e+07	6.4084e+07	7.13109e+07	5.06803e+07	4.67633e+07	5.14556e+07	High	High	High	High	High	High
FALSE	High	Master Protein	Q9NQX4	Unconventional myosin-Vc [OS=Homo sapiens]	0	76.624	7	12	36	9	1	1742	202.7	7.71	65.17	12	0	0.781	0.305428	3.39	79.2	120.8	10.52	19.75	1.42517e+06	1.15368e+06	1.31264e+06	2.43291e+06	1.63415e+06	2.00363e+06	High	High	High	High	High	High
FALSE	High	Master Protein	Q02543	60S ribosomal protein L18a [OS=Homo sapiens]	0	76.054	52	10	48	10	1	176	20.7	10.71	109.11	10	0	1.19	0.772616	3.2	111	89	6.09	9.26	3.72117e+07	3.61713e+07	3.30566e+07	2.9259e+07	2.89916e+07	2.46972e+07	High	High	High	High	High	High
FALSE	High	Master Protein	P59595	Nucleoprotein OS=Severe acute respiratory syndrome coronavirus OX=694009 GN=N PE=1 SV=1	0	75.963	26	8	38	8	1	422	46	10.11	128.46	8	0	100	2.89203e-17	0	199.8	0.2	3.1		5.4824e+07	5.77152e+07	5.46347e+07			41517.2	High	High	High	Not Found	Not Found	Peak Found	Oxidation [P43]
FALSE	High	Master Protein	P46778	60S ribosomal protein L21 [OS=Homo sapiens]	0	75.701	31	6	38	6	1	160	18.6	10.49	121.43	6	0	1.306	0.876835	6.45	110.1	89.9	8.28	9.42	3.05656e+07	2.62726e+07	3.02919e+07	2.78708e+07	2.31995e+07	2.47401e+07	High	High	High	High	High	High
FALSE	High	Master Protein	O00425	Insulin-like growth factor 2 mRNA-binding protein 3 [OS=Homo sapiens]	0	74.955	22	10	33	9	1	579	63.7	8.87	85.08	10	0	1.674	0.925908	3.71	66.1	133.9	20.77	58.24	3.35908e+06	3.56888e+06	4.86651e+06	7.23689e+06	1.78847e+06	7.35072e+06	High	High	High	High	High	High
FALSE	High	Master Protein	Q13310-3	Isoform 3 of Polyadenylate-binding protein 4 [OS=Homo sapiens]	0	74.954	22	11	29	5	1	660	72.3	9.35	80.84	11	0	2.356	0.574746	4.23	168.2	31.8	9.32	31.39	1.98456e+06	1.80769e+06	2.17833e+06	436561	374932	225518	High	High	High	Peak Found	Peak Found	Peak Found
FALSE	High	Master Protein	Q8NCA5	protein FAM98A [OS=Homo sapiens]	0	74.38	20	7	25	6	1	519	55.4	9.03	77.13	7	1	2.456	0.515643	10.75	148.2	51.8	18.56	17.25	6.70747e+06	8.5154e+06	5.96669e+06	2.34167e+06	2.56683e+06	1.81394e+06	High	High	High	High	High	High	Oxidation [P318]
FALSE	High	Master Protein	Q9Y608	Leucine-rich repeat flightless-interacting protein 2 [OS=Homo sapiens]	0	74.319	13	9	31	8	1	721	82.1	6.95	75.61	9	0	1.039	0.648265	6.67	94.5	105.5	2.26	27.96	2.23723e+06	2.33245e+06	2.25146e+06	2.51137e+06	2.62453e+06	1.50103e+06	High	High	High	High	High	High
FALSE	High	Master Protein	P51991-1	Heterogeneous nuclear ribonucleoprotein A3 [OS=Homo sapiens]	0	74.319	26	8	38	6	1	378	39.6	9.01	75.48	8	0	2.189	0.655174	1	144.5	55.5	11.12	39.59	5.18416e+06	4.44851e+06	4.19808e+06	1.71042e+06	1.85907e+06	795303	High	High	High	High	High	High	Acetyl [N-Term]
FALSE	High	Master Protein	Q9P0K7-2	Isoform 2 of Ankycorbin [OS=Homo sapiens]	0	73.849	17	15	36	15	1	983	110.4	6.11	55.79	15	0	0.572	0.0870634	0.4	86.1	113.9	8.15	9.78	3.15609e+06	2.79863e+06	3.28228e+06	4.42639e+06	3.64413e+06	4.17217e+06	High	High	High	High	High	High
FALSE	High	Master Protein	P62081	40S ribosomal protein S7 [OS=Homo sapiens]	0	73.491	59	9	39	9	1	194	22.1	10.1	124.33	9	0	1.71	0.905216	5.09	121.8	78.2	4.89	6.78	4.8749e+07	5.03653e+07	4.57136e+07	3.14326e+07	3.13005e+07	2.78252e+07	High	High	High	High	High	High
FALSE	High	Master Protein	Q07955-1	Serine/arginine-rich splicing factor 1 [OS=Homo sapiens]	0	73.238	44	11	47	11	1	248	27.7	10.36	104.49	11	0	1.761	0.874606	2.99	122.5	77.5	4.61	7.05	1.53308e+07	1.40916e+07	1.42659e+07	9.02562e+06	8.85768e+06	1.00706e+07	High	High	High	High	High	High
FALSE	High	Master Protein	P63104	14-3-3 protein zeta/delta [OS=Homo sapiens]	0	73.231	53	12	40	6	1	245	27.7	4.79	100.15	12	7	3.533	0.149763	1.08	127.9	72.1	6.46	11.11	1.39564e+07	1.34108e+07	1.22821e+07	6.19091e+06	7.55919e+06	7.55472e+06	High	High	High	Peak Found	Peak Found	Peak Found
FALSE	High	Master Protein	P00352	Retinal dehydrogenase 1 [OS=Homo sapiens]	0	72.865	31	13	32	11	1	501	54.8	6.73	70.86	13	2	2.29	0.611796	0.44	154.3	45.7	9.17	14.95	1.13582e+07	1.36549e+07	1.26302e+07	3.74419e+06	4.67158e+06	3.55743e+06	High	High	High	High	High	Peak Found
FALSE	High	Master Protein	O75369-8	Isoform 8 of Filamin-B [OS=Homo sapiens]	0	72.798	9	19	34	15	1	2633	281.5	5.71	64.9	19	0	1.491	0.988286	14.89	155.6	44.4	10.21	19.82	2.02336e+06	1.94653e+06	2.35153e+06	576988	530687	764241	High	High	High	Peak Found	Peak Found	High
FALSE	High	Master Protein	O75955	Flotillin-1 [OS=Homo sapiens]	0	72.646	32	11	30	11	1	427	47.3	7.49	71.13	11	0	0.984	0.586758	7.02	99.9	100.1	1.08	7.69	2.96158e+06	2.99849e+06	2.93479e+06	2.71278e+06	3.16509e+06	2.96636e+06	High	High	High	High	High	High
FALSE	High	Master Protein	P21980	Protein-glutamine gamma-glutamyltransferase 2 [OS=Homo sapiens]	0	72.607	23	14	38	14	1	687	77.3	5.22	74.14	14	0	1.899	0.788578	2.98	138.5	61.5	2.78	12.64	6.72078e+06	6.39697e+06	6.41964e+06	3.29125e+06	2.85196e+06	2.56285e+06	High	High	High	High	High	High
FALSE	High	Master Protein	Q13492-1	Phosphatidylinositol-binding clathrin assembly protein [OS=Homo sapiens]	0	72.36	18	10	33	10	1	652	70.7	7.9	74.97	10	0	0.915	0.488924	5.53	82.8	117.2	12.03	13.23	4.4322e+06	5.58457e+06	5.39429e+06	7.63345e+06	6.06651e+06	7.77119e+06	High	High	High	High	High	High
FALSE	High	Master Protein	P02533	Keratin, type I cytoskeletal 14 [OS=Homo sapiens]	0	71.261	34	15	38	3	1	472	51.5	5.16	87.67	15	8	100	2.89203e-17	0	193.3	6.7	53.98		1.15185e+07	3.63408e+06	6.87285e+06	237329			High	High	High	Not Found	Not Found	Not Found
FALSE	High	Master Protein	P27105	erythrocyte band 7 integral membrane protein [OS=Homo sapiens]	0	70.866	29	6	30	6	1	288	31.7	7.88	76.14	6	0	1.131	0.741909	7.45	107.2	92.8	27.95	6.69	3.23212e+06	5.12627e+06	5.75984e+06	4.43471e+06	4.07311e+06	4.65394e+06	High	High	High	High	High	High
FALSE	High	Master Protein	Q12905	Interleukin enhancer-binding factor 2 [OS=Homo sapiens]	0	69.323	22	8	25	8	1	390	43	5.26	68.77	8	0	2.001	0.751854	1.34	136.3	63.7	1.98	6.9	8.07131e+06	8.04015e+06	7.78349e+06	3.75889e+06	3.78198e+06	3.33736e+06	High	High	High	High	High	High
FALSE	High	Master Protein	P42167	Lamina-associated polypeptide 2, isoforms beta/gamma [OS=Homo sapiens]	0	68.973	30	10	31	4	1	454	50.6	9.38	70.02	10	0	1.282	0.857976	7.94	127.2	72.8	12.96	7.6	1.64122e+06	2.01362e+06	1.60202e+06	846554	939308	984066	High	High	High	Peak Found	High	Peak Found
FALSE	High	Master Protein	Q9UG63-2	Isoform 2 of ATP-binding cassette sub-family F member 2 [OS=Homo sapiens]	0	68.9	24	13	33	13	1	634	72.4	7.49	57.46	13	0	1.208	0.788266	3.58	117.4	82.6	15.51	5.29	4.30245e+06	3.487e+06	4.77006e+06	3.02399e+06	3.07914e+06	2.78432e+06	High	High	High	High	High	High
FALSE	High	Master Protein	P08865	40S ribosomal protein SA [OS=Homo sapiens]	0	68.61	38	9	23	9	1	295	32.8	4.87	73.46	9	0	2.048	0.733746	1.88	141.8	58.2	6.43	4.2	7.75706e+06	8.2627e+06	7.26483e+06	3.32832e+06	3.06022e+06	3.18559e+06	High	High	High	High	High	High
FALSE	High	Master Protein	Q70CQ2	Ubiquitin carboxyl-terminal hydrolase 34 [OS=Homo sapiens]	0	68.498	6	20	39	20	1	3546	404	5.82	68.02	20	0	1.536	0.988289	1.99	172.8	27.2	10.01	69.98	4.60902e+06	5.14719e+06	5.63628e+06	594466	809414	2.10899e+06	High	High	High	Peak Found	Peak Found	Peak Found
FALSE	High	Master Protein	P47756-2	Isoform 2 of F-actin-capping protein subunit beta [OS=Homo sapiens]	0	67.971	36	11	31	11	1	272	30.6	6	59.27	11	0	1.025	0.631412	1.07	105	95	16.87	14.81	6.79384e+06	5.64108e+06	4.86034e+06	6.16107e+06	5.10803e+06	4.6264e+06	High	High	High	High	High	High
FALSE	High	Master Protein	O75131	Copine-3 [OS=Homo sapiens]	0	66.76	23	12	30	11	1	537	60.1	5.85	62.66	12	1	1.53	0.991239	22.17	134.8	65.2	6.35	13.56	9.45532e+06	1.00455e+07	8.84545e+06	4.57622e+06	5.23052e+06	3.98441e+06	High	High	High	High	High	High
FALSE	High	Master Protein	O00203-1	AP-3 complex subunit beta-1 [OS=Homo sapiens]	0	66.258	13	14	28	14	1	1094	121.2	6.04	49.59	14	0	1.973	0.759569	27.92	146.3	53.7	13.21	33.81	3.80688e+06	3.51752e+06	4.53093e+06	1.61191e+06	1.39646e+06	787176	High	High	High	High	High	Peak Found
FALSE	High	Master Protein	P26373-1	60S ribosomal protein L13 [OS=Homo sapiens]	0	66.057	40	10	49	10	1	211	24.2	11.65	99.29	10	0	1.515	1	2.48	121.7	78.3	4.15	8.6	8.14201e+07	8.44937e+07	7.77673e+07	5.23997e+07	5.61126e+07	4.72252e+07	High	High	High	High	High	High	Oxidation [P153]
FALSE	High	Master Protein	Q9Y265	RuvB-like 1 [OS=Homo sapiens]	0	65.349	33	11	25	11	1	456	50.2	6.42	58.03	11	0	1.461	0.972079	13.56	153.8	46.2	18.22	31.4	3.47435e+06	5.03317e+06	4.38364e+06	1.31513e+06	1.73999e+06	909962	High	High	High	High	High	High	Oxidation [P95]
FALSE	High	Master Protein	P54136-1	arginine--tRNA ligase, cytoplasmic [OS=Homo sapiens]	0	64.768	17	10	25	10	1	660	75.3	6.68	49.28	10	0	1.853	0.818957	13.09	164	36	10.57	8.39	2.75629e+06	2.37784e+06	2.25718e+06	546585	522689	463312	High	High	High	High	High	High
FALSE	High	Master Protein	Q9UN86-2	Isoform B of Ras GTPase-activating protein-binding protein 2 [OS=Homo sapiens]	0	64.359	21	8	25	7	1	449	50.8	5.38	57.7	8	0	5.103	0.0221402	26.96	190.7	9.3	2.43	8.65	6.22532e+06	5.93133e+06	6.05921e+06	290152	338410	294809	High	High	High	High	Peak Found	Peak Found	Oxidation [P6]; Acetyl [N-Term]
FALSE	High	Master Protein	P10809	60 kDa heat shock protein, mitochondrial [OS=Homo sapiens]	0	63.971	24	11	36	11	1	573	61	5.87	78.91	11	0	1.721	0.901607	2.41	132	68	43.19	11.07	8.55178e+06	4.3137e+06	4.25291e+06	2.22264e+06	1.95301e+06	2.44037e+06	High	High	High	High	High	High
FALSE	High	Master Protein	O75165	DnaJ homolog subfamily C member 13 [OS=Homo sapiens]	0	63.724	7	14	29	14	1	2243	254.3	6.74	33.46	14	0	1.44	0.960722	39.46	178.1	21.9	7.98	64.39	3.22853e+06	2.97192e+06	3.48699e+06	396972	617396	127854	High	High	High	High	High	High
FALSE	High	Master Protein	P61204	ADP-ribosylation factor 3 [OS=Homo sapiens]	0	63.475	36	5	26	3	1	181	20.6	7.43	61.64	5	0	2.687	0.406418	6.86	146.1	53.9	16.99	11.75	2.66242e+06	3.67647e+06	2.93253e+06	1.08133e+06	1.20876e+06	954652	High	High	High	High	Peak Found	Peak Found	Oxidation [P131]
FALSE	High	Master Protein	P46782	40S ribosomal protein S5 [OS=Homo sapiens]	0	63.402	60	12	34	11	1	204	22.9	9.72	74.46	12	1	2.712	0.398351	1.39	152.1	47.9	11.92	10.99	1.58966e+07	2.01349e+07	1.76201e+07	5.54521e+06	6.56756e+06	5.38563e+06	High	High	High	High	High	High	Oxidation [P9]; Acetyl [N-Term]
FALSE	High	Master Protein	O00291	Huntingtin-interacting protein 1 [OS=Homo sapiens]	0	62.73	12	11	20	11	1	1037	116.1	5.3	38.62	11	0	0.662	0.162889	1.52	83.8	116.2	9.13	14.79	1.63293e+06	1.58532e+06	1.37086e+06	2.48078e+06	2.19811e+06	1.83972e+06	High	High	High	High	High	High
FALSE	High	Master Protein	Q15365	Poly(RC)-binding protein 1 [OS=Homo sapiens]	0	62.678	24	6	26	4	1	356	37.5	7.09	63.18	6	0	1.537	0.988289	7.12	125	75	13.29	5.99	3.16129e+06	3.86825e+06	4.11116e+06	2.32124e+06	2.25853e+06	2.52966e+06	High	High	High	High	High	High
FALSE	High	Master Protein	Q86YZ3	Hornerin [OS=Homo sapiens]	0	62.606	12	11	20	11	1	2850	282.2	10.04	37.09	11	0	100	2.89203e-17	0	181.4	18.6	89.57		3.42017e+06	518590	1.16383e+06		119043		High	High	High	Not Found	Peak Found	Not Found
FALSE	High	Master Protein	P14868	Aspartate--tRNA ligase, cytoplasmic [OS=Homo sapiens]	0	62.559	31	13	32	13	1	501	57.1	6.55	65.43	13	0	1.807	0.845908	9.3	137.2	62.8	7.88	18.58	4.85752e+06	5.29268e+06	5.68958e+06	2.54709e+06	2.42207e+06	1.76989e+06	High	High	High	Peak Found	High	High
FALSE	High	Master Protein	P51648-2	Isoform 2 of Fatty aldehyde dehydrogenase [OS=Homo sapiens]	0	62.27	21	9	25	8	1	508	57.6	8.92	65.45	9	0	2.227	0.637683	8.77	82	118	6.04	75.03	5.00308e+06	5.22318e+06	5.63233e+06	815840	7.5166e+06	8.77523e+06	High	High	High	Peak Found	Peak Found	Peak Found
FALSE	High	Master Protein	P08195-4	Isoform 4 of 4F2 cell-surface antigen heavy chain [OS=Homo sapiens]	0	61.919	22	13	29	13	1	661	71.1	4.97	72.34	13	0	2.359	0.573055	0.86	167.9	32.1	3.99	15.05	7.01377e+06	7.50135e+06	7.54107e+06	1.75067e+06	1.43184e+06	1.31485e+06	High	High	High	High	High	High
FALSE	High	Master Protein	Q14254	Flotillin-2 [OS=Homo sapiens]	0	61.755	25	9	20	9	1	428	47	5.25	45.72	9	0	0.696	0.199875	2.68	94.2	105.8	23.08	36.23	1.77109e+06	1.93015e+06	1.21068e+06	1.84543e+06	3.43123e+06	1.98801e+06	High	High	High	High	High	High
FALSE	High	Master Protein	Q9Y285	Phenylalanine--tRNA ligase alpha subunit [OS=Homo sapiens]	0	61.538	25	11	35	11	1	508	57.5	7.8	42.56	11	0	0.926	0.50486	14.62	97.8	102.2	5.08	10.06	4.87451e+06	5.12607e+06	5.39538e+06	5.3605e+06	6.34518e+06	5.34812e+06	High	High	High	High	High	High	Oxidation [P194; P289; P411; P415]
FALSE	High	Master Protein	P06576	ATP synthase subunit beta, mitochondrial [OS=Homo sapiens]	0	61.409	25	10	26	10	1	529	56.5	5.4	69.67	10	0	1.975	0.759569	10.21	131.5	68.5	5.16	1.01	4.05129e+06	3.84666e+06	4.26472e+06	2.12304e+06	2.11231e+06	2.08204e+06	High	High	High	High	High	High
FALSE	High	Master Protein	P62249	40S ribosomal protein S16 [OS=Homo sapiens]	0	61.129	66	12	48	12	1	146	16.4	10.21	105.55	12	0	2.808	0.355582	0.24	151.7	48.3	9.24	10.12	6.48416e+07	6.49831e+07	7.58826e+07	2.05797e+07	2.06843e+07	2.4472e+07	High	High	High	High	High	High
FALSE	High	Master Protein	Q86UE4	protein LYRIC [OS=Homo sapiens]	0	60.857	17	7	26	7	1	582	63.8	9.32	61	7	0	1.864	0.811314	3.02	165.1	34.9	10.74	13.42	2.22858e+06	2.26286e+06	2.68988e+06	478489	384071	497823	High	High	High	High	High	High
FALSE	High	Master Protein	P46783	40S ribosomal protein S10 [OS=Homo sapiens]	0	60.005	37	7	31	7	1	165	18.9	10.15	84.6	7	0	2.223	0.637683	4.17	143.7	56.3	10.68	13.07	2.00734e+07	2.05728e+07	1.68083e+07	7.85511e+06	8.15093e+06	6.33654e+06	High	High	High	High	High	High
FALSE	High	Master Protein	O15144	Actin-related protein 2/3 complex subunit 2 [OS=Homo sapiens]	0	59.824	30	9	33	9	1	300	34.3	7.36	54.93	9	0	1.001	0.61112	0.7	102.6	97.4	5.3	7.53	5.36587e+06	5.70058e+06	5.96655e+06	5.40893e+06	5.03746e+06	5.85411e+06	High	High	High	High	High	High
FALSE	High	Master Protein	P62854	40S ribosomal protein S26 [OS=Homo sapiens]	0	59.562	50	5	34	5	1	115	13	11	73.47	5	0	2.047	0.733746	0.04	134.4	65.6	10.39	7.21	3.56999e+07	3.11847e+07	3.83989e+07	1.74335e+07	1.57644e+07	1.81747e+07	High	High	High	High	High	High	Oxidation [P114]
FALSE	High	Master Protein	P09496-2	Isoform Non-brain of Clathrin light chain A [OS=Homo sapiens]	0	59.517	28	7	31	7	1	218	23.6	4.53	77.51	7	0	0.761	0.2791	3.39	91.1	108.9	17.45	13.03	1.1944e+07	8.95485e+06	1.26188e+07	1.42898e+07	1.16609e+07	1.50563e+07	High	High	High	High	High	High
FALSE	High	Master Protein	P63173	60s ribosomal protein l38 [OS=Homo sapiens]	0	58.996	50	6	23	6	1	70	8.2	10.1	64.91	6	0	1.062	0.669266	4.89	128.8	71.2	7.78	11.67	8.80297e+06	7.85588e+06	7.61049e+06	4.33969e+06	4.68875e+06	3.71093e+06	High	High	High	High	High	High
FALSE	High	Master Protein	Q9NZ01-1	Very-long-chain enoyl-CoA reductase [OS=Homo sapiens]	0	58.876	30	10	34	10	1	308	36	9.45	76.95	10	0	2.136	0.68617	6.88	139.8	60.2	11.95	12.56	1.49586e+07	1.37066e+07	1.17621e+07	6.24906e+06	5.89655e+06	4.87643e+06	High	High	High	High	High	High
FALSE	High	Master Protein	P55209	Nucleosome assembly protein 1-like 1 [OS=Homo sapiens]	0	58.752	15	5	20	4	1	391	45.3	4.46	50.09	5	1	0.55	0.0714993	2.15	74.8	125.2	21.66	15.04	3.51453e+06	4.22164e+06	2.71384e+06	5.88807e+06	6.81422e+06	5.03659e+06	High	High	High	High	High	High
FALSE	High	Master Protein	P55084	Trifunctional enzyme subunit beta, mitochondrial [OS=Homo sapiens]	0	58.487	29	14	31	14	1	474	51.3	9.41	68.04	14	0	1.194	0.776287	10.37	118	82	4.59	8.44	6.88926e+06	7.42229e+06	6.83851e+06	4.78534e+06	4.89852e+06	4.1737e+06	High	High	High	High	High	High
FALSE	High	Master Protein	Q06787	synaptic functional regulator FMR1 [OS=Homo sapiens]	0	58.484	18	11	29	9	1	632	71.1	7.42	58.16	11	0	2.013	0.745676	5.23	137.9	62.1	6.67	8.46	2.59931e+06	2.38509e+06	2.7242e+06	1.21489e+06	1.03049e+06	1.17073e+06	High	High	High	Peak Found	High	High
FALSE	High	Master Protein	P26368	Splicing factor U2AF 65 kDa subunit [OS=Homo sapiens]	0	58.438	20	6	25	6	1	475	53.5	9.09	68.24	6	0	1.499	0.990484	2.65	114.8	85.2	15.91	27.03	6.35027e+06	7.66435e+06	5.60889e+06	4.76024e+06	4.7112e+06	2.81848e+06	High	High	High	High	High	High	Oxidation [P236; P242]
FALSE	High	Master Protein	P23528	Cofilin-1 [OS=Homo sapiens]	0	58.419	47	7	21	7	1	166	18.5	8.09	57.87	7	0	1.525	0.993117	9.06	140.1	59.9	13.4	16.56	6.3708e+06	6.74053e+06	8.17104e+06	2.88377e+06	3.718e+06	2.77112e+06	High	High	High	High	High	High
FALSE	High	Master Protein	O15230	Laminin subunit alpha-5 [OS=Homo sapiens]	0	58.406	5	17	35	17	1	3695	399.5	7.02	65.64	17	0	2.655	0.419999	7.53	199.2	0.8	11.22	14.4	3.2836e+07	2.84181e+07	3.55982e+07	161788	129954	124903	High	High	High	Peak Found	Peak Found	Peak Found
FALSE	High	Master Protein	P41252	isoleucine--tRNA ligase, cytoplasmic [OS=Homo sapiens]	0	58.402	11	13	32	13	1	1262	144.4	6.15	66.31	13	0	2.253	0.623157	2.39	151.9	48.1	2.53	12.72	4.22211e+06	4.17593e+06	4.38158e+06	1.35378e+06	1.33657e+06	1.06936e+06	High	High	High	High	High	High
FALSE	High	Master Protein	P62266	40S ribosomal protein S23 [OS=Homo sapiens]	0	58.027	54	8	34	8	1	143	15.8	10.49	96.61	8	0	1.587	0.961982	3.21	126.2	73.8	9.78	5.97	3.05736e+07	3.4309e+07	3.72154e+07	1.86295e+07	2.00645e+07	2.09863e+07	High	High	High	High	High	High	Oxidation [P62]
FALSE	High	Master Protein	P09327	Villin-1 [OS=Homo sapiens]	0	57.633	17	12	30	12	1	827	92.6	6.39	61.58	12	0	0.897	0.462029	6.35	107.1	92.9	13.25	14.45	3.17077e+06	2.52144e+06	3.23289e+06	3.40127e+06	2.75288e+06	2.60886e+06	High	High	High	High	High	High
FALSE	High	Master Protein	Q9Y230	RuvB-like 2 [OS=Homo sapiens]	0	57.531	20	8	21	8	1	463	51.1	5.64	49.4	8	0	1.673	0.926289	16.56	154.7	45.3	4.99	5.22	3.45426e+06	3.26633e+06	3.12812e+06	955205	1.02444e+06	925999	High	High	High	High	High	High
FALSE	High	Master Protein	P06733-1	alpha-enolase [OS=Homo sapiens]	0	57.414	33	12	30	12	1	434	47.1	7.39	74.29	12	0	6.418	0.00469582	21.43	181.4	18.6	4.87	25.89	8.07249e+06	8.85407e+06	8.25727e+06	522367	865919	845846	High	High	High	Peak Found	Peak Found	Peak Found
FALSE	High	Master Protein	P61513	60S ribosomal protein L37a [OS=Homo sapiens]	0	56.944	51	5	25	5	1	92	10.3	10.43	60.37	5	0	1.043	0.650644	4.4	84.9	115.1	12.63	2.17	6.87596e+06	6.44424e+06	8.18322e+06	9.32629e+06	9.42612e+06	9.03897e+06	High	High	High	High	High	High
FALSE	High	Master Protein	Q8WWI1	LIM domain only protein 7 [OS=Homo sapiens]	0	56.861	8	10	38	10	1	1683	192.6	8.09	37.14	10	0	0.995	0.604753	10.38	102.1	97.9	8.38	21.97	1.67286e+06	1.55994e+06	1.84166e+06	1.88342e+06	1.60525e+06	1.20057e+06	High	High	High	High	High	High	Oxidation [P816; P817]
FALSE	High	Master Protein	P53007	Tricarboxylate transport protein, mitochondrial [OS=Homo sapiens]	0	56.8	34	8	34	8	1	311	34	9.89	68.3	8	0	1.673	0.926289	12.73	121.4	78.6	5.14	16.93	1.28597e+07	1.28528e+07	1.17453e+07	8.32945e+06	8.46559e+06	6.15768e+06	High	High	High	High	High	High	Oxidation [P214; P217]
FALSE	High	Master Protein	P61160-1	Actin-related protein 2 [OS=Homo sapiens]	0	56.582	24	8	30	8	1	394	44.7	6.74	59	8	0	1.038	0.647846	0.68	101.3	98.7	1.52	3.44	5.4453e+06	5.61187e+06	5.50937e+06	5.10669e+06	5.45737e+06	5.37003e+06	High	High	High	High	High	High	Oxidation [P113]
FALSE	High	Master Protein	P22090	40S ribosomal protein S4, Y isoform 1 [OS=Homo sapiens]	0	56.158	24	9	30	2	1	263	29.4	10.24	64.02	9	0	2.342	0.582165	9.58	73.2	126.8	8.1	11.95	262721	299411	259458	501323	454715	394056	High	High	High	High	Peak Found	Peak Found	Oxidation [P137]
FALSE	High	Master Protein	P36542-1	ATP synthase subunit gamma, mitochondrial [OS=Homo sapiens]	0	56.147	27	8	36	8	1	298	33	9.22	91.99	8	0	1.963	0.761215	16.35	128.9	71.1	12.78	15.18	1.28626e+07	1.63601e+07	1.60099e+07	6.88168e+06	8.83303e+06	9.24755e+06	High	High	High	High	High	High
FALSE	High	Master Protein	P45880-1	Isoform 1 of Voltage-dependent anion-selective channel protein 2 [OS=Homo sapiens]	0	55.681	40	9	26	9	1	309	33.4	7.59	60.81	9	0	2.035	0.738041	2.56	126.1	73.9	8.13	31.95	5.48288e+06	6.20398e+06	6.41926e+06	3.07784e+06	5.56954e+06	3.63424e+06	High	High	High	High	High	High
FALSE	High	Master Protein	P25205-2	Isoform 2 of DNA replication licensing factor MCM3 [OS=Homo sapiens]	0	55.618	14	10	30	10	1	853	95.8	5.77	47.58	10	0	1.202	0.781546	5.57	109.7	90.3	13.03	13.65	2.30984e+06	1.96493e+06	2.55557e+06	1.9001e+06	1.73771e+06	2.26206e+06	High	High	High	High	High	High	Oxidation [P510]
FALSE	High	Master Protein	Q14247-1	Src substrate cortactin [OS=Homo sapiens]	0	55.286	24	11	31	11	1	550	61.5	5.4	46.82	11	0	1.104	0.713339	7.81	92.9	107.1	2.89	30.3	2.18778e+06	2.27502e+06	2.15105e+06	2.71468e+06	1.45889e+06	2.52249e+06	High	High	High	High	High	High	Oxidation [P444]
FALSE	High	Master Protein	O60716-1	Catenin delta-1 [OS=Homo sapiens]	0	55.103	13	10	23	10	1	968	108.1	6.23	46.14	10	0	1.656	0.926289	9.76	140.2	59.8	8.03	8.01	3.38889e+06	3.10377e+06	3.64632e+06	1.29716e+06	1.44401e+06	1.52121e+06	High	High	High	High	Peak Found	High
FALSE	High	Master Protein	P47755	F-actin-capping protein subunit alpha-2 [OS=Homo sapiens]	0	54.976	30	6	23	5	1	286	32.9	5.85	70.48	6	0	1.161	0.759569	7.13	119	81	22.92	52.01	4.87406e+06	5.13569e+06	3.26283e+06	3.31786e+06	4.25652e+06	1.26134e+06	High	High	High	High	High	High
FALSE	High	Master Protein	P62244	40S ribosomal protein S15a [OS=Homo sapiens]	0	54.937	46	7	51	7	1	130	14.8	10.13	112.59	7	0	1.716	0.902235	2.4	115.6	84.4	9.32	7.75	4.76189e+07	4.84191e+07	5.6178e+07	3.53776e+07	3.45062e+07	3.979e+07	High	High	High	High	High	High
FALSE	High	Master Protein	P50416	Carnitine O-palmitoyltransferase 1, liver isoform [OS=Homo sapiens]	0	54.259	15	10	30	10	1	773	88.3	8.65	55.47	10	0	1.558	0.978335	3.07	140.5	59.5	5.81	2.53	3.93098e+06	3.63536e+06	3.51409e+06	1.4953e+06	1.57286e+06	1.53874e+06	High	High	High	High	High	High	Oxidation [P162]
FALSE	High	Master Protein	P08779	Keratin, type I cytoskeletal 16 [OS=Homo sapiens]	0	54.113	24	12	30	2	1	473	51.2	5.05	69.75	12	0	100	2.89203e-17	0	200		65.9		137386	37372.5	62275.2				High	Peak Found	Peak Found	Not Found	Not Found	Not Found
FALSE	High	Master Protein	P46779	60S ribosomal protein L28 [OS=Homo sapiens]	0	53.836	50	9	47	9	1	137	15.7	12.02	89.54	9	0	1.176	0.768461	6.66	99.4	100.6	5.69	6.54	2.28123e+07	2.05303e+07	2.25579e+07	2.48595e+07	2.18876e+07	2.28359e+07	High	High	High	High	High	High
FALSE	High	Master Protein	O75569-1	Interferon-inducible double-stranded RNA-dependent protein kinase activator A [OS=Homo sapiens]	0	53.737	27	6	22	6	1	313	34.4	8.41	51.15	6	0	1.484	0.986306	6.52	123.9	76.1	1.04	7.61	3.32585e+06	3.29346e+06	3.36251e+06	2.04192e+06	2.31455e+06	2.02666e+06	High	High	High	High	High	High
FALSE	High	Master Protein	Q09666-1	Neuroblast differentiation-associated protein AHNAK [OS=Homo sapiens]	0	53.724	3	11	23	11	1	5890	628.7	6.15	47.31	11	0	1.024	0.630785	3.99	95.5	104.5	15.94	6.62	1.59896e+06	1.35202e+06	1.8637e+06	1.94996e+06	1.73485e+06	1.75073e+06	High	High	High	High	High	High
FALSE	High	Master Protein	Q9Y3U8	60S ribosomal protein L36 [OS=Homo sapiens]	0	53.416	30	5	27	5	1	105	12.2	11.59	60.98	5	0	1.5	0.991756	4.83	148.4	51.6	28.33	37.6	1.59377e+07	9.28158e+06	1.61536e+07	9.10415e+06	5.53541e+06	4.5326e+06	High	High	High	High	High	High
FALSE	High	Master Protein	Q8IVT2	Mitotic interactor and substrate of PLK1 [OS=Homo sapiens]	0	53.205	18	10	21	10	1	679	75.3	6.83	42.1	10	0	1.107	0.717137	4.37	109.1	90.9	13.64	18.91	2.17693e+06	1.79853e+06	1.68534e+06	1.86071e+06	1.49807e+06	1.2818e+06	High	High	High	High	High	High
FALSE	High	Master Protein	P27694	Replication protein A 70 kDa DNA-binding subunit [OS=Homo sapiens]	0	53.158	17	10	30	10	1	616	68.1	7.21	41	10	0	0.731	0.238178	2.38	80.6	119.4	12.15	2.38	3.32557e+06	3.23252e+06	2.63911e+06	4.78452e+06	4.67168e+06	4.89966e+06	High	High	High	High	High	High
FALSE	High	Master Protein	P39019	40S ribosomal protein S19 [OS=Homo sapiens]	0	53.079	49	9	39	9	1	145	16.1	10.32	93.92	9	0	2.61	0.437497	1.51	149.1	50.9	16.62	17.09	2.77923e+07	2.10812e+07	2.91575e+07	9.49086e+06	6.98474e+06	9.62511e+06	High	High	High	High	High	High	Oxidation [P47]
FALSE	High	Master Protein	O60762	Dolichol-phosphate mannosyltransferase subunit 1 [OS=Homo sapiens]	0	53.07	37	8	30	8	1	260	29.6	9.57	76.42	8	0	1.996	0.75482	18.64	127	73	3.34	36.19	7.84651e+06	7.92977e+06	7.44676e+06	3.16677e+06	4.506e+06	6.57897e+06	High	High	High	High	High	High
FALSE	High	Master Protein	P46776	60S ribosomal protein L27a [OS=Homo sapiens]	0	52.869	28	5	31	5	1	148	16.6	11	87.08	5	0	1.127	0.738041	5.22	113.4	86.6	10.38	16.28	4.48322e+07	3.91914e+07	4.82514e+07	3.36494e+07	3.42703e+07	4.45168e+07	High	High	High	High	High	High
FALSE	High	Master Protein	P62258-1	14-3-3 protein epsilon [OS=Homo sapiens]	0	52.835	35	8	27	5	1	255	29.2	4.74	65.45	8	0	3.563	0.144205	14.92	165.3	34.7	12.54	32.09	2.71336e+06	2.86305e+06	3.42713e+06	600749	825833	429941	High	High	High	Peak Found	Peak Found	Peak Found
FALSE	High	Master Protein	P04083	annexin A1 [OS=Homo sapiens]	0	52.758	28	8	23	8	1	346	38.7	7.02	64.07	8	0	4.05	0.083334	25.07	167.1	32.9	8.65	21.91	7.0649e+06	7.53972e+06	6.3408e+06	1.3897e+06	1.60117e+06	1.022e+06	High	High	High	High	High	High
FALSE	High	Master Protein	P18085	ADP-ribosylation factor 4 [OS=Homo sapiens]	0	52.565	37	6	22	4	1	180	20.5	7.14	55.57	6	3	1.632	0.940597	11.67	132.6	67.4	3.23	18.37	4.7258e+06	4.983e+06	4.70409e+06	2.40322e+06	2.76549e+06	1.90304e+06	High	High	High	High	High	High
FALSE	High	Master Protein	Q14764	major vault protein [OS=Homo sapiens]	0	52.532	21	12	19	12	1	893	99.3	5.48	39.13	12	0	1.522	0.995015	5.24	162.6	37.4	15.71	56.31	2.32809e+06	2.56261e+06	3.14511e+06	597819	156869	590329	High	High	High	High	Peak Found	Peak Found
FALSE	High	Master Protein	P42677	40S ribosomal protein S27 [OS=Homo sapiens]	0	52.225	39	4	26	2	1	84	9.5	9.45	72.43	4	3	1.631	0.940597	2.65	124.2	75.8	18.52	15.38	1.52143e+07	1.24807e+07	1.81395e+07	9.2768e+06	7.21274e+06	9.73845e+06	High	High	High	High	High	High
FALSE	High	Master Protein	P31327-3	Isoform 3 of Carbamoyl-phosphate synthase [ammonia], mitochondrial [OS=Homo sapiens]	0	51.821	9	11	22	11	1	1506	165.5	6.79	44.11	11	0	1.925	0.774743	0.38	172.2	27.8	22.31	14.2	1.91151e+06	2.55111e+06	3.02025e+06	488697	411728	370155	High	High	High	High	Peak Found	Peak Found
FALSE	High	Master Protein	Q9BZE4	Nucleolar GTP-binding protein 1 [OS=Homo sapiens]	0	51.721	16	9	17	9	1	634	73.9	9.5	46.39	9	0	1.399	0.934614	7.23	134.7	65.3	8.79	9.98	2.89258e+06	2.4289e+06	2.62401e+06	1.38625e+06	1.13425e+06	1.27107e+06	High	High	High	Peak Found	Peak Found	High
FALSE	High	Master Protein	P61026	ras-related protein rab-10 [OS=Homo sapiens]	0	51.694	48	10	30	7	1	200	22.5	8.38	61.35	10	3	3.856	0.105312	9.3	159.8	40.2	1.29	2.91	1.09257e+07	1.10815e+07	1.07993e+07	2.85017e+06	2.74631e+06	2.69196e+06	High	High	High	High	Peak Found	Peak Found
FALSE	High	Master Protein	E9PAV3	Nascent polypeptide-associated complex subunit alpha, muscle-specific form [OS=Homo sapiens]	0	51.471	3	4	16	4	1	2078	205.3	9.58	49.92	4	0	1.13	0.741262	13.86	106	94	13.93	14.59	3.20421e+06	3.3938e+06	2.5796e+06	3.1928e+06	2.84021e+06	2.37738e+06	High	High	High	High	High	High
FALSE	High	Master Protein	P52907	F-actin-capping protein subunit alpha-1 [OS=Homo sapiens]	0	51.075	40	7	22	6	1	286	32.9	5.69	56.27	7	1	1.057	0.664722	11.9	92.4	107.6	27.04	40.14	6.8535e+06	9.09893e+06	5.28992e+06	1.06744e+07	7.98542e+06	4.49499e+06	High	High	High	High	Peak Found	High
FALSE	High	Master Protein	P04843	Dolichyl-diphosphooligosaccharide--protein glycosyltransferase subunit 1 [OS=Homo sapiens]	0	50.976	19	10	17	10	1	607	68.5	6.38	38.27	10	0	2.815	0.352507	5.14	156	44	16.57	13.94	3.86606e+06	3.84193e+06	5.07678e+06	961842	1.09108e+06	1.26938e+06	High	High	High	High	Peak Found	Peak Found
FALSE	High	Master Protein	P14649	Myosin light chain 6B [OS=Homo sapiens]	0	50.644	25	5	33	3	1	208	22.8	5.73	74.44	5	0	0.958	0.550299	6.13	112.8	87.2	14.57	2.45	2.13682e+06	1.64028e+06	2.13922e+06	1.65333e+06	1.6378e+06	1.71497e+06	High	High	High	High	High	High
FALSE	High	Master Protein	Q12860	Contactin-1 [OS=Homo sapiens]	0	50.455	9	7	29	7	1	1018	113.2	5.9	51.69	7	0	1.445	0.961165	0.98	120.2	79.8	18.33	19.97	3.15856e+06	2.20507e+06	3.00048e+06	2.2586e+06	1.5033e+06	1.99129e+06	High	High	High	High	High	High	Oxidation [P281]
FALSE	High	Master Protein	P20042	Eukaryotic translation initiation factor 2 subunit 2 [OS=Homo sapiens]	0	50.421	35	10	25	10	1	333	38.4	5.8	37.88	10	0	1.495	0.989233	13.71	153.8	46.2	8.61	17.15	6.7694e+06	6.62605e+06	5.75414e+06	1.98907e+06	2.54187e+06	1.85266e+06	High	High	High	High	Peak Found	High
FALSE	High	Master Protein	P07910-1	Heterogeneous nuclear ribonucleoproteins C1/C2 [OS=Homo sapiens]	0	50.412	29	9	25	9	1	306	33.7	5.08	60.92	9	0	4.89	0.0288252	6.33	162.7	37.3	33.37	26.32	7.48706e+06	1.4521e+07	1.00194e+07	1.79904e+06	3.04374e+06	2.297e+06	High	High	High	High	Peak Found	High
FALSE	High	Master Protein	P61158	actin-related protein 3 [OS=Homo sapiens]	0	50.355	26	10	24	10	1	418	47.3	5.88	40.28	10	0	1.147	0.752033	4.84	105.5	94.5	7.22	10.51	4.26851e+06	4.91171e+06	4.47354e+06	4.00931e+06	4.03688e+06	3.33278e+06	High	High	High	High	High	High
FALSE	High	Master Protein	O60841	Eukaryotic translation initiation factor 5B [OS=Homo sapiens]	0	50.291	9	9	22	9	1	1220	138.7	5.49	52.3	9	0	1.412	0.940619	11.05	145.5	54.5	19.39	32.19	4.72048e+06	3.77991e+06	5.60257e+06	1.76979e+06	1.18907e+06	2.32239e+06	High	High	High	High	High	High	Oxidation [P696]
FALSE	High	Master Protein	O95425	Supervillin [OS=Homo sapiens]	0	49.952	7	12	26	12	1	2214	247.6	6.98	35.91	12	0	0.863	0.419098	19.89	94.7	105.3	13.89	20.94	1.01892e+06	808219	1.0556e+06	1.13216e+06	865007	1.32732e+06	High	High	High	High	High	High
FALSE	High	Master Protein	Q71UM5	40S ribosomal protein S27-like [OS=Homo sapiens]	0	49.949	38	3	29	1	1	84	9.5	9.45	73.79	3	0	1.635	0.940597	8.27	121.1	78.9	15.63	11.06	5.75823e+06	4.38759e+06	4.49335e+06	3.33662e+06	2.68425e+06	2.92535e+06	High	High	High	High	High	High
FALSE	High	Master Protein	P62913	60S ribosomal protein L11 [OS=Homo sapiens]	0	49.867	33	6	37	6	1	178	20.2	9.6	86.7	6	0	1.153	0.758482	7.97	106.2	93.8	5.54	2.19	3.85264e+07	3.98654e+07	4.2896e+07	3.5234e+07	3.50725e+07	3.64965e+07	High	High	High	High	High	High
FALSE	High	Master Protein	Q7KZF4	staphylococcal nuclease domain-containing protein 1 [OS=Homo sapiens]	0	49.64	14	12	23	12	1	910	101.9	7.17	33.18	12	0	0.932	0.512937	0.33	104	96	15.61	13.8	2.53111e+06	2.22302e+06	3.0257e+06	2.33845e+06	1.91702e+06	2.52624e+06	High	High	High	High	High	High
FALSE	High	Master Protein	O43684	Mitotic checkpoint protein BUB3 [OS=Homo sapiens]	0	49.585	26	7	25	7	1	328	37.1	6.84	53.3	7	0	1.778	0.859469	5.73	127.3	72.7	2.83	9.16	3.48369e+06	3.30112e+06	3.34352e+06	2.03088e+06	1.69176e+06	1.91091e+06	High	High	High	High	High	High
FALSE	High	Master Protein	P62979	Ubiquitin-40S ribosomal protein S27a [OS=Homo sapiens]	0	49.274	52	7	30	2	1	156	18	9.64	68.58	7	5	3.588	0.139441	6.58	158.2	41.8	7.17	5	2.67441e+07	2.72417e+07	3.04619e+07	7.19263e+06	7.04623e+06	7.74113e+06	High	High	High	Peak Found	Peak Found	Peak Found
FALSE	High	Master Protein	P04908	histone H2A type 1-B/E [OS=Homo sapiens]	0	49.164	32	4	25	1	1	130	14.1	11.05	83.84	4	0	1.249	0.82062	1.38	112	88	18.37	18.02	1.36971e+07	9.43127e+06	1.17636e+07	1.09643e+07	7.6206e+06	9.25154e+06	High	High	High	High	High	High
FALSE	High	Master Protein	Q13151	Heterogeneous nuclear ribonucleoprotein A0 [OS=Homo sapiens]	0	48.988	26	6	20	5	1	305	30.8	9.29	61.48	6	0	1.465	0.974143	13.42	145.3	54.7	12.93	29.72	2.09893e+06	2.48138e+06	1.93395e+06	1.06952e+06	586838	790197	High	High	High	High	High	High
FALSE	High	Master Protein	Q9Y224	UPF0568 protein C14orf166 [OS=Homo sapiens]	0	48.874	41	9	26	9	1	244	28.1	6.65	56.23	9	0	1.786	0.857976	1.51	154.3	45.7	10.33	8.17	5.82114e+06	6.82998e+06	7.11686e+06	2.02064e+06	1.77744e+06	2.07906e+06	High	High	High	High	High	High
FALSE	High	Master Protein	P62820	Ras-related protein Rab-1A [OS=Homo sapiens]	0	48.183	37	8	23	6	1	205	22.7	6.21	48.49	8	0	3.661	0.135132	0.53	165.1	34.9	11.26	38.93	3.82171e+06	4.79211e+06	4.41508e+06	1.72108e+06	908335	933047	High	High	High	High	High	Peak Found
FALSE	High	Master Protein	Q13247	Serine/arginine-rich splicing factor 6 [OS=Homo sapiens]	0	48.176	20	8	43	7	1	344	39.6	11.43	72.32	8	1	1.86	0.81299	1.39	138.7	61.3	6.25	13.59	1.4006e+07	1.45575e+07	1.28645e+07	6.19479e+06	7.22961e+06	5.52558e+06	High	High	High	High	High	High
FALSE	High	Master Protein	P07814	Bifunctional glutamate/proline--tRNA ligase [OS=Homo sapiens]	0	47.829	11	14	34	14	1	1512	170.5	7.33	46.97	14	0	1.773	0.863405	6.61	155.3	44.7	17.5	8.16	3.37644e+06	3.09152e+06	4.29261e+06	1.01512e+06	864474	972033	High	High	High	High	High	High	Oxidation [P1115; P1120]
FALSE	High	Master Protein	O60701	UDP-glucose 6-dehydrogenase [OS=Homo sapiens]	0	47.522	16	8	21	8	1	494	55	7.12	46.11	8	0	1.844	0.82062	13.82	144.6	55.4	4.95	4.77	2.92152e+06	3.19326e+06	3.18042e+06	1.21942e+06	1.22321e+06	1.12325e+06	High	High	High	High	High	Peak Found
FALSE	High	Master Protein	P84098	60S ribosomal protein L19 [OS=Homo sapiens]	0	47.429	30	7	22	6	1	196	23.5	11.47	43.87	7	1	1.137	0.744504	6.79	151.4	48.6	26.02	23.44	1.13312e+07	7.46273e+06	1.2747e+07	4.28191e+06	2.64365e+06	3.64097e+06	High	High	High	High	High	High
FALSE	High	Master Protein	Q9NZB2-6	Isoform F of Constitutive coactivator of PPAR-gamma-like protein 1 [OS=Homo sapiens]	0	47.354	12	10	19	10	1	1146	125.2	9	34.28	10	0	1.931	0.771854	7.7	114.6	85.4	6.91	11.24	2.58273e+06	2.32696e+06	2.66009e+06	1.92339e+06	1.97451e+06	1.59523e+06	High	High	High	High	Peak Found	High
FALSE	High	Master Protein	P37108	Signal recognition particle 14 kDa protein [OS=Homo sapiens]	0	47.328	31	5	26	5	1	136	14.6	10.04	49.08	5	0	1.337	0.901607	6.6	102.9	97.1	16.31	16.03	4.09787e+06	2.96491e+06	3.82923e+06	3.61689e+06	2.82831e+06	3.89286e+06	High	High	High	High	High	High
FALSE	High	Master Protein	Q12906-7	Isoform 7 of Interleukin enhancer-binding factor 3 [OS=Homo sapiens]	0	47.023	12	9	23	9	1	898	95.7	8.81	40.22	9	0	2.497	0.494218	5.82	156.5	43.5	13.58	8.71	6.33002e+06	5.52702e+06	7.25524e+06	1.70656e+06	1.75879e+06	2.00405e+06	High	High	High	High	High	Peak Found	Oxidation [P265]
FALSE	High	Master Protein	P61981	14-3-3 protein gamma [OS=Homo sapiens]	0	46.94	38	9	28	4	1	247	28.3	4.89	56.18	9	0	5.085	0.0226263	9.27	193.5	6.5	0.87	24.24	542038	545438	551434	18459.3	24232.2	15006	High	High	High	Peak Found	Peak Found	Peak Found	Oxidation [P167]
FALSE	High	Master Protein	Q16891	MICOS complex subunit Mic60 [OS=Homo sapiens]	0	46.801	17	11	19	11	1	758	83.6	6.48	40.98	11	0	2.626	0.428983	0.36	162.1	37.9	12.25	29.53	3.89899e+06	3.09085e+06	3.29568e+06	884732	477665	770252	High	High	High	Peak Found	Peak Found	Peak Found
FALSE	High	Master Protein	P43490	nicotinamide phosphoribosyltransferase [OS=Homo sapiens]	0	46.702	25	11	31	11	1	491	55.5	7.15	47.09	11	0	2.506	0.489698	19.54	170.5	29.5	7.5	5.47	6.3481e+06	7.1469e+06	7.32468e+06	1.23426e+06	1.24143e+06	1.12438e+06	High	High	High	High	High	High
FALSE	High	Master Protein	P29692-2	Isoform 2 of Elongation factor 1-delta [OS=Homo sapiens]	0	46.531	13	6	17	6	1	647	71.4	6.42	33.07	6	0	1.585	0.962721	17.89	135.2	64.8	13.62	7.43	2.9176e+06	2.95927e+06	2.29684e+06	1.39743e+06	1.2673e+06	1.46917e+06	High	High	High	High	High	Peak Found	Oxidation [P500]
FALSE	High	Master Protein	Q27J81	Inverted formin-2 [OS=Homo sapiens]	0	46.208	12	10	21	10	1	1249	135.5	5.38	32.59	10	0	1.443	0.960722	13.33	142	58	15.1	89.04	1.48381e+06	1.10872e+06	1.42765e+06	582592	369498	1.96342e+06	High	High	High	High	Peak Found	High
FALSE	High	Master Protein	Q7Z6B7-1	SLIT-ROBO Rho GTPase-activating protein 1 [OS=Homo sapiens]	0	46.047	11	11	24	11	1	1085	124.2	6.83	31.07	11	0	0.865	0.420131	6.85	97.7	102.3	6	21.77	2.74221e+06	2.43289e+06	2.62301e+06	3.89775e+06	2.74455e+06	2.7029e+06	High	High	High	High	High	High
FALSE	High	Master Protein	Q14258	E3 ubiquitin/ISG15 ligase TRIM25 [OS=Homo sapiens]	0	45.92	12	7	24	7	1	630	70.9	8.09	38.9	7	0	1.138	0.745676	5.5	100.4	99.6	12.8	6.24	3.49805e+06	2.70364e+06	3.1969e+06	3.2548e+06	2.88459e+06	3.16843e+06	High	High	High	High	High	High
FALSE	High	Master Protein	P05386	60S acidic ribosomal protein P1 [OS=Homo sapiens]	0	45.645	67	3	12	2	1	114	11.5	4.32	57.99	3	0	1.071	0.681706	17.82	115.9	84.1	24.37	11.56	1.29239e+07	9.67715e+06	1.59362e+07	8.451e+06	9.3715e+06	1.06346e+07	High	High	High	High	High	Peak Found
FALSE	High	Master Protein	P60903	Protein S100-A10 [OS=Homo sapiens]	0	45.638	28	4	31	4	1	97	11.2	7.37	70.88	4	0	0.851	0.401887	9.89	93.6	106.4	10.74	12.54	1.32389e+07	1.40163e+07	1.62389e+07	1.59243e+07	1.78763e+07	1.38906e+07	High	High	High	High	High	High
FALSE	High	Master Protein	P16989-1	Y-box-binding protein 3 [OS=Homo sapiens]	0	45.636	20	5	20	2	1	372	40.1	9.77	52.85	5	0	2.279	0.613592	10.13	139	61	21.19	13.8	561366	365556	459656	230529	174715	201661	High	High	High	Peak Found	Peak Found	Peak Found
FALSE	High	Master Protein	P53999	Activated RNA polymerase II transcriptional coactivator p15 [OS=Homo sapiens]	0	44.905	41	5	17	5	1	127	14.4	9.6	41.41	5	0	0.381	0.00739078	0.04	41.3	158.7	24.52	23.44	2.22375e+06	1.50743e+06	2.49064e+06	8.54905e+06	5.86165e+06	9.44128e+06	High	High	High	High	High	High
FALSE	High	Master Protein	Q14533	Keratin, type II cuticular Hb1 [OS=Homo sapiens]	0	44.904	16	7	17	6	1	505	54.9	5.47	37.57	7	0	1.536	0.988289	3.21	146.9	53.1	10.91	13.11	2.21709e+06	1.96315e+06	2.44482e+06	801333	780773	984490	High	High	High	High	Peak Found	Peak Found
FALSE	High	Master Protein	P09543-1	2',3'-cyclic-nucleotide 3'-phosphodiesterase [OS=Homo sapiens]	0	44.735	20	9	23	9	1	421	47.5	9.07	32.46	9	0	1.112	0.723865	1.19	125.8	74.2	11.06	46.4	4.85549e+06	4.63512e+06	3.91129e+06	2.73594e+06	3.18801e+06	1.11696e+06	High	High	High	High	High	High
FALSE	High	Master Protein	Q9BRJ6	Uncharacterized protein C7orf50 [OS=Homo sapiens]	0	44.474	42	5	19	5	1	194	22.1	9.64	47.88	5	0	1.707	0.907353	6.39	132.9	67.1	158.54	19.84	1.61565e+06	5.39436e+07	1.61133e+06	819757	565373	814871	High	High	High	High	High	High
FALSE	High	Master Protein	O00139-4	Isoform 4 of Kinesin-like protein KIF2A [OS=Homo sapiens]	0	44.395	16	11	24	11	1	744	84	6.37	33.29	11	0	1.443	0.960722	8.46	141.6	58.4	13.29	4.31	3.11636e+06	3.77538e+06	4.06319e+06	1.59531e+06	1.46622e+06	1.5573e+06	High	High	High	High	Peak Found	High	Oxidation [P285]
FALSE	High	Master Protein	Q15366-2	Isoform 2 of Poly(rC)-binding protein 2 [OS=Homo sapiens]	0	44.317	23	6	17	4	1	366	38.6	6.79	36.03	6	2	1.413	0.940619	4.77	118.5	81.5	5.11	7.38	4.88036e+06	5.25334e+06	5.39136e+06	3.60438e+06	4.08898e+06	3.61005e+06	High	High	High	Peak Found	High	High
FALSE	High	Master Protein	Q52LJ0-2	Isoform 2 of Protein FAM98B [OS=Homo sapiens]	0	44.222	19	5	17	4	1	433	45.5	8.69	35.31	5	0	1.697	0.913457	29.11	147.8	52.2	25.42	17.3	1.11126e+06	1.11818e+06	686729	451471	392550	317787	High	High	High	High	Peak Found	Peak Found	Oxidation [P320]
FALSE	High	Master Protein	P04406	glyceraldehyde-3-phosphate dehydrogenase [OS=Homo sapiens]	0	44.079	29	7	21	7	1	335	36	8.46	37.2	7	0	2.685	0.407058	5.59	174	26	14.47	6.24	2.68276e+07	2.77447e+07	3.47021e+07	3.98082e+06	4.13779e+06	4.4926e+06	High	High	High	High	High	High	Oxidation [P129]
FALSE	High	Master Protein	P43353-1	Aldehyde dehydrogenase family 3 member B1 [OS=Homo sapiens]	0	43.795	18	6	16	5	1	468	51.8	7.62	41.28	6	0	2.619	0.432265	5.53	168.2	31.8	10.78	20.37	2.61828e+06	2.48533e+06	2.11719e+06	637245	443611	469056	High	High	High	Peak Found	High	Peak Found
FALSE	High	Master Protein	O95793	double-stranded RNA-binding protein Staufen homolog 1 [OS=Homo sapiens]	0	43.781	18	9	20	9	1	577	63.1	9.44	34.29	9	0	2.251	0.62368	5.92	166.4	33.6	16.31	79.6	2.75341e+06	3.83192e+06	3.40984e+06	605477	689558	2.29661e+06	High	High	High	High	High	High
FALSE	High	Master Protein	Q8WXF1	Paraspeckle component 1 [OS=Homo sapiens]	0	43.546	23	10	26	9	1	523	58.7	6.67	62.45	10	0	0.254	0.00029713	1.64	149.8	50.2	14.72	1.97	7.85956e+06	7.38004e+06	5.87383e+06	2.50515e+06	2.43619e+06		High	High	High	Peak Found	Peak Found	Not Found	Oxidation [P491]
FALSE	High	Master Protein	P31946	14-3-3 protein beta/alpha [OS=Homo sapiens]	0	43.523	28	8	29	2	1	246	28.1	4.83	57.38	8	0	100	2.89203e-17	0	200		45		1.16489e+06	424447	981017				High	High	High	Not Found	Not Found	Not Found
FALSE	High	Master Protein	Q9BZH6	WD repeat-containing protein 11 [OS=Homo sapiens]	0	43.25	9	9	20	9	1	1224	136.6	6.92	51.22	9	0	1.564	0.975357	0.38	143.7	56.3	18.07	5.68	2.2124e+06	2.6925e+06	1.87967e+06	867840	823269	922041	High	High	High	High	High	High
FALSE	High	Master Protein	O00443	phosphatidylinositol 4-phosphate 3-kinase C2 domain-containing subunit alpha [OS=Homo sapiens]	0	42.958	7	9	19	9	1	1686	190.6	8.02	35.99	9	0	0.856	0.408992	8.55	91.5	108.5	12.65	9.92	1.41635e+06	1.47375e+06	1.78268e+06	1.60179e+06	1.74787e+06	1.9509e+06	High	High	High	High	High	High
FALSE	High	Master Protein	P62136-2	Isoform 2 of Serine/threonine-protein phosphatase PP1-alpha catalytic subunit [OS=Homo sapiens]	0	42.457	38	10	17	1	1	341	38.6	6.62	33.9	10	7	1.835	0.82143	19.6	165.7	34.3	12.6	7.1	1.93734e+06	2.18822e+06	1.69896e+06	451720	400084	400695	Not Found	Not Found	High	Not Found	Not Found	Not Found
FALSE	High	Master Protein	Q8NFW8	N-acylneuraminate cytidylyltransferase [OS=Homo sapiens]	0	42.442	14	5	17	5	1	434	48.3	7.93	30.3	5	0	1.213	0.794538	8.13	21.9	178.1	11.44	25.3	1.70891e+06	1.99978e+06	1.6095e+06	1.0008e+07	1.38809e+07	1.68613e+07	High	High	High	High	High	High
FALSE	High	Master Protein	P60866-2	Isoform 2 of 40S ribosomal protein S20 [OS=Homo sapiens]	0	42.271	21	3	22	3	1	142	16	9.32	77.1	3	0	2.439	0.52628	0.33	139.7	60.3	15.31	30.16	1.83893e+07	1.60273e+07	2.17281e+07	7.94495e+06	4.82423e+06	9.05774e+06	High	High	High	High	High	High
FALSE	High	Master Protein	P42766	60S ribosomal protein L35 [OS=Homo sapiens]	0	42.252	39	7	27	6	1	123	14.5	11.05	61.58	7	0	1.315	0.885875	8.2	108.4	91.6	16.48	19.77	3.09125e+07	2.48479e+07	3.4698e+07	2.61065e+07	1.87439e+07	2.77113e+07	High	High	High	High	High	High
FALSE	High	Master Protein	P38919	Eukaryotic initiation factor 4A-III [OS=Homo sapiens]	0	41.989	22	9	21	7	1	411	46.8	6.73	50.95	9	0	2.433	0.530077	30.73	153.4	46.6	11.43	59.77	3.27685e+06	2.6092e+06	3.06461e+06	929745	2.07536e+06	697370	High	High	High	Peak Found	High	Peak Found
FALSE	High	Master Protein	P36873-2	Isoform Gamma-2 of Serine/threonine-protein phosphatase PP1-gamma catalytic subunit [OS=Homo sapiens]	0	41.882	38	10	17	1	1	337	38.5	6.13	31.52	10	0	100	2.89203e-17	0	200		17.21		668232	522116	739285				Peak Found	Peak Found	High	Not Found	Not Found	Not Found
FALSE	High	Master Protein	P83881	60S ribosomal protein L36a [OS=Homo sapiens]	0	41.41	40	5	23	1	1	106	12.4	10.58	49.42	5	0	1.062	0.670201	13.08	105	95	6.79	15.09	196522	172406	179382	202897	162292	154142	High	Peak Found	Peak Found	High	High	High
FALSE	High	Master Protein	P63244	Receptor of activated protein C kinase 1 [OS=Homo sapiens]	0	41.368	30	9	22	9	1	317	35.1	7.69	38.11	9	0	1.529	0.992228	0.65	124.2	75.8	6.23	6.11	4.03594e+06	3.83573e+06	3.563e+06	2.33958e+06	2.52765e+06	2.24267e+06	High	High	High	High	High	High
FALSE	High	Master Protein	Q16629	serine/arginine-rich splicing factor 7 [OS=Homo sapiens]	0	41.322	22	5	19	4	1	238	27.4	11.82	44.73	5	1	1.879	0.802562	10.81	133.5	66.5	8.28	11.63	8.94993e+06	1.02291e+07	8.83789e+06	4.45988e+06	5.30339e+06	4.28516e+06	High	High	High	High	Peak Found	High
FALSE	High	Master Protein	P26447	Protein S100-A4 [OS=Homo sapiens]	0	41.301	37	5	31	5	1	101	11.7	6.11	65.61	5	0	0.91	0.484087	5.42	95.9	104.1	19.6	17.2	9.16572e+06	7.63418e+06	1.12894e+07	9.95779e+06	8.33076e+06	1.17762e+07	High	High	High	High	High	High
FALSE	High	Master Protein	O00746	Nucleoside diphosphate kinase, mitochondrial [OS=Homo sapiens]	0	41.083	41	6	16	6	1	187	20.6	10.29	32.63	6	0	2.376	0.563127	5.56	150.3	49.7	10.09	11.92	2.99664e+06	2.8843e+06	3.47664e+06	1.04084e+06	824206	991157	High	High	High	High	Peak Found	High
FALSE	High	Master Protein	Q86UP2-1	Kinectin [OS=Homo sapiens]	0	41.004	10	11	20	11	1	1357	156.2	5.64	35.45	11	0	1.629	0.940597	5.04	157	43	15.1	35.48	1.45968e+06	1.08046e+06	1.24185e+06	244759	498587	340463	High	High	High	High	High	High
FALSE	High	Master Protein	O43390-2	Isoform 2 of Heterogeneous nuclear ribonucleoprotein R [OS=Homo sapiens]	0	40.962	12	7	16	4	1	636	71.2	8.13	30.9	7	0	100	2.89203e-17	0	200		10.64		501418	413670	499665				High	High	High	Peak Found	Peak Found	Peak Found
FALSE	High	Master Protein	Q9Y6K5	2'-5'-oligoadenylate synthase 3 [OS=Homo sapiens]	0	40.9	12	13	24	13	1	1087	121.1	8.4	40.22	13	0	1.377	0.926289	0.81	162.4	37.6	8.8	10.04	2.88767e+06	3.10392e+06	3.43672e+06	718346	709220	845255	High	High	High	Peak Found	Peak Found	High
FALSE	High	Master Protein	Q96HJ9-2	Isoform 2 of Protein FMC1 homolog [OS=Homo sapiens]	0	40.885	16	7	17	7	1	458	54.2	10.13	35.51	7	0	1.241	0.819342	6.64	115.2	84.8	15.67	11.14	2.16963e+06	1.61871e+06	1.74348e+06	1.12935e+06	1.28409e+06	1.41314e+06	High	High	High	High	High	High
FALSE	High	Master Protein	P29401-2	Isoform 2 of Transketolase [OS=Homo sapiens]	0	40.184	15	7	14	7	1	631	68.8	7.52	25.21	7	0	2.188	0.655174	0.06	148.3	51.7	10.43	23.88	1.26409e+06	1.55911e+06	1.4214e+06	495458	483528	724064	High	High	High	High	Peak Found	High
FALSE	High	Master Protein	Q14103	heterogeneous nuclear ribonucleoprotein D0 [OS=Homo sapiens]	0	39.928	17	6	21	4	1	355	38.4	7.81	44.14	6	2	1.006	0.613354	11.2	100.1	99.9	23.38	33.17	4.53317e+06	4.60845e+06	2.94108e+06	4.52795e+06	4.67557e+06	2.38576e+06	High	High	High	High	High	High
FALSE	High	Master Protein	Q969Q0	60S ribosomal protein L36a-like [OS=Homo sapiens]	0	39.161	40	6	23	2	1	106	12.5	10.65	53.78	6	4	1.514	1	5.01	127.8	72.2	18.4	14.19	1.03281e+07	7.25771e+06	1.00336e+07	6.33185e+06	4.7532e+06	5.67184e+06	High	High	High	Peak Found	Peak Found	Peak Found
FALSE	High	Master Protein	Q9UJS0-2	Isoform 2 of Calcium-binding mitochondrial carrier protein Aralar2 [OS=Homo sapiens]	0	39.072	13	8	16	5	1	676	74.3	8.62	36.57	8	3	1.991	0.758462	3.27	151.4	48.6	16.7	16.45	3.29008e+06	4.44124e+06	3.45375e+06	1.26613e+06	1.1098e+06	907034	High	High	High	Peak Found	Peak Found	Peak Found
FALSE	High	Master Protein	Q04695	Keratin, type I cytoskeletal 17 [OS=Homo sapiens]	0	38.863	16	9	23	1	1	432	48.1	5.02	49.33	9	0	100	2.89203e-17	0	200		29.52		177804	100104	125151				High	Peak Found	Peak Found	Not Found	Not Found	Not Found
FALSE	High	Master Protein	P06744	glucose-6-phosphate isomerase [OS=Homo sapiens]	0	38.754	21	8	18	8	1	558	63.1	8.32	37.91	8	0	2.282	0.613354	1.21	188.4	11.6	16.04	4.19	3.68495e+06	3.17043e+06	4.36657e+06	214350	225977	232963	High	High	High	Peak Found	Peak Found	Peak Found	Oxidation [P164]
FALSE	High	Master Protein	P19525	interferon-induced, double-stranded RNA-activated protein kinase [OS=Homo sapiens]	0	38.57	12	6	18	6	1	551	62.1	8.4	35.19	6	0	2.012	0.745676	19.04	135	65	9.69	15.83	2.67176e+06	2.87137e+06	3.23091e+06	1.57421e+06	1.14244e+06	1.38253e+06	High	High	High	High	High	High
FALSE	High	Master Protein	A0FGR8-6	Isoform 6 of Extended synaptotagmin-2 [OS=Homo sapiens]	0	38.532	14	10	12	10	1	942	104.6	9.33	27.85	10	0	2.036	0.738041	5.55	150.9	49.1	4.88	15.06	1.65028e+06	1.74104e+06	1.81956e+06	615879	565855	455285	High	High	High	Peak Found	Peak Found	Peak Found
FALSE	High	Master Protein	P84103	Serine/arginine-rich splicing factor 3 [OS=Homo sapiens]	0	38.483	26	4	20	3	1	164	19.3	11.65	46.86	4	0	1.578	0.967785	3.11	125.7	74.3	6.75	1.59	5.39666e+06	5.07365e+06	5.80437e+06	3.19092e+06	3.1739e+06	3.26955e+06	High	High	High	High	High	High
FALSE	High	Master Protein	Q9Y2T2	ap-3 complex subunit mu-1 [OS=Homo sapiens]	0	38.344	26	8	16	8	1	418	46.9	6.93	37.95	8	0	1.819	0.834394	9.91	155	45	9.65	8.17	2.52257e+06	2.55739e+06	2.13904e+06	733124	736786	635703	High	High	High	High	Peak Found	Peak Found
FALSE	High	Master Protein	P62899	60S ribosomal protein L31 [OS=Homo sapiens]	0	38.334	45	6	33	6	1	125	14.5	10.54	62.41	6	0	1.458	0.970318	2.34	116	84	8.7	6.83	2.70762e+07	2.4293e+07	2.89188e+07	1.95904e+07	1.74227e+07	1.97238e+07	High	High	High	High	High	High
FALSE	High	Master Protein	O15143	Actin-related protein 2/3 complex subunit 1B [OS=Homo sapiens]	0	38.289	19	7	20	7	1	372	40.9	8.35	31.21	7	0	1.132	0.743449	4.19	130.4	69.6	9.32	19.5	3.66457e+06	3.77329e+06	3.15696e+06	1.95554e+06	2.52192e+06	1.73963e+06	High	High	High	High	High	High
FALSE	High	Master Protein	Q9BZF9	Uveal autoantigen with coiled-coil domains and ankyrin repeats [OS=Homo sapiens]	0	38.103	5	6	10	6	1	1416	162.4	7.03	12.6	6	0	0.713	0.218074	4.82	128.9	71.1	160.93	11.56	2.86547e+07	659929	761228	420017	364350	459792	High	High	High	High	High	High
FALSE	High	Master Protein	P21589-1	5'-nucleotidase [OS=Homo sapiens]	0	37.875	14	7	14	7	1	574	63.3	7.03	26.97	7	0	0.682	0.183548	4.55	85.6	114.4	8.41	29.95	1.39723e+06	1.18818e+06	1.35472e+06	2.79745e+06	1.80966e+06	1.64294e+06	High	High	High	High	Peak Found	High
FALSE	High	Master Protein	Q8TCJ2	Dolichyl-diphosphooligosaccharide--protein glycosyltransferase subunit STT3B [OS=Homo sapiens]	0	37.7	8	7	19	7	1	826	93.6	8.91	28.79	7	0	2.972	0.292825	7.59	162.4	37.6	5.67	9.6	4.12581e+06	3.74584e+06	3.74518e+06	912275	754641	866617	High	High	High	Peak Found	High	Peak Found
FALSE	High	Master Protein	P04792	Heat shock protein beta-1 [OS=Homo sapiens]	0	37.692	46	6	18	6	1	205	22.8	6.4	43.71	6	0	3.948	0.0950069	8.98	167.9	32.1	0.46	11.49	5.13213e+06	5.08552e+06	5.10608e+06	976331	1.01725e+06	813939	High	High	High	High	High	High	Oxidation [P168]
FALSE	High	Master Protein	Q9HBH0	Rho-related GTP-binding protein RhoF [OS=Homo sapiens]	0	37.574	40	7	14	7	1	211	23.6	8.65	31.51	7	0	1.76	0.874606	11.92	161.6	38.4	19.72	19.94	1.43102e+06	1.05286e+06	1.5668e+06	339996	304568	443770	High	High	High	Peak Found	Peak Found	High	Acetyl [N-Term]; Oxidation [P4]
FALSE	High	Master Protein	P47897	glutamine--tRNA ligase [OS=Homo sapiens]	0	37.197	10	7	14	7	1	775	87.7	7.15	31.26	7	0	1.885	0.79796	5.59	160.1	39.9	6.02	23.35	1.95045e+06	1.778e+06	1.7462e+06	516846	443031	319686	High	High	High	High	Peak Found	Peak Found
FALSE	High	Master Protein	O95864	fatty acid desaturase 2 [OS=Homo sapiens]	0	37.133	18	7	19	7	1	444	52.2	8.82	35.95	7	0	3.326	0.193252	19.11	189	11	4.79	17.07	3.73051e+06	3.85881e+06	3.50832e+06	248307	216638	175626	High	High	High	Peak Found	Peak Found	Peak Found
FALSE	High	Master Protein	P62140	Serine/threonine-protein phosphatase PP1-beta catalytic subunit [OS=Homo sapiens]	0	37.057	35	9	15	1	1	327	37.2	6.19	25.82	9	0	100	2.89203e-17	0	200		18.42		145275	110045	104557				High	Peak Found	High	Not Found	Not Found	Not Found
FALSE	High	Master Protein	P16402	Histone H1.3 [OS=Homo sapiens]	0	37.018	19	6	21	5	1	221	22.3	11.02	51.53	6	1	1.258	0.829621	8.1	105.5	94.5	11.25	11.64	1.02814e+07	1.03678e+07	1.24743e+07	7.77202e+06	9.28909e+06	9.76547e+06	High	High	High	High	High	High
FALSE	High	Master Protein	O00411	DNA-directed RNA polymerase, mitochondrial [OS=Homo sapiens]	0	36.995	9	8	15	8	1	1230	138.5	8.98	31.97	8	0	2.844	0.33982	11.1	149.2	50.8	11.96	13.01	1.93126e+06	1.52342e+06	1.68999e+06	650498	500704	575612	High	High	High	High	Peak Found	Peak Found
FALSE	High	Master Protein	P02768-1	Serum albumin [OS=Homo sapiens]	0	36.825	8	6	20	6	1	609	69.3	6.28	50.26	6	0	29.575	3.34834e-10	12.86	198.9	1.1	10.92	27.13	1.04874e+08	9.13611e+07	1.1377e+08	448794	582683	773620	High	High	High	Peak Found	Peak Found	Peak Found
FALSE	High	Master Protein	Q14677-3	Isoform 3 of Clathrin interactor 1 [OS=Homo sapiens]	0	36.77	13	6	10	6	1	643	70.3	6.58	15.26	6	0	0.682	0.183994	4.71	97.1	102.9	24.53	23.41	430243	295271	488964	606594	385324	456052	High	Peak Found	High	High	High	High
FALSE	High	Master Protein	Q96S97	myeloid-associated differentiation marker [OS=Homo sapiens]	0	36.677	18	4	31	4	1	322	35.3	8.15	43.37	4	0	1.357	0.917117	3.07	112.9	87.1	11.49	5.68	3.98954e+06	4.14251e+06	4.9218e+06	3.09191e+06	3.1969e+06	3.4507e+06	High	High	High	High	High	High	Oxidation [P23]
FALSE	High	Master Protein	Q8NFJ5	Retinoic acid-induced protein 3 [OS=Homo sapiens]	0	36.421	11	3	18	3	1	357	40.2	8.15	43.45	3	0	1.513	0.999686	8.6	136.4	63.6	13.09	12.3	2.68699e+06	3.45673e+06	3.33456e+06	1.51088e+06	1.88194e+06	1.55462e+06	High	High	High	High	High	High	Oxidation [P274]
FALSE	High	Master Protein	P23284	peptidyl-prolyl cis-trans isomerase B [OS=Homo sapiens]	0	36.29	33	8	21	8	1	216	23.7	9.41	45.07	8	0	1.196	0.777376	19.38	103.4	96.6	153.94	9.72	7.25439e+06	7.47605e+06	1.83874e+08	6.16812e+06	7.49514e+06	6.98317e+06	High	High	High	High	High	High
FALSE	High	Master Protein	O95573	long-chain-fatty-acid--CoA ligase 3 [OS=Homo sapiens]	0	36.046	12	9	20	9	1	720	80.4	8.38	31.51	9	0	3.306	0.197846	0.34	174	26	7.79	8.14	3.55648e+06	3.08929e+06	3.53685e+06	528931	529470	457959	High	High	High	Peak Found	High	High
FALSE	High	Master Protein	P46063	ATP-dependent DNA helicase Q1 [OS=Homo sapiens]	0	36.029	10	7	17	7	1	649	73.4	7.88	23.55	7	0	0.98	0.582165	6.38	85.4	114.6	14.07	14.3	1.38002e+06	1.22711e+06	1.6205e+06	1.8521e+06	1.55083e+06	2.07038e+06	High	High	High	High	High	High
FALSE	High	Master Protein	P18077	60S ribosomal protein L35a [OS=Homo sapiens]	0	35.746	50	7	42	7	1	110	12.5	11.06	66.44	7	0	1.144	0.750153	3.32	111.9	88.1	4.53	0.8	4.63892e+07	4.6859e+07	5.03588e+07	3.67588e+07	3.73204e+07	3.68838e+07	High	High	High	High	High	High
FALSE	High	Master Protein	O15027-5	Isoform 5 of Protein transport protein Sec16A [OS=Homo sapiens]	0	35.264	5	9	16	9	1	2201	235.6	5.67	16.62	9	0	0.821	0.360339	2.37	57	143	10.8	18.04	1.43739e+06	1.1806e+06	1.4281e+06	3.58348e+06	3.04022e+06	4.35404e+06	High	High	High	High	Peak Found	High
FALSE	High	Master Protein	Q86V81	THO complex subunit 4 [OS=Homo sapiens]	0	35.139	25	4	12	4	1	257	26.9	11.15	33.99	4	0	1.984	0.759492	6.27	177.5	22.5	24.56	16.37	1.15564e+06	1.83018e+06	1852672	174490	231939	238379	High	High	High	High	High	High	Oxidation [P175]
FALSE	High	Master Protein	Q3ZCQ8-2	Isoform 2 of Mitochondrial import inner membrane translocase subunit TIM50 [OS=Homo sapiens]	0	34.955	18	7	9	7	1	456	50.4	9.42	20.19	7	0	1.909	0.781546	5.83	133.3	66.7	25.81	112.33	2.44976e+06	1.98663e+06	1.43966e+06	993630	3.74504e+06	214655	High	High	High	Peak Found	High	Peak Found
FALSE	High	Master Protein	P51398-1	28S ribosomal protein S29, mitochondrial [OS=Homo sapiens]	0	34.663	19	7	12	7	1	398	45.5	8.88	26.36	7	0	1.567	0.973824	2.57	162.3	37.7	11.64	2.08	1.97398e+06	2.24373e+06	1.78044e+06	457796	448252	467251	High	High	High	Peak Found	Peak Found	Peak Found
FALSE	High	Master Protein	P62987	Ubiquitin-60S ribosomal protein L40 [OS=Homo sapiens]	0	34.269	46	6	24	1	1	128	14.7	9.83	51.51	6	0	0.01	2.89203e-17	0		200		45.89				78813.1	34340.3	42123.2	High	Not Found	Not Found	Peak Found	Peak Found	Peak Found
FALSE	High	Master Protein	Q8NBQ5	Estradiol 17-beta-dehydrogenase 11 [OS=Homo sapiens]	0	34.141	23	6	15	6	1	300	32.9	9.07	33.22	6	0	1.593	0.960722	4.09	164.9	35.1	3.26	16.94	4.27895e+06	4.42199e+06	4.14322e+06	936839	910958	677864	High	High	High	High	High	High
FALSE	High	Master Protein	Q99729-2	Isoform 2 of Heterogeneous nuclear ribonucleoprotein A/B [OS=Homo sapiens]	0	34.046	14	4	15	3	1	332	35.9	6.95	28.98	4	0	1.354	0.913457	5.56	108.6	91.4	8.7	9.63	756497	881654	765770	644976	709135	584643	High	High	High	High	High	High
FALSE	High	Master Protein	Q14498-1	RNA-binding protein 39 [OS=Homo sapiens]	0	34.032	16	7	16	7	1	530	59.3	10.1	37.58	7	0	2.083	0.711491	11.09	158.9	41.1	1.5	6.38	4.50938e+06	4.40964e+06	4.38337e+06	1.20949e+06	1.14094e+06	1.06438e+06	High	High	High	High	High	Peak Found
FALSE	High	Master Protein	P49916-1	DNA ligase 3 [OS=Homo sapiens]	0	33.948	8	8	18	8	1	1009	112.8	9.01	29.31	8	0	2.302	0.605105	2.5	161.2	38.8	7	14.4	2.75728e+06	2.46933e+06	2.82213e+06	586386	780019	663997	High	High	High	High	High	High
FALSE	High	Master Protein	P14618	Pyruvate kinase PKM [OS=Homo sapiens]	0	33.806	16	9	17	9	1	531	57.9	7.84	35.93	9	0	2.08	0.713339	45.71	76.8	123.2	15.44	10.62	2.94105e+06	2.66191e+06	3.58403e+06	4.71364e+06	4.08742e+06	5.05404e+06	High	High	High	Peak Found	Peak Found	Peak Found
FALSE	High	Master Protein	P15924-1	Desmoplakin [OS=Homo sapiens]	0	33.546	4	12	14	12	1	2871	331.6	6.81	22.85	12	0	0.167	5.06921e-06	0.51	106	94	60.53	13.01	2.2472e+06	620251	1.21318e+06	1.01332e+06	1.07635e+06	1.29305e+06	High	High	High	Peak Found	Peak Found	Peak Found
FALSE	High	Master Protein	P13667	Protein disulfide-isomerase A4 [OS=Homo sapiens]	0	33.457	16	8	19	8	1	645	72.9	5.07	27.82	8	0	100	2.89203e-17	0	200		14.67		1.37929e+06	1.16787e+06	1.57039e+06				High	High	High	Not Found	Not Found	Not Found
FALSE	High	Master Protein	P24539	ATP synthase F(0) complex subunit B1, mitochondrial [OS=Homo sapiens]	0	33.408	24	6	14	6	1	256	28.9	9.36	20.42	6	0	1.884	0.798756	10.96	128.7	71.3	13.61	33.13	1.99074e+06	1.82974e+06	2.37669e+06	1.10275e+06	653991	1.32037e+06	High	High	High	High	Peak Found	High
FALSE	High	Master Protein	Q53GQ0	Very-long-chain 3-oxoacyl-CoA reductase [OS=Homo sapiens]	0	33.369	27	7	15	7	1	312	34.3	9.32	33.54	7	0	2.659	0.419098	12.37	174.8	25.2	6.88	36.58	4.94309e+06	5.13848e+06	4.48746e+06	713774	1.16703e+06	595051	High	High	High	High	Peak Found	Peak Found
FALSE	High	Master Protein	Q7L0Y3	Mitochondrial ribonuclease P protein 1 [OS=Homo sapiens]	0	33.317	20	9	21	9	1	403	47.3	9.36	23.6	9	0	1.328	0.898118	4.95	128.8	71.2	3.24	7.74	3.75539e+06	3.53807e+06	3.56958e+06	1.97121e+06	2.22813e+06	1.93932e+06	High	High	High	High	High	High
FALSE	High	Master Protein	P42704	Leucine-rich PPR motif-containing protein, mitochondrial [OS=Homo sapiens]	0	33.039	6	8	15	8	1	1394	157.8	6.13	22.48	8	0	1.909	0.781546	5.05	143.3	56.7	6.45	6.45	2.76628e+06	3.07e+06	3.12305e+06	1.21465e+06	1.29543e+06	1.13858e+06	High	High	High	High	Peak Found	High
FALSE	High	Master Protein	Q9H0U3	Magnesium transporter protein 1 [OS=Homo sapiens]	0	32.908	11	5	20	5	1	335	38	9.63	40.29	5	0	2.246	0.626318	3.3	158.3	41.7	6.46	8.45	6.28765e+06	6.17865e+06	6.95101e+06	1.75713e+06	1.48431e+06	1.65733e+06	High	High	High	High	High	High
FALSE	High	Master Protein	Q8NE71-1	ATP-binding cassette sub-family F member 1 [OS=Homo sapiens]	0	32.673	9	6	10	6	1	845	95.9	6.8	21.96	6	0	1.851	0.819342	1.62	165.3	34.7	15.23	1.59	1.65653e+06	1.75171e+06	2.1895e+06	369771	367813	358872	High	High	High	High	High	Peak Found
FALSE	High	Master Protein	Q9BQ67	Glutamate-rich WD repeat-containing protein 1 [OS=Homo sapiens]	0	32.343	21	6	11	6	1	446	49.4	4.92	25.32	6	0	1.842	0.82062	12.84	156.8	43.2	9.78	18.31	3.32498e+06	3.26266e+06	2.76839e+06	897615	641864	902475	Peak Found	High	High	High	High	High	Oxidation [P16]
FALSE	High	Master Protein	Q8N3C0	Activating signal cointegrator 1 complex subunit 3 [OS=Homo sapiens]	0	32.19	4	8	11	8	1	2202	251.3	7.09	21.64	8	0	1.625	0.940619	21.39	136.1	63.9	4.38	9.43	954285	1.04152e+06	1.00519e+06	536717	471531	448475	High	High	High	Peak Found	Peak Found	Peak Found
FALSE	High	Master Protein	Q99733-2	Isoform 2 of Nucleosome assembly protein 1-like 4 [OS=Homo sapiens]	0	32.101	12	4	10	3	1	386	44.1	4.7	21.79	4	0	0.558	0.076608	1.01	32.3	167.7	35.22	8.85	126946	99530.6	195734	568751	672080	657916	Peak Found	Peak Found	Peak Found	High	High	Peak Found
FALSE	High	Master Protein	P27695	DNA-(apurinic or apyrimidinic site) lyase [OS=Homo sapiens]	0	31.866	22	5	10	5	1	318	35.5	8.12	22.25	5	0	0.636	0.136126	1.82	75.6	124.4	3.47	7.85	620143	624541	660362	1.08641e+06	1.02745e+06	928872	Peak Found	Peak Found	High	High	High	High
FALSE	High	Master Protein	P31689	DnaJ homolog subfamily A member 1 [OS=Homo sapiens]	0	31.601	10	4	19	4	1	397	44.8	7.08	31.87	4	0	1.688	0.918339	7.12	127	73	12.22	17.16	3.32917e+06	3.45234e+06	2.72827e+06	1.9129e+06	2.05741e+06	1.46166e+06	High	High	High	High	High	High
FALSE	High	Master Protein	Q15629	Translocating chain-associated membrane protein 1 [OS=Homo sapiens]	0	31.512	10	4	21	4	1	374	43	9.63	38.38	4	0	1.962	0.761279	6.68	141.8	58.2	10.52	13.11	1.4505e+07	1.76425e+07	1.73638e+07	5.81471e+06	7.52283e+06	7.12773e+06	High	High	High	High	High	High
FALSE	High	Master Protein	Q9UBP9	PTB domain-containing engulfment adapter protein 1 [OS=Homo sapiens]	0	31.499	26	8	24	8	1	304	34.5	7.9	24.04	8	0	0.927	0.506623	2.91	102.8	97.2	12.77	12.29	1.4106e+06	1.65043e+06	1.8248e+06	1.85209e+06	1.46913e+06	1.56065e+06	High	High	High	High	High	High	Oxidation [P203]
FALSE	High	Master Protein	O14880	Microsomal glutathione S-transferase 3 [OS=Homo sapiens]	0	31.399	18	2	9	2	1	152	16.5	9.38	30.36	2	0	1.832	0.823996	11.01	129.5	70.5	32.83	49.36	2.10805e+06	2.54246e+06	1.26823e+06	1.14738e+06	1.47666e+06	475827	High	High	High	High	High	High
FALSE	High	Master Protein	Q07666	KH domain-containing, RNA-binding, signal transduction-associated protein 1 [OS=Homo sapiens]	0	31.355	18	4	12	4	1	443	48.2	8.66	30.84	4	0	1.666	0.926289	9.68	138.6	61.4	12.44	18.03	1.49419e+06	1.24595e+06	1.59528e+06	661631	586263	830137	High	High	High	High	Peak Found	High
FALSE	High	Master Protein	Q9NXH8	Torsin-4A [OS=Homo sapiens]	0	31.254	14	5	13	5	1	423	46.9	9.94	32.42	5	0	1.858	0.814301	36.69	142	58	9.91	14.78	1.53508e+06	1.42852e+06	1.2585e+06	483449	651867	582973	High	High	High	High	High	High
FALSE	High	Master Protein	P53396-1	ATP-citrate synthase [OS=Homo sapiens]	0	30.545	9	10	19	10	1	1101	120.8	7.33	28.38	10	0	3.371	0.182605	23.92	187.8	12.2	4.36	11.63	1.83446e+06	1.6825e+06	1.78068e+06	139331	115511	113757	High	High	High	Peak Found	Peak Found	Peak Found
FALSE	High	Master Protein	P49207	60S ribosomal protein L34 [OS=Homo sapiens]	0	30.517	38	7	30	7	1	117	13.3	11.47	63.09	7	0	1.104	0.713596	0.88	102.5	97.5	12.07	8.48	2.99143e+07	2.82862e+07	3.54716e+07	2.84357e+07	2.56956e+07	3.04601e+07	High	High	High	High	High	High
FALSE	High	Master Protein	P14923	Junction plakoglobin [OS=Homo sapiens]	0	30.407	13	9	17	9	1	745	81.7	6.14	26.14	9	0	1.437	0.958493	20.64	132	68	22.74	4.57	2.55395e+06	1.7695e+06	1.74517e+06	974703	910843	894622	High	High	High	Peak Found	Peak Found	Peak Found
FALSE	High	Master Protein	O15355	Protein phosphatase 1G [OS=Homo sapiens]	0	30.292	13	6	20	6	1	546	59.2	4.36	29.27	6	0	0.982	0.58382	0.6	96.2	103.8	16.43	9.58	1.50528e+06	1.17825e+06	1.63831e+06	1.62417e+06	1.37155e+06	1.63028e+06	High	High	High	High	High	High
FALSE	High	Master Protein	Q15084-2	Isoform 2 of Protein disulfide-isomerase A6 [OS=Homo sapiens]	0	30.255	14	5	10	5	1	492	53.9	5.33	27.01	5	0	2.278	0.613592	0.92	150.6	49.4	15.01	29.03	1.89808e+06	2.34e+06	1.76631e+06	621992	814117	449390	High	High	High	Peak Found	High	Peak Found
FALSE	High	Master Protein	O75746	Calcium-binding mitochondrial carrier protein Aralar1 [OS=Homo sapiens]	0	30.223	10	6	16	3	1	678	74.7	8.38	37.41	6	0	100	2.89203e-17	0	200		2.63		799070	759519	770282				High	High	High	Peak Found	High	Peak Found
FALSE	High	Master Protein	O43837-1	isocitrate dehydrogenase [NAD] subunit beta, mitochondrial [OS=Homo sapiens]	0	30.202	18	6	14	6	1	385	42.2	8.46	27.31	6	0	1.207	0.788013	2.42	128.6	71.4	9.43	22.36	1.51028e+06	1.55207e+06	1.29664e+06	876822	838606	565132	High	High	High	High	High	High
FALSE	High	Master Protein	Q16698	2,4-dienoyl-CoA reductase, mitochondrial [OS=Homo sapiens]	0	29.989	14	4	13	4	1	335	36	9.28	31.15	4	0	0.221	8.37616e-05	0.23	21.1	178.9	12.94	15.48	392264	335109	435047	3.33173e+06	2.56136e+06	3.44829e+06	High	High	High	High	High	High
FALSE	High	Master Protein	Q92900	Regulator of nonsense transcripts 1 [OS=Homo sapiens]	0	29.842	9	8	12	8	1	1129	124.3	6.61	26.46	8	0	3.18	0.226957	22.54	174.8	25.2	9.68	14.12	1.69942e+06	1.54349e+06	1.87362e+06	245500	202595	269202	High	High	High	Peak Found	Peak Found	Peak Found
FALSE	High	Master Protein	Q01130	serine/arginine-rich splicing factor 2 [OS=Homo sapiens]	0	29.83	21	5	27	5	1	221	25.5	11.85	55.82	5	0	1.701	0.909774	1.09	127.5	72.5	6.33	17.55	1.17197e+07	1.23138e+07	1.32793e+07	7.0084e+06	7.01726e+06	5.07684e+06	High	High	High	High	High	High
FALSE	High	Master Protein	P53680	AP-2 complex subunit sigma [OS=Homo sapiens]	0	29.818	37	5	17	5	1	142	17	6.18	34.02	5	0	0.714	0.218545	5.89	68.3	131.7	8.74	12.72	3.05914e+06	3.56377e+06	3.58429e+06	5.53782e+06	7.04363e+06	6.87561e+06	High	High	High	High	High	High
FALSE	High	Master Protein	P07237	Protein disulfide-isomerase [OS=Homo sapiens]	0	29.786	16	8	14	8	1	508	57.1	4.87	17.36	8	0	100	2.89203e-17	0	200		12.75		2.17258e+06	2.15999e+06	2.68236e+06				High	High	High	Not Found	Not Found	Not Found
FALSE	High	Master Protein	P55265-4	Isoform 4 of Double-stranded RNA-specific adenosine deaminase [OS=Homo sapiens]	0	29.759	7	7	8	7	1	1269	140.7	8.56	13.2	7	0	2.192	0.653901	40.29	94.7	105.3	6.7	72.48	648403	735219	723410	98709.5	878931	804297	Peak Found	High	High	Peak Found	Peak Found	Peak Found
FALSE	High	Master Protein	Q9UKM9-1	RNA-binding protein Raly [OS=Homo sapiens]	0	29.701	23	6	16	6	1	306	32.4	9.17	27.25	6	0	1.967	0.759569	17.58	152.7	47.3	7.38	5.42	1.93284e+06	2.24115e+06	2.09805e+06	674050	650084	605411	High	High	High	High	Peak Found	Peak Found
FALSE	High	Master Protein	P62841	40S ribosomal protein S15 [OS=Homo sapiens]	0	29.542	27	4	22	4	1	145	17	10.39	26.52	4	0	2.761	0.375635	1.05	151	49	30.79	25.48	3.66996e+06	2.18177e+06	4.15129e+06	1.29736e+06	773366	1.19132e+06	High	High	High	High	High	High	Oxidation [P69]
FALSE	High	Master Protein	Q01813	ATP-dependent 6-phosphofructokinase, platelet type [OS=Homo sapiens]	0	29.26	10	7	13	7	1	784	85.5	7.55	23.73	7	0	1.873	0.805166	70.37	159.4	40.6	8.44	47.46	1.68782e+06	1.73874e+06	1.97268e+06	553828	188226	442638	High	High	High	Peak Found	Peak Found	Peak Found
FALSE	High	Master Protein	Q03135	Caveolin-1 [OS=Homo sapiens]	0	28.843	30	4	14	4	1	178	20.5	6.02	34.79	4	0	1.108	0.717137	12.95	97.3	102.7	8.64	36.1	1.86379e+06	1.65559e+06	1.96531e+06	1.44664e+06	2.95447e+06	1.96527e+06	High	High	High	High	High	High
FALSE	High	Master Protein	P28799	Granulins [OS=Homo sapiens]	0	28.745	14	7	14	7	1	593	63.5	6.83	26.05	7	0	1.367	0.922597	4.46	134.5	65.5	15.33	24.22	2.4259e+06	1.83406e+06	2.42577e+06	1.18125e+06	844530	1.39143e+06	High	High	High	High	High	High
FALSE	High	Master Protein	O14979-1	Heterogeneous nuclear ribonucleoprotein D-like [OS=Homo sapiens]	0	28.297	8	3	14	1	1	420	46.4	9.57	29.21	3	0	1.087	0.703508	11.35	107.8	92.2	14.57	19.48	357184	360964	275549	305278	374300	253534	High	High	High	High	High	Peak Found
FALSE	High	Master Protein	Q9UM00-1	Calcium load-activated calcium channel [OS=Homo sapiens]	0	28.096	24	4	11	4	1	188	21.2	9.74	28.49	4	0	2.539	0.47335	6.25	144	56	25.37	25.17	4.28217e+06	2.56541e+06	3.32646e+06	1.8118e+06	1.13076e+06	1.29476e+06	High	High	High	Peak Found	High	High
FALSE	High	Master Protein	Q14974	Importin subunit beta-1 [OS=Homo sapiens]	0	28.092	9	6	12	6	1	876	97.1	4.78	24.45	6	0	2.25	0.62368	11.57	178.7	21.3	30.49	30.14	3.04409e+06	3.02613e+06	1.67213e+06	547713	360514	315894	High	High	High	High	Peak Found	High
FALSE	High	Master Protein	P62851	40S ribosomal protein S25 [OS=Homo sapiens]	0	27.722	30	5	19	5	1	125	13.7	10.11	51.24	5	0	2.874	0.328142	4.21	151.6	48.4	18.02	17.52	2.76632e+07	2.15598e+07	3.10826e+07	8.8402e+06	6.5673e+06	9.23196e+06	High	High	High	High	High	High
FALSE	High	Master Protein	P24666-1	Low molecular weight phosphotyrosine protein phosphatase [OS=Homo sapiens]	0	27.698	32	4	10	4	1	158	18	6.74	19.89	4	0	1.272	0.847295	7.11	161.3	38.7	11.25	20.28	1.15069e+06	1.23954e+06	989513	276513	271278	382784	High	High	High	High	High	High
FALSE	High	Master Protein	Q96H55-1	unconventional myosin-XIX [OS=Homo sapiens]	0	27.641	6	5	12	5	1	970	109.1	7.71	24.54	5	0	0.993	0.601875	5.54	87.7	112.3	6.39	3.65	906484	921614	817339	1.19285e+06	1.10932e+06	1.16038e+06	High	High	High	High	High	High
FALSE	High	Master Protein	Q01844-5	Isoform 5 of RNA-binding protein EWS [OS=Homo sapiens]	0	27.58	7	3	18	3	1	661	68.9	9.29	22.94	3	0	1.414	0.940974	16.8	124.8	75.2	16.61	13.81	1.04595e+06	812425	1.13259e+06	735941	559771	630443	High	High	High	High	High	High	Oxidation [P278]
FALSE	High	Master Protein	P35637-1	RNA-binding protein FUS [OS=Homo sapiens]	0	27.546	9	4	17	4	1	526	53.4	9.36	29	4	0	1.067	0.677448	7.96	102.4	97.6	9.23	14.36	1.72295e+06	1.57886e+06	1.89829e+06	1.64177e+06	1.37531e+06	1.8383e+06	High	High	High	High	High	High
FALSE	High	Master Protein	Q04837	Single-stranded DNA-binding protein, mitochondrial [OS=Homo sapiens]	0	27.384	39	5	16	5	1	148	17.2	9.6	32.56	5	0	2.29	0.611796	2.91	155.4	44.6	12.78	12.32	6.2747e+06	5.58615e+06	7.20422e+06	1.63025e+06	2.07924e+06	1.8033e+06	High	High	High	High	High	High
FALSE	High	Master Protein	P35268	60S ribosomal protein L22 [OS=Homo sapiens]	0	27.183	35	4	16	4	1	128	14.8	9.19	41.75	4	0	1.437	0.958493	1.47	111.9	88.1	5.65	2.52	2.90055e+07	2.8546e+07	31660016	2.28219e+07	2.26754e+07	2.37464e+07	High	High	High	High	High	High
FALSE	High	Master Protein	Q15717-2	Isoform 2 of ELAV-like protein 1 [OS=Homo sapiens]	0	27.142	16	4	11	4	1	353	39	9.45	22.65	4	0	0.627	0.135132	44.34	52.2	147.8	12.18	85.45	2.03574e+06	2.5747e+06	2.48061e+06	9.91077e+06	325975	7.02695e+06	High	High	High	Peak Found	Peak Found	Peak Found	Oxidation [P55]
FALSE	High	Master Protein	P38117-2	Isoform 2 of Electron transfer flavoprotein subunit beta [OS=Homo sapiens]	0	27.106	21	6	9	6	1	346	37.4	7.17	20.43	6	0	6.341	0.00512421	106.89	182.9	17.1	56.78	29.23	1.33042e+06	973387	2.79446e+06	124646	73844.4	134099	High	High	High	Peak Found	Peak Found	Peak Found
FALSE	High	Master Protein	O15344-1	E3 ubiquitin-protein ligase Midline-1 [OS=Homo sapiens]	0	26.972	12	7	17	7	1	667	75.2	6.8	25.17	7	0	1.423	0.948136	3.35	123.3	76.7	14.79	24.31	1.4908e+06	1.22042e+06	1.64446e+06	1.03838e+06	927503	631314	High	High	High	High	High	High
FALSE	High	Master Protein	P00338-3	Isoform 3 of L-lactate dehydrogenase A chain [OS=Homo sapiens]	0	26.96	16	6	17	5	1	361	39.8	8.43	35.41	6	0	5.199	0.0197141	2.6	194.7	5.3	14.85	21.89	2.73775e+06	3.48762e+06	3.65722e+06	94593	77110.8	119387	High	High	High	High	Peak Found	High
FALSE	High	Master Protein	Q9Y2L9-3	Isoform 3 of Leucine-rich repeat and calponin homology domain-containing protein 1 [OS=Homo sapiens]	0	26.913	9	5	9	5	1	763	84.6	5.68	23.07	5	0	100	2.89203e-17	0	200		37.72		817068	788471	372661				High	High	High	Peak Found	Peak Found	Peak Found
FALSE	High	Master Protein	P62937	peptidyl-prolyl cis-trans isomerase A [OS=Homo sapiens]	0	26.788	33	5	14	5	1	165	18	7.81	21.82	5	0	3.543	0.147892	4.62	165.4	34.6	9.53	31.62	3.01026e+06	3.20708e+06	3.62239e+06	670678	414705	807863	High	High	High	High	Peak Found	High	Oxidation [P4]; Acetyl [N-Term]
FALSE	High	Master Protein	O75531	Barrier-to-autointegration factor [OS=Homo sapiens]	0	26.748	56	5	22	5	1	89	10.1	6.09	39.94	5	0	0.894	0.458123	2.91	91.6	108.4	13.56	12.99	8.85764e+06	8.98942e+06	1.11947e+07	1.00852e+07	1.06394e+07	1.28319e+07	High	High	High	High	High	High	Oxidation [P14; P19]
FALSE	High	Master Protein	P11586	C-1-tetrahydrofolate synthase, cytoplasmic [OS=Homo sapiens]	0	26.724	8	7	11	7	1	935	101.5	7.3	22.67	7	0	3.05	0.267477	8.83	184.2	15.8	10.95	130.35	1.27009e+06	1.13978e+06	1.41906e+06	109238	108510	1.10245e+06	High	High	High	Peak Found	Peak Found	Peak Found
FALSE	High	Master Protein	Q9HCE1	Putative helicase MOV-10 [OS=Homo sapiens]	0	26.655	9	8	15	8	1	1003	113.6	8.82	22.59	8	0	0.394	0.00937055	3.77	88.7	111.3	10.8	11.58	1.37896e+06	1.69777e+06	1.63969e+06	1.7811e+06	2.05878e+06	2.24829e+06	High	High	High	Peak Found	Peak Found	Peak Found
FALSE	High	Master Protein	P31153	S-adenosylmethionine synthase isoform type-2 [OS=Homo sapiens]	0	26.642	23	7	13	7	1	395	43.6	6.48	18.06	7	0	1.609	0.94981	5.57	146.8	53.2	7.84	10.74	958250	940491	826887	312510	386297	340954	High	High	High	Peak Found	Peak Found	Peak Found
FALSE	High	Master Protein	Q8NC56-1	LEM domain-containing protein 2 [OS=Homo sapiens]	0	26.545	8	3	8	3	1	503	56.9	9	15.55	3	0	1.018	0.623157	10.23	69.3	130.7	20.13	47.76	272720	257772	183322	751548	271990	485653	High	High	High	High	High	Peak Found
FALSE	High	Master Protein	Q8IY17-4	Isoform 4 of Neuropathy target esterase [OS=Homo sapiens]	0	26.485	5	7	7	7	1	1375	150.9	7.74	15.53	7	0	1.174	0.766787	5.55	133.2	66.8	10.71	30.78	1.43467e+06	1.28879e+06	1.59716e+06	434760	720159	828779	Peak Found	High	High	High	Peak Found	Peak Found
FALSE	High	Master Protein	Q04917	14-3-3 protein eta [OS=Homo sapiens]	0	26.466	20	6	21	1	1	246	28.2	4.84	43.78	6	0	100	2.89203e-17	0	200		36.94		117884	96515.5	191835				Peak Found	High	High	Not Found	Not Found	Not Found
FALSE	High	Master Protein	P49327	Fatty acid synthase [OS=Homo sapiens]	0	26.365	4	8	16	8	1	2511	273.3	6.44	27.18	8	0	1.407	0.940597	1.48	188.5	11.5	16.68	8.87	1.91476e+06	2.56852e+06	1.9826e+06	137376	116500	120534	High	High	High	Peak Found	Peak Found	Peak Found
FALSE	High	Master Protein	Q15046-2	Isoform Mitochondrial of Lysine--tRNA ligase [OS=Homo sapiens]	0	26.273	13	6	12	6	1	625	71.5	6.81	25.77	6	0	1.52	0.996582	6.63	137.1	62.9	11	9.26	1.32412e+06	1.243e+06	1.06393e+06	583521	489644	569944	High	High	High	Peak Found	Peak Found	Peak Found	Oxidation [P603]
FALSE	High	Master Protein	Q14694-2	Isoform 2 of Ubiquitin carboxyl-terminal hydrolase 10 [OS=Homo sapiens]	0	26.189	6	4	11	4	1	846	92.5	5.69	15.11	4	0	1.507	0.99424	12.44	148.1	51.9	28.67	12.39	952871	615202	1.1191e+06	367698	286435	333527	High	High	High	High	High	Peak Found
FALSE	High	Master Protein	P82933	28S ribosomal protein S9, mitochondrial [OS=Homo sapiens]	0	26.168	19	6	10	6	1	396	45.8	9.51	20.23	6	0	100	2.89203e-17	0	200		32.01		1.07472e+06	1.49614e+06	784131				High	High	High	Not Found	Not Found	Not Found
FALSE	High	Master Protein	P39656	Dolichyl-diphosphooligosaccharide--protein glycosyltransferase 48 kDa subunit [OS=Homo sapiens]	0	26.053	12	5	17	5	1	456	50.8	6.55	24.26	5	0	2.54	0.47325	3.13	178.9	21.1	14.9	7.44	4.00237e+06	4.11356e+06	3.09828e+06	471046	514324	444075	High	High	High	High	High	High
FALSE	High	Master Protein	Q14444-1	Caprin-1 [OS=Homo sapiens]	0	25.934	7	5	9	5	1	709	78.3	5.25	14.34	5	0	1.502	0.992228	10.99	160.1	39.9	36.31	36.77	805785	1.67922e+06	1.67744e+06	418217	306864	634565	High	High	High	High	Peak Found	High
FALSE	High	Master Protein	P26196	Probable ATP-dependent RNA helicase DDX6 [OS=Homo sapiens]	0	25.9	16	6	12	6	1	483	54.4	8.66	25.7	6	0	1.74	0.889273	16.56	141.1	58.9	23.44	22.26	1.69559e+06	2.13042e+06	1.32612e+06	707243	820287	519522	High	High	High	Peak Found	High	Peak Found
FALSE	High	Master Protein	P62826	GTP-binding nuclear protein RAN [OS=Homo sapiens]	0	25.881	20	4	11	4	1	216	24.4	7.49	22.8	4	0	1.763	0.872809	1.4	169.6	30.4	11.68	9.66	1.93405e+06	1.52987e+06	1.72752e+06	328295	309654	270935	High	High	High	High	High	Peak Found
FALSE	High	Master Protein	P10620	Microsomal glutathione S-transferase 1 [OS=Homo sapiens]	0	25.534	18	2	12	2	1	155	17.6	9.39	33.6	2	0	2.517	0.486015	12.6	141.8	58.2	8.04	17.39	1.1528e+06	1.10947e+06	1.29177e+06	457970	620736	472987	High	High	High	High	High	High
FALSE	High	Master Protein	Q6P2Q9	Pre-mRNA-processing-splicing factor 8 [OS=Homo sapiens]	0	25.432	4	9	21	9	1	2335	273.4	8.84	24.76	9	0	1.377	0.926289	14.06	160	40	4.35	9.71	4.37337e+06	4.05826e+06	4.38602e+06	1.28064e+06	1.08084e+06	1.0935e+06	High	High	High	High	High	High
FALSE	High	Master Protein	Q9NR30-1	Nucleolar RNA helicase 2 [OS=Homo sapiens]	0	25.354	11	7	10	7	1	783	87.3	9.28	17.94	7	0	0.925	0.504026	15.7	165.7	34.3	30.05	28.8	1.16356e+06	750217	1.40873e+06	240656	139658	247005	High	High	High	Peak Found	Peak Found	Peak Found
FALSE	High	Master Protein	P09525	annexin A4 [OS=Homo sapiens]	0	25.281	23	7	12	6	1	319	35.9	6.13	14.8	7	1	1.109	0.718195	13.79	154	46	12.45	29.4	927542	1.01477e+06	1.18259e+06	303173	347415	188182	High	High	High	High	Peak Found	High
FALSE	High	Master Protein	O75083	WD repeat-containing protein 1 [OS=Homo sapiens]	0	25.202	9	4	7	4	1	606	66.2	6.65	19.95	4	0	1.14	0.745676	15.53	145.1	54.9	33.29	6.38	503029	978954	683272	247198	270557		High	High	High	Peak Found	Peak Found	Not Found
FALSE	High	Master Protein	P62314	Small nuclear ribonucleoprotein Sm D1 [OS=Homo sapiens]	0	24.933	28	2	9	2	1	119	13.3	11.56	20.06	2	0	2.019	0.744448	0.58	132.1	67.9	11.69	5.97	1.1717e+06	926683	1.04645e+06	580242	538295	516200	High	High	High	Peak Found	High	High
FALSE	High	Master Protein	Q13243-1	Serine/arginine-rich splicing factor 5 [OS=Homo sapiens]	0	24.822	19	5	17	4	1	272	31.2	11.59	36.63	5	0	2.124	0.693956	37.64	149.5	50.5	6.51	12.74	2.83946e+06	3.05271e+06	2.68202e+06	1.01148e+06	787791	960391	High	High	High	High	High	High
FALSE	High	Master Protein	P00558	phosphoglycerate kinase 1 [OS=Homo sapiens]	0	24.534	16	5	9	5	1	417	44.6	8.1	16.98	5	0	100	2.89203e-17	0	200		25.53		1.32052e+06	1.08768e+06	779642				High	High	High	Not Found	Not Found	Not Found
FALSE	High	Master Protein	Q9Y4W6	AFG3-like protein 2 [OS=Homo sapiens]	0	24.502	9	8	18	8	1	797	88.5	8.66	24.48	8	0	1.585	0.962721	0.09	127.6	72.4	5.61	7.13	1.65224e+06	1.65237e+06	1.81824e+06	912920	1.04206e+06	936612	High	High	High	High	High	High
FALSE	High	Master Protein	P22695	Cytochrome b-c1 complex subunit 2, mitochondrial [OS=Homo sapiens]	0	24.404	12	3	9	3	1	453	48.4	8.63	17.9	3	0	1.725	0.900491	2.15	165.4	34.6	3.79	13.86	830268	784528	843772	179710	137813	173899	High	High	High	High	High	High
FALSE	High	Master Protein	P08754	Guanine nucleotide-binding protein G(k) subunit alpha [OS=Homo sapiens]	0	24.402	13	4	12	1	1	354	40.5	5.69	23.88	4	0	0.826	0.367547	11.9	91.9	108.1	11.92	25.14	169482	197821	215376	232517	239476	146449	High	High	High	High	High	High
FALSE	High	Master Protein	P31947-1	14-3-3 protein sigma [OS=Homo sapiens]	0	24.399	22	6	20	1	1	248	27.8	4.74	41.91	6	0	100	2.89203e-17	0	200		27.85		36257.4	22434.9	39683.5				High	High	High	Not Found	Not Found	Not Found
FALSE	High	Master Protein	P27824-2	Isoform 2 of Calnexin [OS=Homo sapiens]	0	24.337	11	5	10	5	1	627	71.5	4.7	20.18	5	0	100	2.89203e-17	0	200		19.3		1.26246e+06	1.06355e+06	1.56041e+06				High	High	High	Not Found	Not Found	Not Found
FALSE	High	Master Protein	Q96EY1-1	DnaJ homolog subfamily A member 3, mitochondrial [OS=Homo sapiens]	0	24.166	10	4	12	4	1	480	52.5	9.26	24.09	4	0	2.402	0.546173	12.57	168.9	31.1	11.46	25.65	1.93038e+06	2.29986e+06	1.86927e+06	355583	474741	286014	High	High	High	High	High	Peak Found
FALSE	High	Master Protein	Q9BSD7	Cancer-related nucleoside-triphosphatase [OS=Homo sapiens]	0	24.129	25	4	13	4	1	190	20.7	9.54	28.45	4	0	2.181	0.659176	31.7	181.6	18.4	12.96	25.27	1.55962e+06	1.32451e+06	1.71998e+06	212306	157657	129549	High	High	High	High	High	High
FALSE	High	Master Protein	P63096-1	Guanine nucleotide-binding protein G(i) subunit alpha-1 [OS=Homo sapiens]	0	23.981	16	5	11	2	1	354	40.3	5.97	16.86	5	3	0.709	0.214234	4.71	86.6	113.4	4.01	6.32	1.74906e+06	1.88325e+06	1.86849e+06	2.59417e+06	2.44539e+06	2.28552e+06	High	High	High	Peak Found	Not Found	High
FALSE	High	Master Protein	P51571	translocon-associated protein subunit delta [OS=Homo sapiens]	0	23.971	31	4	8	4	1	173	19	6.15	19.31	4	0	1.812	0.840352	12.74	153.1	46.9	12.13	51.78	1.49307e+06	1.44361e+06	1.18291e+06	442429	477789	143556	High	High	High	Peak Found	High	High
FALSE	High	Master Protein	P40938	replication factor C subunit 3 [OS=Homo sapiens]	0	23.911	8	2	10	2	1	356	40.5	8.34	12.87	2	0	100	2.89203e-17	0	200		25.06		318648	192197	247900				High	High	High	High	Not Found	High
FALSE	High	Master Protein	O95758-4	Isoform 4 of Polypyrimidine tract-binding protein 3 [OS=Homo sapiens]	0	23.71	7	4	21	1	1	558	60.4	9.19	32.31	4	0	1.908	0.781546	8.32	124.3	75.7	18.22	18.49	165119	171768	227547	91672.9		119244	Peak Found	Peak Found	High	Peak Found	Not Found	Peak Found
FALSE	High	Master Protein	P43246-1	DNA mismatch repair protein MSH2 [OS=Homo sapiens]	0	23.697	6	6	9	6	1	934	104.7	5.77	13.64	6	0	2.239	0.631932	9.16	157.7	42.3	9.09	4.93	1.60632e+06	1.36031e+06	1.59233e+06	444058	402453	427306	High	High	High	Peak Found	Peak Found	Peak Found
FALSE	High	Master Protein	P49458	Signal recognition particle 9 kDa protein [OS=Homo sapiens]	0	23.671	33	3	9	3	1	86	10.1	7.97	21.68	3	0	1.072	0.683964	3.04	101.9	98.1	7.18	5.79	2.66352e+06	2.44512e+06	2.82349e+06	2.56184e+06	2.34753e+06	2.62494e+06	High	High	High	High	Peak Found	High
FALSE	High	Master Protein	P62879	Guanine nucleotide-binding protein G(I)/G(S)/G(T) subunit beta-2 [OS=Homo sapiens]	0	23.579	13	4	13	4	1	340	37.3	6	22.22	4	0	0.625	0.133483	5.28	81.9	118.1	22.56	13.7	1.03171e+06	1.067e+06	1.51961e+06	1.57274e+06	1.2151e+06	1.53943e+06	High	High	High	High	High	High
FALSE	High	Master Protein	O75340	programmed cell death protein 6 [OS=Homo sapiens]	0	23.57	23	5	13	5	1	191	21.9	5.4	29.42	5	0	2.472	0.507856	4.82	155.1	44.9	2.8	5.5	3.43871e+06	3.2553e+06	3.31615e+06	1.00599e+06	901132	960809	High	High	High	High	High	Peak Found
FALSE	High	Master Protein	P47914	60S ribosomal protein L29 [OS=Homo sapiens]	0	23.502	14	2	11	2	1	159	17.7	11.66	32.3	2	0	1.229	0.809073	3.98	109.3	90.7	46.85	45.04	1.06764e+07	4.48496e+06	1.29872e+07	8.85467e+06	3.64063e+06	9.94238e+06	High	High	High	High	High	High
FALSE	High	Master Protein	Q96II8-2	Isoform 2 of Leucine-rich repeat and calponin homology domain-containing protein 3 [OS=Homo sapiens]	0	23.356	9	6	12	6	1	803	89.1	6.7	20.87	6	0	2.404	0.546173	16.36	176.7	23.3	3.51	104.85	1.16367e+06	1.16299e+06	1.09399e+06	463075	153674	26125	High	High	High	Peak Found	Peak Found	Peak Found
FALSE	High	Master Protein	Q9NUL7	Probable ATP-dependent RNA helicase DDX28 [OS=Homo sapiens]	0	23.313	6	3	9	3	1	540	59.5	10.42	17.91	3	0	1.44	0.960722	11.85	164.9	35.1	4.93	10.76	666487	690682	734356	174848	147222	144639	High	High	High	Peak Found	High	High
FALSE	High	Master Protein	Q9NUI1	Peroxisomal 2,4-dienoyl-CoA reductase [OS=Homo sapiens]	0	23.266	25	6	13	6	1	292	30.8	9.22	21.54	6	0	1.187	0.771854	21.29	128.8	71.2	7.39	24.58	1.06196e+06	1.05254e+06	927779	371351	581377	601096	High	High	High	High	High	Peak Found
FALSE	High	Master Protein	P43243	Matrin-3 [OS=Homo sapiens]	0	23.251	7	5	11	5	1	847	94.6	6.25	17.51	5	0	4.541	0.0448951	21.56	195.1	4.9	26.37	19.51	1.76757e+06	1.02309e+06	1.49852e+06	32419.6		42799.1	High	High	High	Peak Found	Not Found	Peak Found
FALSE	High	Master Protein	P82650	28S ribosomal protein S22, mitochondrial [OS=Homo sapiens]	0	23.238	14	5	11	5	1	360	41.3	7.9	23.75	5	0	1.919	0.777376	0.73	143.5	56.5	4.54	12.62	1.49203e+06	1.62837e+06	1.59698e+06	710150	628429	551217	High	High	High	High	High	Peak Found
FALSE	High	Master Protein	Q8WUM4-2	Isoform 2 of Programmed cell death 6-interacting protein [OS=Homo sapiens]	0	23.198	8	7	7	7	1	873	96.7	6.52	6.29	7	0	0.912	0.486482	4.88	151.1	48.9	18.26	43.03	1.45475e+06	1.19612e+06	1011051	387290	296353	668301	High	High	High	Peak Found	Peak Found	High
FALSE	High	Master Protein	Q92828	Coronin-2A [OS=Homo sapiens]	0	23.158	11	6	12	6	1	525	59.7	8.05	18.42	6	0	0.763	0.280987	19.32	106.5	93.5	35.92	26.03	971141	1.98195e+06	1.32851e+06	1.54688e+06	1.16703e+06	920870	High	High	High	High	High	High
FALSE	High	Master Protein	Q9BY49-1	peroxisomal trans-2-enoyl-CoA reductase [OS=Homo sapiens]	0	23.11	25	7	14	7	1	303	32.5	8.81	31.86	7	0	1.067	0.676996	5.58	105.5	94.5	8.05	8.28	2.86799e+06	2.44095e+06	2.69531e+06	2.59731e+06	2.19948e+06	2.41245e+06	High	High	High	High	High	High
FALSE	High	Master Protein	P21796	voltage-dependent anion-selective channel protein 1 [OS=Homo sapiens]	0	23.108	22	5	12	4	1	283	30.8	8.54	26.44	5	1	1.391	0.930357	33.89	122	78	27.34	15.48	2.5233e+06	2.61683e+06	1.52159e+06	1.61183e+06	1.9897e+06	1.48521e+06	High	High	High	Peak Found	Peak Found	Peak Found
FALSE	High	Master Protein	P06312	immunoglobulin kappa variable 4-1 [OS=Homo sapiens]	0	22.923	18	2	25	2	1	121	13.4	5.25	29.92	2	0	100	2.89203e-17	0	199.9	0.1	8.55	109.11	9.98278e+07	8.58732e+07	8.69396e+07	21219.3	43025.8	193173	High	High	High	Peak Found	Peak Found	Peak Found	Oxidation [P66]
FALSE	High	Master Protein	O14975	very long-chain acyl-CoA synthetase [OS=Homo sapiens]	0	22.896	10	6	12	6	1	620	70.3	8.51	24.95	6	0	1.407	0.940597	7.7	110.9	89.1	17.18	4.37	2.72051e+06	2.05582e+06	2.88437e+06	2.19306e+06	2.18686e+06	2.02834e+06	High	High	High	Peak Found	High	High
FALSE	High	Master Protein	P05455	Lupus La protein [OS=Homo sapiens]	0	22.872	12	5	8	5	1	408	46.8	7.12	14.2	5	0	1.436	0.958493	5.7	112.1	87.9	41.91	21.31	1.02053e+06	1.86308e+06	892144	800860	1.03635e+06	684778	High	High	High	High	High	Peak Found
FALSE	High	Master Protein	P30101	Protein disulfide-isomerase A3 [OS=Homo sapiens]	0	22.813	13	6	12	6	1	505	56.7	6.35	25.09	6	0	100	2.89203e-17	0	200		7.03		1.53165e+06	1.6489e+06	1.76352e+06				High	High	High	Not Found	Not Found	Not Found
FALSE	High	Master Protein	P25490	Transcriptional repressor protein YY1 [OS=Homo sapiens]	0	22.696	19	5	7	5	1	414	44.7	6.25	17.92	5	0	3.078	0.258231	15.47	197.1	2.9	34.85	22.2	696672	1.29675e+06	1.45691e+06	26321.9	18985.6	17673.3	High	High	High	Peak Found	Peak Found	Peak Found
FALSE	High	Master Protein	Q7L576-1	cytoplasmic FMR1-interacting protein 1 [OS=Homo sapiens]	0	22.538	4	4	10	4	1	1253	145.1	6.9	18.85	4	0	1.788	0.857976	11.12	132.1	67.9	12.58	13.69	672876	620559	522876	332635	255122	319007	High	High	High	Peak Found	Peak Found	Peak Found
FALSE	High	Master Protein	Q9H444	Charged multivesicular body protein 4b [OS=Homo sapiens]	0	22.515	16	3	9	3	1	224	24.9	4.82	19.82	3	0	1.553	0.983359	23.62	122.1	77.9	75.7	17.42	886750	492131	126968	370445	314264	260676	High	High	High	High	Peak Found	High
FALSE	High	Master Protein	P04899-4	Isoform sGi2 of Guanine nucleotide-binding protein G(i) subunit alpha-2 [OS=Homo sapiens]	0	22.492	17	5	11	2	1	366	41.5	5.99	21.5	5	0	100	2.89203e-17	0	200		24.58		228812	261693	157767				High	High	High	Not Found	Not Found	Not Found
FALSE	High	Master Protein	Q14244-7	Isoform 7 of Ensconsin [OS=Homo sapiens]	0	22.396	5	3	8	3	1	771	86.9	9.77	20.21	3	0	2.317	0.598014	4.17	156.2	43.8	10.85	9.46	1.25091e+06	1.49231e+06	1.53957e+06	363315	418156	437417	High	High	High	High	Peak Found	High
FALSE	High	Master Protein	Q13576-1	Ras GTPase-activating-like protein IQGAP2 [OS=Homo sapiens]	0	22.378	4	6	13	4	1	1575	180.5	5.64	14.74	6	0	100	2.89203e-17	0	200		14.48		578126	545650	712854				High	High	High	Not Found	Not Found	Not Found
FALSE	High	Master Protein	P10599-1	thioredoxin [OS=Homo sapiens]	0	22.351	24	2	6	2	1	105	11.7	4.92	16.79	2	0	0.891	0.452774	0.56	82.4	117.6	15.29	9.76	1.12848e+06	1.16493e+06	1478080	1.39845e+06	1.66257e+06	1.66698e+06	High	Peak Found	High	High	High	High
FALSE	High	Master Protein	P07737	profilin-1 [OS=Homo sapiens]	0	22.329	36	4	9	4	1	140	15	8.27	18.66	4	0	6.551	0.0040458	36.22	187.6	12.4	22.21	27.17	5.42796e+06	5.79856e+06	8.06626e+06	384143	339374	559231	High	High	High	Peak Found	Peak Found	Peak Found
FALSE	High	Master Protein	Q9Y3D9	28S ribosomal protein S23, mitochondrial [OS=Homo sapiens]	0	22.325	24	4	11	4	1	190	21.8	8.9	25.46	4	0	2.628	0.428461	13.27	170.8	29.2	10.14	10.21	1.47394e+06	1.79789e+06	1.71745e+06	293099	286048	343652	High	High	High	High	Peak Found	High
FALSE	High	Master Protein	Q92522	Histone H1x [OS=Homo sapiens]	0	22.316	23	4	7	4	1	213	22.5	10.76	17.89	4	0	1.249	0.82062	9.94	87.6	112.4	11.63	26.18	1.41787e+06	1.32297e+06	1.12421e+06	2.30374e+06	1.69916e+06	1.37905e+06	Peak Found	Peak Found	High	High	High	High
FALSE	High	Master Protein	P53621-2	Isoform 2 of Coatomer subunit alpha [OS=Homo sapiens]	0	22.2	6	7	10	7	1	1233	139.2	7.59	21.14	7	0	2.289	0.611796	13.12	154.6	45.4	22.51	27.5	1.43613e+06	2.15432e+06	2.22437e+06	642388	375335	631789	High	High	High	High	Peak Found	High
FALSE	High	Master Protein	P04844-1	Dolichyl-diphosphooligosaccharide--protein glycosyltransferase subunit 2 [OS=Homo sapiens]	0	22.189	8	4	8	4	1	631	69.2	5.69	20.61	4	0	100	2.89203e-17	0	94.2	105.8	29.37		1.35194e+06	1.43551e+06	2.24379e+06			1.6114e+06	High	High	High	Not Found	Not Found	Peak Found
FALSE	High	Master Protein	P59998-3	Isoform 3 of Actin-related protein 2/3 complex subunit 4 [OS=Homo sapiens]	0	22.163	14	3	16	3	1	187	21.6	8.59	38.05	3	0	1.387	0.927111	1.45	114.4	85.6	8.99	7.99	4.41371e+06	5.25664e+06	5.0644e+06	3.53228e+06	4.13952e+06	3.78584e+06	High	High	High	High	High	High
FALSE	High	Master Protein	O95816	BAG family molecular chaperone regulator 2 [OS=Homo sapiens]	0	22.157	22	5	14	5	1	211	23.8	6.7	20.89	5	0	1.974	0.759569	4.24	138.9	61.1	9.46	15.24	2.91849e+06	3.20728e+06	3.52726e+06	1.41019e+06	1.07998e+06	1.43957e+06	High	High	High	High	High	High
FALSE	High	Master Protein	Q9NP81-1	Serine--tRNA ligase, mitochondrial [OS=Homo sapiens]	0	22.049	13	4	9	4	1	518	58.2	8.13	15.95	4	0	4.19	0.0698114	25.12	27.6	172.4	3.37	19.79	485506	461884	455588	2.8886e+06	2.86542e+06	3.99004e+06	High	High	High	Peak Found	Peak Found	Peak Found
FALSE	High	Master Protein	P15559-1	NAD(P)H dehydrogenase [quinone] 1 [OS=Homo sapiens]	0	21.967	22	5	14	5	1	274	30.8	8.88	26.68	5	0	3.249	0.210613	4.48	158.9	41.1	2.05	35.98	5.51656e+06	5.29479e+06	5.40926e+06	1.39757e+06	1.41715e+06	681306	High	High	High	Peak Found	Peak Found	Peak Found
FALSE	High	Master Protein	P08670	Vimentin [OS=Homo sapiens]	0	21.958	11	6	16	3	1	466	53.6	5.12	23.68	6	0	0.01	2.89203e-17	0	27.6	172.4		3.4		134759			823192	863704	Peak Found	High	Peak Found	Not Found	High	Peak Found
FALSE	High	Master Protein	O43776	Asparagine--tRNA ligase, cytoplasmic [OS=Homo sapiens]	0	21.785	7	3	8	3	1	548	62.9	6.25	15.82	3	0	100	2.89203e-17	0	200		23.61		439756	550378	340997				High	High	High	High	High	High
FALSE	High	Master Protein	Q9Y277-2	Isoform 2 of Voltage-dependent anion-selective channel protein 3 [OS=Homo sapiens]	0	21.728	14	3	11	2	1	284	30.8	8.66	28.53	3	0	1.279	0.85585	13.04	107.4	92.6	11.89	14.21	1.09181e+06	882475	907870	847814	637947	782810	High	High	High	High	High	High
FALSE	High	Master Protein	Q7Z417	Nuclear fragile X mental retardation-interacting protein 2 [OS=Homo sapiens]	0	21.66	9	4	7	4	1	695	76.1	8.7	12.22	4	0	100	2.89203e-17	0	200		14.73		1.2051e+06	1.03437e+06	1.39083e+06				High	High	High	Not Found	Not Found	High
FALSE	High	Master Protein	P25398	40S ribosomal protein S12 [OS=Homo sapiens]	0	21.563	45	5	16	5	1	132	14.5	7.21	38.28	5	0	2.566	0.458562	18.04	152.5	47.5	13.55	13.96	5.24565e+06	4.66661e+06	6.10398e+06	1.46055e+06	1.63193e+06	1.92225e+06	High	High	High	High	High	High
FALSE	High	Master Protein	Q9ULF5	Zinc transporter ZIP10 [OS=Homo sapiens]	0	21.518	7	6	9	6	1	831	94.1	6.76	18.55	6	0				168.3	31.7	19.67	21.52	2.02994e+06	2.08906e+06	1.43141e+06	381744	336156	505757	High	High	High	Peak Found	Peak Found	Peak Found
FALSE	High	Master Protein	Q53EP0	Fibronectin type III domain-containing protein 3B [OS=Homo sapiens]	0	21.46	6	4	6	4	1	1204	132.8	5.95	16.65	4	0	100	2.89203e-17	0	200		11.55		592428	747441	674653				High	High	High	Not Found	High	Not Found
FALSE	High	Master Protein	P80723	Brain acid soluble protein 1 [OS=Homo sapiens]	0	21.248	46	5	13	5	1	227	22.7	4.63	14.79	5	0	0.417	0.0137198	0.88	60.9	139.1	52.73	62.72	318077	117746	406960	727202	267260	1.1738e+06	High	Peak Found	High	High	High	High
FALSE	High	Master Protein	O95049-3	Isoform 3 of Tight junction protein ZO-3 [OS=Homo sapiens]	0	21.151	8	6	12	6	1	938	103.4	6.6	16.26	6	0	1.406	0.940597	15.3	189.2	10.8	28.27	112.07	713513	395908	588762	195724	26656.4	33666.7	High	High	High	Peak Found	Peak Found	Peak Found
FALSE	High	Master Protein	P52209	6-phosphogluconate dehydrogenase, decarboxylating [OS=Homo sapiens]	0	21.13	11	5	13	5	1	483	53.1	7.23	26.43	5	0	100	2.89203e-17	0	184.7	15.3	5.29		1.77534e+06	1.92908e+06	1.75197e+06	146608			High	High	High	Peak Found	Peak Found	Peak Found
FALSE	High	Master Protein	Q8IYB3	Serine/arginine repetitive matrix protein 1 [OS=Homo sapiens]	0	20.96	6	5	7	5	1	904	102.3	11.84	11.76	5	0	1.507	0.99424	37.6	135.2	64.8	18.56	20.63	456975	475447	633212	200941	227964	297784	High	High	High	High	Peak Found	Peak Found
FALSE	High	Master Protein	P16104	Histone H2AX [OS=Homo sapiens]	0	20.825	32	4	16	1	1	143	15.1	10.74	37.68	4	1	1.195	0.77718	1.02	108.9	91.1	18.08	21.52	337943	284769	234612	299525	238237	194928	High	High	Not Found	Not Found	Not Found	Not Found
FALSE	High	Master Protein	Q01081	Splicing factor U2AF 35 kDa subunit [OS=Homo sapiens]	0	20.821	16	3	13	3	1	240	27.9	8.81	29.86	3	0	2.873	0.328742	46.45	117	83	26.41	4.33	1.55928e+06	1.90923e+06	1.10613e+06	1.18772e+06	1.09918e+06	1.10701e+06	High	High	High	High	High	High
FALSE	High	Master Protein	Q5VT25-6	Isoform 6 of Serine/threonine-protein kinase MRCK alpha [OS=Homo sapiens]	0	20.69	4	6	12	2	1	1781	202.7	6.51	18.7	6	0	0.01	2.89203e-17	0		200		27.96				260865	164909	294093	High	High	High	High	High	High
FALSE	High	Master Protein	P98160	Basement membrane-specific heparan sulfate proteoglycan core protein [OS=Homo sapiens]	0	20.502	2	6	8	6	1	4391	468.5	6.51	13.15	6	0	100	2.89203e-17	0	19.9	180.1	25.06		366634	328562	520370	3.30943e+06			High	Peak Found	High	Peak Found	Peak Found	Peak Found
FALSE	High	Master Protein	Q9Y262	eukaryotic translation initiation factor 3 subunit L [OS=Homo sapiens]	0	20.479	12	6	11	6	1	564	66.7	6.34	18.92	6	0	1.961	0.761347	11.36	186.8	13.2	10.06	12.9	918968	1.07499e+06	1.11699e+06	90414.3	70796.1	75815.7	High	High	High	Peak Found	Peak Found	Peak Found
FALSE	High	Master Protein	Q9UGP8	Translocation protein SEC63 homolog [OS=Homo sapiens]	0	20.469	11	6	7	6	1	760	87.9	5.31	12.74	6	0	100	2.89203e-17	0	200		7.62		1.26862e+06	1.1821e+06	1.37613e+06				High	High	High	Not Found	Not Found	Not Found
FALSE	High	Master Protein	O00116	Alkyldihydroxyacetonephosphate synthase, peroxisomal [OS=Homo sapiens]	0	20.361	10	5	8	5	1	658	72.9	7.34	17.36	5	0				158.7	41.3	22.93	20.27	426166	497359	662458	101245	153050	129608	High	High	High	Peak Found	Peak Found	Peak Found
FALSE	High	Master Protein	P09211	Glutathione S-transferase P [OS=Homo sapiens]	0	20.344	26	3	4	3	1	210	23.3	5.64	10.84	3	0	100	2.89203e-17	0	200		48.29		841774	1.66681e+06	710902				High	High	Peak Found	Not Found	Not Found	Not Found
FALSE	High	Master Protein	Q6PKG0-1	La-related protein 1 [OS=Homo sapiens]	0	20.244	5	6	14	6	1	1096	123.4	8.82	27.64	6	0	1.468	0.975993	6.73	135	65	12.02	8.72	1.63149e+06	1.94445e+06	1.55694e+06	802408	680954	786371	High	High	High	Peak Found	High	Peak Found
FALSE	High	Master Protein	Q9BWM7	Sideroflexin-3 [OS=Homo sapiens]	0	20.229	23	6	11	6	1	321	35.5	9.1	23.35	6	0	100	2.89203e-17	0	200		8.43		1.04467e+06	1.01246e+06	1.18376e+06				High	High	High	Not Found	Not Found	High
FALSE	High	Master Protein	Q9H6S0	Probable ATP-dependent RNA helicase YTHDC2 [OS=Homo sapiens]	0	20.114	3	4	8	4	1	1430	160.1	8.4	14.74	4	0	1.281	0.857557	36.81	157.2	42.8	12.33	15.22	760710	867648	974587	212062		263212	High	High	High	High	Not Found	Peak Found
FALSE	High	Master Protein	P48729-2	Isoform 2 of Casein kinase I isoform alpha [OS=Homo sapiens]	0	20.051	15	5	8	5	1	365	41.9	9.6	15.72	5	0	2.264	0.621167	0.67	144.6	55.4	6.82	58.42	904005	960910	1.03543e+06	183647	647760	368391	High	High	High	High	Peak Found	High
FALSE	High	Master Protein	Q6P1M3-1	Lethal(2) giant larvae protein homolog 2 [OS=Homo sapiens]	0	20.028	6	5	11	5	1	1020	113.4	7.52	19.7	5	0	1.466	0.974963	8.09	142.5	57.5	11.97	10.98	666256	755788	847273	305157	292868	358721	High	High	High	Peak Found	Peak Found	Peak Found
FALSE	High	Master Protein	Q9HAN9	Nicotinamide/nicotinic acid mononucleotide adenylyltransferase 1 [OS=Homo sapiens]	0	19.976	16	4	11	4	1	279	31.9	8.87	22.8	4	0	1.17	0.761308	27.19	92.8	107.2	8.22	60.94	1.27703e+06	1.42474e+06	1.21589e+06	1.47619e+06	1.63404e+06	346572	High	High	High	High	High	High
FALSE	High	Master Protein	P11182	Lipoamide acyltransferase component of branched-chain alpha-keto acid dehydrogenase complex, mitochondrial [OS=Homo sapiens]	0	19.912	11	5	9	5	1	482	53.5	8.51	17.79	5	0	100	2.89203e-17	0	196.7	3.3	13.44	11.47	1.62675e+06	1.82563e+06	2.123e+06	33016.6		28063.1	High	High	High	Peak Found	Not Found	Peak Found
FALSE	High	Master Protein	O60524	nuclear export mediator factor NEMF [OS=Homo sapiens]	0	19.907	6	6	15	6	1	1076	122.9	6.35	22.8	6	0	1.322	0.892314	7.2	143.3	56.7	15.5	56.89	1.10902e+06	932558	1.27524e+06	226349	438787	764681	High	High	High	High	Peak Found	Peak Found
FALSE	High	Master Protein	P84022	Mothers against decapentaplegic homolog 3 [OS=Homo sapiens]	0	19.862	16	5	12	5	1	425	48.1	7.15	21.44	5	0	2.583	0.449885	18.6	176.8	23.2	11.48	10.31	2.03642e+06	2.39034e+06	1.92477e+06	288167	248999		High	High	High	Peak Found	Peak Found	Not Found	Oxidation [P253]
FALSE	High	Master Protein	Q12802-2	Isoform 2 of A-kinase anchor protein 13 [OS=Homo sapiens]	0	19.862	2	4	9	4	1	2817	307.7	5.2	18.99	4	0	1.385	0.926289	4.08	140.2	59.8	7.5	36.22	469057	494184	543128	210865	192483	360646	High	High	High	Peak Found	High	High
FALSE	High	Master Protein	P50990	T-complex protein 1 subunit theta [OS=Homo sapiens]	0	19.842	7	3	9	3	1	548	59.6	5.6	21.4	3	0	1.117	0.729618	10.47	163.2	36.8	2.63	5.86	823682	868050	843798	198762	176807	190002	High	High	High	Peak Found	Peak Found	Peak Found
FALSE	High	Master Protein	Q9UBX3-2	Isoform 2 of Mitochondrial dicarboxylate carrier [OS=Homo sapiens]	0	19.808	23	6	11	6	1	296	32.1	9.35	9.35	6	0	1.58	0.966723	1.14	163.8	36.2	5.43	4.07	6.45766e+06	5.79284e+06	6.17853e+06	1.36443e+06	1.41419e+06	1.30353e+06	High	High	High	High	Peak Found	Peak Found
FALSE	High	Master Protein	Q99584	Protein S100-A13 [OS=Homo sapiens]	0	19.634	33	3	10	3	1	98	11.5	6.16	17.22	3	0	0.869	0.425476	10.98	91.2	108.8	20.38	20.19	758211	652228	969883	904558	723761	1.08952e+06	High	High	High	High	High	High
FALSE	High	Master Protein	Q92552-2	Isoform 2 of 28S ribosomal protein S27, mitochondrial [OS=Homo sapiens]	0	19.558	11	5	9	5	1	428	49.1	6.33	14.75	5	0	1.653	0.927111	7.49	176.2	23.8	6.17	7.78	1.7564e+06	1.56009e+06	1.71489e+06	231408	258700	223381	High	High	High	Peak Found	High	Peak Found
FALSE	High	Master Protein	Q2NL82	Pre-rRNA-processing protein TSR1 homolog [OS=Homo sapiens]	0	18.94	6	4	8	4	1	804	91.8	7.42	21.14	4	0	1.225	0.805166	11.28	162.2	37.8	5.76	31.94	1.34922e+06	1.32413e+06	1.47277e+06	341892	314403	176435	High	High	High	Peak Found	Peak Found	Peak Found
FALSE	High	Master Protein	A0A075B6S2	immunoglobulin kappa variable 2D-29 [OS=Homo sapiens]	0	18.849	26	3	13	3	1	120	13.1	7.12	32.31	3	0	100	2.89203e-17	0	199.2	0.8	7.99	19.76	1.15878e+08	1.06686e+08	1.2522e+08	498129	339071	478136	High	High	High	Peak Found	Peak Found	Peak Found
FALSE	High	Master Protein	Q92572	AP-3 complex subunit sigma-1 [OS=Homo sapiens]	0	18.836	19	3	9	3	1	193	21.7	5.39	20.5	3	0	1.466	0.974963	7.41	69.2	130.8	5.53	65.99	565526	510761	560043	1.2514e+06	1.05899e+06	209611	High	High	High	Peak Found	High	High
FALSE	High	Master Protein	P02751-15	Isoform 15 of Fibronectin [OS=Homo sapiens]	0	18.794	3	5	9	5	1	2477	272.2	5.5	20.6	5	0	0.871	0.425476	20.21	132.6	67.4	2.48	35.61	730538	696028	720244	390949	366137	185879	High	High	High	Peak Found	Peak Found	Peak Found
FALSE	High	Master Protein	O60884	DnaJ homolog subfamily A member 2 [OS=Homo sapiens]	0	18.473	14	3	6	3	1	412	45.7	6.48	12.37	3	0	100	2.89203e-17	0	200		10.57		322248	320458	265939				Peak Found	High	High	Not Found	High	High
FALSE	High	Master Protein	P15311	Ezrin [OS=Homo sapiens]	0	18.42	7	5	13	2	1	586	69.4	6.27	22.01	5	3	2.312	0.601043	39.52	186.4	13.6	12.03	12.07	1.89375e+06	2.122e+06	1.66637e+06	127227		150964	High	Peak Found	High	Not Found	Not Found	Not Found
FALSE	High	Master Protein	Q9Y3B7-1	39S ribosomal protein L11, mitochondrial [OS=Homo sapiens]	0	18.2	34	6	11	6	1	192	20.7	9.91	24.14	6	0	2.833	0.343889	23.07	185.5	14.5	10.04	49.51	2.299e+06	2.54285e+06	2.81078e+06	380783	151901	199314	High	High	High	Peak Found	Peak Found	Peak Found
FALSE	High	Master Protein	P02452	Collagen alpha-1(I) chain [OS=Homo sapiens]	0	18.163	9	6	10	6	1	1464	138.9	5.8	13.31	6	0	100	2.89203e-17	0	200		31.64		897195	477693	882676				High	High	High	Not Found	Not Found	Not Found	Oxidation [P523; P529; P535; P544; P547; P771; P772; P871; P877; P919; P924; P925; P927; P997; P999; P1002]
FALSE	High	Master Protein	Q9UKD2	mRNA turnover protein 4 homolog [OS=Homo sapiens]	0	18.13	13	3	9	3	1	239	27.5	8.29	16.59	3	0	1.419	0.946447	20.03	98.8	101.2	53.22	9.57	318707	1.11997e+06	878419	1.04677e+06	899198	882938	High	High	High	High	High	High
FALSE	High	Master Protein	Q00341-1	Vigilin [OS=Homo sapiens]	0	18.096	4	5	8	5	1	1268	141.4	6.87	15.49	5	0	1.586	0.962721	12.03	110.6	89.4	15.56	16.78	660196	594402	803225	611419	435089	534151	High	High	High	Peak Found	Peak Found	Peak Found
FALSE	High	Master Protein	Q15029	116 kDa U5 small nuclear ribonucleoprotein component [OS=Homo sapiens]	0	18.081	7	6	9	5	1	972	109.4	5	11.68	6	0	1.185	0.77167	8.03	131.2	68.8	12.53	16.63	925104	767472	735821	499571	402581	363252	High	High	High	High	Peak Found	Peak Found
FALSE	High	Master Protein	O15145	Actin-related protein 2/3 complex subunit 3 [OS=Homo sapiens]	0	18.02	28	5	10	5	1	178	20.5	8.59	17.83	5	0	1.113	0.725058	8.88	106.8	93.2	25.47	2.78	1.69719e+06	2.28739e+06	2.8594e+06	1.99726e+06	1.99485e+06	1.90138e+06	High	High	High	Peak Found	High	High
FALSE	High	Master Protein	Q8NC51-1	Plasminogen activator inhibitor 1 RNA-binding protein [OS=Homo sapiens]	0	17.97	14	5	15	5	1	408	44.9	8.65	13	5	0	1.307	0.876835	2.54	173.3	26.7	10.23	88.38	1.60726e+06	1.7457e+06	1.42123e+06	193982	907505	247520	High	High	High	High	Peak Found	Peak Found
FALSE	High	Master Protein	Q7L014	probable ATP-dependent RNA helicase DDX46 [OS=Homo sapiens]	0	17.956	6	6	11	6	1	1031	117.3	9.29	19.54	6	0	1.359	0.918339	2.28	118.8	81.2	7.87	5.2	1.2765e+06	1.10467e+06	1.13259e+06	735371	815950	774399	High	High	High	Peak Found	High	High
FALSE	High	Master Protein	P35244	Replication protein A 14 kDa subunit [OS=Homo sapiens]	0	17.871	37	3	6	3	1	121	13.6	5.08	15.37	3	0	0.771	0.29153	23.16	74.5	125.5	54.58	22.16	687001	289272	287952	697991	486858	482476	High	Peak Found	Peak Found	High	High	Peak Found
FALSE	High	Master Protein	P14678-3	Isoform SM-B1 of Small nuclear ribonucleoprotein-associated proteins B and B' [OS=Homo sapiens]	0	17.728	10	3	9	3	1	289	30	10.18	16.75	3	0	1.091	0.707143	1.89	129.1	70.9	10.8	14.3	2.16765e+06	2.34286e+06	1.88654e+06	1.2096e+06	1.19047e+06	925873	High	High	High	High	High	High
FALSE	High	Master Protein	P26038	Moesin [OS=Homo sapiens]	0	17.587	7	5	12	2	1	577	67.8	6.4	19.41	5	0	1.663	0.926289	28.87	124.9	75.1	42.44	21.89	105962	56972.9	143388	63726.7	42549.4	64528.2	Peak Found	High	High	Peak Found	Peak Found	Peak Found
FALSE	High	Master Protein	Q96FN4	Copine-2 [OS=Homo sapiens]	0	17.56	9	4	8	3	1	548	61.2	6.07	18.95	4	0	100	2.89203e-17	0	142.4	57.6	6.67		441106	405014	462568		178506		Peak Found	High	High	Not Found	Peak Found	Not Found
FALSE	High	Master Protein	Q92896-2	Isoform 2 of Golgi apparatus protein 1 [OS=Homo sapiens]	0	17.453	3	4	7	4	1	1203	137.1	6.9	7.39	4	0	100	2.89203e-17	0	168	32	9.25		637613	553653	662928	121300			High	High	High	High	Not Found	Not Found
FALSE	High	Master Protein	P0C0S5	Histone H2A.Z [OS=Homo sapiens]	0	17.395	31	4	14	2	1	128	13.5	10.58	34.73	4	2	1.376	0.926289	1.55	114.3	85.7	17.39	17.45	3.6567e+07	2.76732e+07	3.90711e+07	2.74444e+07	2.00791e+07	2.78901e+07	High	Peak Found	Peak Found	High	Peak Found	Peak Found
FALSE	High	Master Protein	O00303	Eukaryotic translation initiation factor 3 subunit F [OS=Homo sapiens]	0	17.376	13	4	8	4	1	357	37.5	5.45	17.36	4	0	1.844	0.82062	2.35	148.7	51.3	4.08	13.68	789178	770014	833503	283967	271905	217733	High	High	High	Peak Found	Peak Found	Peak Found
FALSE	High	Master Protein	Q9BT40	Inositol polyphosphate 5-phosphatase K [OS=Homo sapiens]	0	17.37	7	3	5	3	1	448	51.1	6.54	10.17	3	0	100	2.89203e-17	0	200		62.51		520501	377599	107778				High	High	Peak Found	High	Not Found	Not Found
FALSE	High	Master Protein	P12268	inosine-5'-monophosphate dehydrogenase 2 [OS=Homo sapiens]	0	17.356	11	4	8	4	1	514	55.8	6.9	14.75	4	0	1.921	0.77718	4.75	184	16	16.36	31.27	614633	819038	838203	71049.4	57424.9	104638	High	High	High	Peak Found	Peak Found	Peak Found
FALSE	High	Master Protein	P51153	Ras-related protein Rab-13 [OS=Homo sapiens]	0	17.348	21	4	9	2	1	203	22.8	9.19	18.19	4	0	0.01	2.89203e-17	0		200		6.78				1.85845e+06	1.71311e+06	1.96214e+06	Not Found	High	Not Found	Peak Found	Peak Found	Peak Found
FALSE	High	Master Protein	A4D1E9-1	GTP-binding protein 10 [OS=Homo sapiens]	0	17.243	11	4	9	4	1	387	42.9	9.03	20.58	4	0	1.406	0.940597	2.52	150.4	49.6	11.33	2.77	1.11514e+06	1.39506e+06	1.318e+06	434380	419423	443072	High	High	High	High	Peak Found	Peak Found
FALSE	High	Master Protein	P11047	Laminin subunit gamma-1 [OS=Homo sapiens]	0	17.167	4	4	9	4	1	1609	177.5	5.12	12.93	4	0				165.5	34.5	14.96	37.58	925513	685275	799451	166405	214427	95743.6	High	High	High	Peak Found	Peak Found	Peak Found
FALSE	High	Master Protein	P27816-1	Microtubule-associated protein 4 [OS=Homo sapiens]	0	17.155	4	3	7	3	1	1152	120.9	5.43	12.76	3	0	1.684	0.920472	6.67	180.8	19.2	17.6	11.87	585686	438524	620168	62027.6	54125.3	68744.7	High	High	High	Peak Found	Peak Found	Peak Found
FALSE	High	Master Protein	O95347-1	structural maintenance of chromosomes protein 2 [OS=Homo sapiens]	0	17.12	5	5	7	5	1	1197	135.6	8.43	15.44	5	0	1.344	0.906931	14.81	167.9	32.1	29.09	8.89	533240	417245	740949	105371	88772.6	102001	High	High	High	Peak Found	Peak Found	Peak Found
FALSE	High	Master Protein	Q99623	Prohibitin-2 [OS=Homo sapiens]	0	17.02	13	4	11	4	1	299	33.3	9.83	15.73	4	0	2.29	0.611796	7.65	147	53	16.73	29.99	2.92677e+06	3.3233e+06	4.06e+06	1.19833e+06	1.28304e+06	695579	High	High	High	Peak Found	High	Peak Found
FALSE	High	Master Protein	Q9UHR4	Brain-specific angiogenesis inhibitor 1-associated protein 2-like protein 1 [OS=Homo sapiens]	0	16.966	12	5	9	5	1	511	56.8	8.68	8.76	5	0	1.654	0.927111	5.85	150	50	2.29	3.36	934710	915298	958191	322841	311678	301859	High	High	High	Peak Found	Peak Found	Peak Found
FALSE	High	Master Protein	Q13433-1	Zinc transporter ZIP6 [OS=Homo sapiens]	0	16.881	7	5	9	5	1	755	85	6.95	16.79	5	0	100	2.89203e-17	0	200		36.46		2.13497e+06	1.12951e+06	1.25108e+06				High	High	High	Not Found	Not Found	Not Found
FALSE	High	Master Protein	Q92604	Acyl-CoA:lysophosphatidylglycerol acyltransferase 1 [OS=Homo sapiens]	0	16.842	12	4	8	4	1	370	43.1	8.92	14.61	4	0	2.536	0.474714	26.32	138.3	61.7	13.54	10.3	821355	1.07816e+06	987960	440437	390539	480357	High	High	High	High	Peak Found	High
FALSE	High	Master Protein	O95810	caveolae-associated protein 2 [OS=Homo sapiens]	0	16.811	18	5	7	5	1	425	47.1	5.21	12.7	5	0	1.12	0.732825	0	190.4	9.6	61.79	161.51	644621	831705	1.94946e+06	41832	35522.2	1.64073e+06	High	High	High	Peak Found	Peak Found	Peak Found	Oxidation [P23]
FALSE	High	Master Protein	Q15907	Ras-related protein Rab-11B [OS=Homo sapiens]	0	16.747	22	5	12	5	1	218	24.5	5.94	22.78	5	0	2.403	0.546173	0.13	166.2	33.8	8.43	8.72	1.90414e+06	1.61147e+06	1.81327e+06	369156	340390	405058	High	High	High	Peak Found	Peak Found	Peak Found
FALSE	High	Master Protein	Q06210-1	glutamine--fructose-6-phosphate aminotransferase [isomerizing] 1 [OS=Homo sapiens]	0	16.656	7	5	6	5	1	699	78.8	7.11	11.39	5	0	6.71	0.00339265	1099.78	179.3	20.7	16.35	31.19	832574	866219	1.11327e+06	79907.5		125129	Peak Found	High	High	Peak Found	Not Found	Peak Found
FALSE	High	Master Protein	P62891	60S ribosomal protein L39 [OS=Homo sapiens]	0	16.556	20	1	10	1	1	51	6.4	12.56	28.83	1	0	2.428	0.532188	3.18	148.4	51.6	32.34	39.78	8.68899e+06	4.60113e+06	8.7389e+06	3.36408e+06	1.42354e+06	3.01833e+06	High	High	High	High	Peak Found	High	Oxidation [P24]
FALSE	High	Master Protein	P51148-2	Isoform 2 of Ras-related protein Rab-5C [OS=Homo sapiens]	0	16.523	14	3	7	2	1	249	27	8.66	20.05	3	1	2.45	0.519182	6.04	147.7	52.3	5.19	14.63	1.07384e+06	990951	976359	404286	301283	351046	High	High	High	Peak Found	Peak Found	Peak Found
FALSE	High	Master Protein	Q6R327-3	Isoform 3 of Rapamycin-insensitive companion of mTOR [OS=Homo sapiens]	0	16.409	3	4	6	4	1	1732	194.9	7.74	9.39	4	0				150.4	49.6	14.32	35.51	367570	284679	370879	121120	62559.3	132061	High	High	High	High	Peak Found	Peak Found
FALSE	High	Master Protein	Q13232	Nucleoside diphosphate kinase 3 [OS=Homo sapiens]	0	16.296	24	3	6	3	1	169	19	7.84	10.28	3	0	100	2.89203e-17	0	200		14.69		801944	692672	929943				Peak Found	High	High	Not Found	Not Found	Not Found
FALSE	High	Master Protein	O43809	Cleavage and polyadenylation specificity factor subunit 5 [OS=Homo sapiens]	0	16.265	15	3	10	3	1	227	26.2	8.82	16.39	3	0	1.363	0.920472	0.25	101.7	98.3	10.96	22.02	790724	664180	651568	706274	452154	642305	High	Peak Found	High	High	High	High
FALSE	High	Master Protein	P07477	Trypsin-1 [OS=Homo sapiens]	0	16.138	11	2	21	2	1	247	26.5	6.51	72.8	2	0	100	2.89203e-17	0	200		13.25		1.10623e+07	9.61047e+06	1.25449e+07				High	High	High	Not Found	Not Found	Not Found
FALSE	High	Master Protein	Q9H9B4	Sideroflexin-1 [OS=Homo sapiens]	0	16.094	14	4	4	4	1	322	35.6	9.07	9.02	4	0	100	2.89203e-17	0	200		11.53		679873	745373	853260				High	Peak Found	High	Not Found	Not Found	Not Found
FALSE	High	Master Protein	P26641-2	Isoform 2 of Elongation factor 1-gamma [OS=Homo sapiens]	0	16.043	9	4	11	4	1	487	56.1	7.72	24.29	4	0	1.625	0.940619	97.13	141.4	58.6	9.45	52.38	2.34538e+06	2.25584e+06	1.95176e+06	934984	354008	1.20725e+06	High	High	High	Peak Found	Peak Found	Peak Found
FALSE	High	Master Protein	P50991	T-complex protein 1 subunit delta [OS=Homo sapiens]	0	15.978	11	5	5	4	1	539	57.9	7.83	8.79	5	1	100	2.89203e-17	0	200		10.53		385016	461941	467675				High	High	High	Not Found	Not Found	Not Found
FALSE	High	Master Protein	Q658Y4	Protein FAM91A1 [OS=Homo sapiens]	0	15.971	4	3	8	3	1	838	93.9	6.39	13.07	3	0	1.467	0.975357	0.82	133.3	66.7	9.62	5.54	594648	699955	595236	310512	297874	278058	High	High	High	High	High	Peak Found
FALSE	High	Master Protein	P35241-5	Isoform 5 of Radixin [OS=Homo sapiens]	0	15.939	6	4	11	1	1	604	71	6.71	17.6	4	0	100	2.89203e-17	0	200		17.57		421850	298847	343094				Peak Found	Peak Found	High	Not Found	Not Found	Not Found
FALSE	High	Master Protein	P62857	40S ribosomal protein S28 [OS=Homo sapiens]	0	15.928	46	3	8	3	1	69	7.8	10.7	14.04	3	0	2.226	0.637683	8.8	75.1	124.9	32.47	10.85	1.02121e+06	630100	1.25146e+06	1.69769e+06	1.52558e+06	1.89554e+06	High	High	High	High	Peak Found	High
FALSE	High	Master Protein	P04040	catalase [OS=Homo sapiens]	0	15.869	9	4	9	4	1	527	59.7	7.39	12.49	4	0	16.286	7.37657e-07	2.9	198.1	1.9	27.74	11.1	3.58496e+07	2.05032e+07	3.38419e+07	320944	266030	327716	Peak Found	Peak Found	High	High	High	High
FALSE	High	Master Protein	Q9Y2A7-2	Isoform 2 of Nck-associated protein 1 [OS=Homo sapiens]	0	15.573	4	4	6	4	1	1134	129.4	6.68	9.33	4	0	0.775	0.296907	0.21	130.6	69.4	124.03	9.66	351822	3.40651e+06	444257	235820	208267	252738	High	High	High	High	High	Peak Found
FALSE	High	Master Protein	O95831-1	Apoptosis-inducing factor 1, mitochondrial [OS=Homo sapiens]	0	15.558	8	4	7	4	1	613	66.9	8.95	14.48	4	0	2.041	0.736203	8.24	173.6	26.4	10.74	20.32	1.06812e+06	881037	1.06806e+06	184529	121905	162115	High	High	High	Peak Found	Peak Found	Peak Found
FALSE	High	Master Protein	P68400	Casein kinase II subunit alpha [OS=Homo sapiens]	0	15.549	15	4	5	4	1	391	45.1	7.74	11.3	4	0	0.81	0.343889	5.79	128.7	71.3	46.86	40.59	422165	966123	1.21928e+06	690257	535013	285202	High	High	High	Peak Found	Peak Found	High
FALSE	High	Master Protein	O75907	Diacylglycerol O-acyltransferase 1 [OS=Homo sapiens]	0	15.52	8	2	5	2	1	488	55.2	9.32	9.65	2	0	100	2.89203e-17	0	200		28.38		255969	378208	224404				High	High	Peak Found	High	Not Found	High
FALSE	High	Master Protein	Q12904-2	Isoform 2 of Aminoacyl tRNA synthase complex-interacting multifunctional protein 1 [OS=Homo sapiens]	0	15.481	9	2	3	2	1	336	37	8.65	5.5	2	0	100	2.89203e-17	0	200		14.78		391460	414038	309600				High	High	Peak Found	High	Not Found	Not Found
FALSE	High	Master Protein	Q12792-2	Twinfilin-1 [OS=Homo sapiens]	0	15.447	12	4	7	4	1	350	40.3	6.96	16.25	4	0	1.003	0.612829	8.48	33.4	166.6	28.27	41.09	825459	1.42309e+06	1.42778e+06	7.0868e+06	8.58317e+06	3.48077e+06	Peak Found	High	High	High	High	Peak Found
FALSE	High	Master Protein	O94992	Protein HEXIM1 [OS=Homo sapiens]	0	15.415	13	3	7	3	1	359	40.6	4.89	12.55	3	0	2.628	0.428471	18.69	142.3	57.7	6.54	12.98	1.85127e+06	2.09447e+06	1.9065e+06	773724	705268	908325	High	High	High	High	Peak Found	Peak Found	Oxidation [P202]
FALSE	High	Master Protein	P62318	small nuclear ribonucleoprotein sm d3 [OS=Homo sapiens]	0	15.346	15	2	6	2	1	126	13.9	10.32	12.36	2	0	1.347	0.908504	8.54	199	1	13.61	1.82	1.65618e+08	2.0778e+08	2.15101e+08	1.00402e+06	997369	1.03212e+06	High	High	High	Peak Found	High	Peak Found
FALSE	High	Master Protein	Q96TA2-1	ATP-dependent zinc metalloprotease YME1L1 [OS=Homo sapiens]	0	15.332	6	4	7	4	1	773	86.4	8.76	16.23	4	0				179.3	20.7	18.88	13.99	631814	892730	899141	98910.1	127248	102871	High	High	High	Peak Found	Peak Found	Peak Found
FALSE	High	Master Protein	Q02880	DNA topoisomerase 2-beta [OS=Homo sapiens]	0	15.327	3	4	5	2	1	1626	183.2	8	13.16	4	2	1.678	0.922597	0.11	147.9	52.1	46.01	37.89	454056	632501	1.10447e+06	223017	200913	388707	Peak Found	Peak Found	High	Not Found	Not Found	Peak Found
FALSE	High	Master Protein	Q9NZM1	Myoferlin [OS=Homo sapiens]	0	15.295	3	5	8	5	1	2061	234.6	6.18	8.52	5	0	1.225	0.805166	5.47	179.3	20.7	30.68	9.06	545992	307851	573031	61541.8	72447.4	62900.2	High	High	High	Peak Found	Peak Found	Peak Found
FALSE	High	Master Protein	P12931-2	Isoform 2 of Proto-oncogene tyrosine-protein kinase Src [OS=Homo sapiens]	0	15.241	10	5	7	5	1	542	60.6	7.84	14.64	5	0	1.892	0.794349	3.04	136.4	63.6	9.04	10.18	1.5405e+06	1.28464e+06	1.42223e+06	587712	663198	721226	High	High	High	Peak Found	High	High
FALSE	High	Master Protein	P57088	Transmembrane protein 33 [OS=Homo sapiens]	0	15.164	15	4	8	4	1	247	28	9.7	23.01	4	0	2.382	0.559925	2.06	152.7	47.3	13.4	9.27	2.62236e+06	3.42646e+06	2.9759e+06	799633	957904	920733	High	High	High	Peak Found	Peak Found	Peak Found
FALSE	High	Master Protein	Q9H089	Large subunit GTPase 1 homolog [OS=Homo sapiens]	0	15.139	7	6	11	6	1	658	75.2	6.38	19.19	6	0	2.033	0.739451	21.59	184.4	15.6	8.65	9.87	2.94638e+07	2.57584e+07	3.04433e+07	2.48553e+06	2.10256e+06	2.52754e+06	High	High	High	Peak Found	Peak Found	Peak Found
FALSE	High	Master Protein	Q99714-1	3-hydroxyacyl-CoA dehydrogenase type-2 [OS=Homo sapiens]	0	15.133	26	5	7	5	1	261	26.9	7.78	10.88	5	0	100	2.89203e-17	0	200		12.61		833268	659887	693614				High	High	High	Not Found	Not Found	Not Found
FALSE	High	Master Protein	Q8WWM7-3	Isoform 3 of Ataxin-2-like protein [OS=Homo sapiens]	0	15.114	8	5	9	5	1	1097	115.5	8.66	15.36	5	0	100	2.89203e-17	0	200		1.52		485058	478917	470583				High	High	High	Not Found	Not Found	Not Found
FALSE	High	Master Protein	Q9HCK8-1	Chromodomain-helicase-dna-binding protein 8 [OS=Homo sapiens]	0	15.103	2	3	7	3	1	2581	290.3	6.47	9.92	3	0	100	2.89203e-17	0	200		5.33		579784	533355	526085				High	High	High	Not Found	Not Found	Not Found
FALSE	High	Master Protein	O00468	Agrin [OS=Homo sapiens]	0	14.999	4	6	10	6	1	2067	217.1	6.39	16.77	6	0	0.679	0.180929	5.2	92.6	107.4	6.78	11.47	676287	593050	656738	761233	646623	812430	High	High	High	Peak Found	Peak Found	Peak Found
FALSE	High	Master Protein	Q13162	Peroxiredoxin-4 [OS=Homo sapiens]	0	14.971	10	3	13	1	1	271	30.5	6.29	25.13	3	0	2.589	0.447019	44.62	139.2	60.8	21.49	17.43	193937	173671	259633	74896.2	95948.9		High	High	High	Peak Found	Peak Found	Not Found
FALSE	High	Master Protein	P11387	DNA topoisomerase 1 [OS=Homo sapiens]	0	14.935	6	4	10	4	1	765	90.7	9.31	8.14	4	0	1.248	0.82062	12.5	112.2	87.8	13.81	6.82	907573	947669	1.16605e+06	741241	729760	825313	High	High	High	High	High	High
FALSE	High	Master Protein	P20290-1	transcription factor BTF3 [OS=Homo sapiens]	0	14.912	20	2	4	2	1	206	22.2	9.38	15.5	2	0	1.061	0.669033	2.75	102.4	97.6	55.79	8.42	407113	1.00415e+06	421075	455011	400937	389552	High	High	High	Peak Found	Peak Found	Peak Found
FALSE	High	Master Protein	P01764	Immunoglobulin heavy variable 3-23 [OS=Homo sapiens]	0	14.881	19	2	6	2	1	117	12.6	8.28	15.71	2	0	100	2.89203e-17	0	200		13.34		1.41612e+06	1.22183e+06	1.08676e+06				High	High	High	Not Found	Not Found	Not Found
FALSE	High	Master Protein	Q9NSE4	Isoleucine--tRNA ligase, mitochondrial [OS=Homo sapiens]	0	14.84	4	3	3	3	1	1012	113.7	7.2	5.3	3	0	100	2.89203e-17	0	200		9.48		501790	442458	534654				High	Peak Found	High	Not Found	Not Found	Not Found
FALSE	High	Master Protein	P49368-1	T-complex protein 1 subunit gamma [OS=Homo sapiens]	0	14.824	7	3	5	3	1	545	60.5	6.49	12.76	3	0	100	2.89203e-17	0	200		4.93		907351	987294	991638				High	High	High	Not Found	Not Found	Not Found
FALSE	High	Master Protein	Q6P1L8	39S ribosomal protein L14, mitochondrial [OS=Homo sapiens]	0	14.739	30	3	7	3	1	145	15.9	10.24	10.65	3	0	1.497	0.989786	0.96	125.4	74.6	30.46	37.52	776946	711213	1.21623e+06	462319	439821	824630	High	High	High	Peak Found	Peak Found	Peak Found
FALSE	High	Master Protein	Q9Y295	developmentally-regulated GTP-binding protein 1 [OS=Homo sapiens]	0	14.562	14	4	7	4	1	367	40.5	8.9	14.71	4	0	1.381	0.926289	7.12	175.3	24.7	26.22	12.08	854777	865387	520905	114208	120645	143193	High	High	High	High	Peak Found	Peak Found
FALSE	High	Master Protein	P16070	CD44 antigen [OS=Homo sapiens]	0	14.491	4	2	9	2	1	742	81.5	5.33	10.48	2	0	1.179	0.768461	33.81	108.5	91.5	12.45	51.31	292880	290326	232973	244839	258772	79482.4	High	High	High	High	Peak Found	High	Oxidation [P721]
FALSE	High	Master Protein	P35232	Prohibitin [OS=Homo sapiens]	0	14.449	11	3	7	3	1	272	29.8	5.76	12.19	3	0	0.698	0.201383	8.27	47.7	152.3	28.75	11.01	821751	946908	520138	2.15397e+06	2.62084e+06	2.62845e+06	High	High	High	Peak Found	High	High
FALSE	High	Master Protein	P08134	Rho-related GTP-binding protein RhoC [OS=Homo sapiens]	0	14.358	17	3	6	3	1	193	22	6.58	6.88	3	0	1.525	0.993117	39.08	152.2	47.8	43.03	24.12	1.49229e+06	591529	1.43823e+06	451452	642503	417000	High	High	High	Peak Found	Peak Found	High
FALSE	High	Master Protein	P61964	WD repeat-containing protein 5 [OS=Homo sapiens]	0	14.344	16	4	6	4	1	334	36.6	8.27	11.74	4	0	1.801	0.849194	3.2	151.3	48.7	17.12	21.49	1.27468e+06	1.53925e+06	1.09571e+06	434387	410322	283879	High	High	High	High	Peak Found	Peak Found
FALSE	High	Master Protein	Q86Y46	Keratin, type II cytoskeletal 73 [OS=Homo sapiens]	0	14.341	5	4	19	1	1	540	58.9	7.23	29.99	4	0	100	2.89203e-17	0	200		53.25		5.07591e+06	1.65116e+06	2994188				High	High	High	Not Found	Not Found	Not Found
FALSE	High	Master Protein	P38159-1	RNA-binding motif protein, X chromosome [OS=Homo sapiens]	0	14.327	9	3	7	3	1	391	42.3	10.05	7.3	3	0	3.384	0.180683	3.21	181.1	18.9	9.03	20.3	1.12009e+06	934896	1.02205e+06	135312	90812.7	106853	High	Peak Found	High	Peak Found	Peak Found	Peak Found
FALSE	High	Master Protein	O75534-4	Isoform 4 of Cold shock domain-containing protein E1 [OS=Homo sapiens]	0	14.324	6	5	10	5	1	844	93.7	6.52	16.82	5	0	1.092	0.707275	47.68	106.2	93.8	11.5	5.27	894836	746362	933263	790367	820074	738538	High	High	High	Peak Found	Peak Found	Peak Found
FALSE	High	Master Protein	Q69YQ0	Cytospin-A [OS=Homo sapiens]	0	14.153	4	4	5	4	1	1117	124.5	5.72	9.27	4	0	0.759	0.276285	13.04	37	163	14.2	31.04	220189	165573	191403	1.27026e+06	842339	711664	High	Peak Found	Peak Found	High	Peak Found	High
FALSE	High	Master Protein	P82912-1	28S ribosomal protein S11, mitochondrial [OS=Homo sapiens]	0	14.054	22	3	6	3	1	194	20.6	10.81	14.22	3	0	1.488	0.988286	4.36	150	50	6.34	102.17	654671	652761	728185	218354	1.14043e+06	210845	High	High	High	High	Peak Found	High
FALSE	High	Master Protein	O75964	ATP synthase subunit g, mitochondrial [OS=Homo sapiens]	0	13.962	38	3	4	3	1	103	11.4	9.64	7.69	3	0	1.778	0.859519	3.97	153.1	46.9	24.86	8.87	980772	1.03156e+06	1.50968e+06	299611	316207	355516	High	Peak Found	High	Peak Found	High	Peak Found
FALSE	High	Master Protein	Q2TB90-1	Putative hexokinase HKDC1 [OS=Homo sapiens]	0	13.952	7	6	9	6	1	917	102.5	7.12	16.17	6	0	1.538	0.988286	13.43	150.7	49.3	52.4	34.3	505381	466757	1.11732e+06	165514	145371	268950	High	High	High	Peak Found	Peak Found	Peak Found
FALSE	High	Master Protein	Q9BWF3-1	RNA-binding protein 4 [OS=Homo sapiens]	0	13.756	15	3	5	3	1	364	40.3	7.08	9.61	3	0	100	2.89203e-17	0	200		35.95		391400	215961	466879				High	High	High	Not Found	Not Found	Not Found
FALSE	High	Master Protein	Q86XZ4	Spermatogenesis-associated serine-rich protein 2 [OS=Homo sapiens]	0	13.695	7	3	7	2	1	545	59.5	8.9	7.94	3	0	100	2.89203e-17	0	200		23.36		407618	270301	429282				High	High	High	Not Found	Not Found	High
FALSE	High	Master Protein	B5ME19	eukaryotic translation initiation factor 3 subunit C-like protein [OS=Homo sapiens]	0	13.612	4	3	7	3	1	914	105.4	5.64	13.67	3	0	100	2.89203e-17	0	200		10.79		171994	145090	178819				High	High	High	Not Found	Not Found	High
FALSE	High	Master Protein	Q14204	Cytoplasmic dynein 1 heavy chain 1 [OS=Homo sapiens]	0	13.575	1	5	7	5	1	4646	532.1	6.4	5.52	5	0	100	2.89203e-17	0	200		27.75		713450	436004	765404				High	High	High	Not Found	Not Found	Not Found
FALSE	High	Master Protein	Q9NUQ6-3	Isoform 3 of SPATS2-like protein [OS=Homo sapiens]	0	13.548	6	4	7	3	1	588	65.1	9.66	11.23	4	1	1.537	0.988286	14.03	128.7	71.3	19.08	31.42	997023	1.11851e+06	759028	371987	715238	552083	High	High	High	Peak Found	Peak Found	Peak Found
FALSE	High	Master Protein	O14617-5	Isoform 5 of AP-3 complex subunit delta-1 [OS=Homo sapiens]	0	13.167	3	4	4	4	1	1215	136.6	7.64	8.41	4	0	2.303	0.605105	26.83	151.5	48.5	6.6	21.86	1.02885e+06	1.11974e+06	1.17351e+06	246296	379763	358801	Peak Found	High	High	High	Peak Found	Peak Found
FALSE	High	Master Protein	P0C7P0	CDGSH iron-sulfur domain-containing protein 3, mitochondrial [OS=Homo sapiens]	0	13.081	24	3	5	3	1	127	14.2	10.55	12.21	3	0	3.102	0.250018	5.02	168.3	31.7	7.07	19.08	1.14489e+06	1.0523e+06	1.21237e+06	194838	215330	278867	High	High	High	Peak Found	Peak Found	Peak Found
FALSE	High	Master Protein	Q07973-1	1,25-dihydroxyvitamin D(3) 24-hydroxylase, mitochondrial [OS=Homo sapiens]	0	13.054	10	3	6	3	1	514	58.8	8.75	15.68	3	0	100	2.89203e-17	0	200		9.63		583107	563394	484214				High	High	High	Not Found	Not Found	Not Found
FALSE	High	Master Protein	Q6P158-1	putative ATP-dependent RNA helicase DHX57 [OS=Homo sapiens]	0	12.923	3	4	5	4	1	1386	155.5	7.71	12.09	4	0	100	2.89203e-17	0	200		27.17		534043	496361	800502				High	High	High	Not Found	Not Found	Not Found
FALSE	High	Master Protein	Q9UJV9	Probable ATP-dependent RNA helicase DDX41 [OS=Homo sapiens]	0	12.832	8	5	7	5	1	622	69.8	6.84	10.62	5	0	2.073	0.717137	6.18	110.9	89.1	2.03	11.53	1.139e+06	1.18169e+06	1.17788e+06	1.0813e+06	861110	946459	High	High	High	Peak Found	Peak Found	Peak Found
FALSE	High	Master Protein	Q9Y5M8	signal recognition particle receptor subunit beta [OS=Homo sapiens]	0	12.745	15	3	5	3	1	271	29.7	9.04	7.08	3	0	100	2.89203e-17	0	143.1	56.9	4.64		516179	520978	561160	207250			High	High	High	Peak Found	Not Found	Not Found
FALSE	High	Master Protein	P11388-4	Isoform 4 of DNA topoisomerase 2-alpha [OS=Homo sapiens]	0	12.734	3	4	5	2	1	1612	182.6	8.63	12.5	4	0	100	2.89203e-17	0	200		1.63		169136	165556	170940				Peak Found	Peak Found	High	Not Found	Not Found	Not Found
FALSE	High	Master Protein	O94906-1	Pre-mRNA-processing factor 6 [OS=Homo sapiens]	0	12.684	4	3	7	3	1	941	106.9	8.25	12.89	3	0	1.965	0.760914	16.48	149.6	50.4	17.42	21.17	461027	359895		159506	117965		High	High	High	Peak Found	Peak Found	Not Found
FALSE	High	Master Protein	P61962	DDB1- and CUL4-associated factor 7 [OS=Homo sapiens]	0	12.637	11	3	5	3	1	342	38.9	5.52	12.68	3	0	100	2.89203e-17	0	200		10.41		1.13416e+06	1.21455e+06	986298				High	High	High	Not Found	Not Found	Not Found
FALSE	High	Master Protein	P60981-1	Destrin [OS=Homo sapiens]	0	12.635	18	3	8	3	1	165	18.5	7.85	13.52	3	0	2.739	0.385373	0.16	83.1	116.9	106	22.95	337692	220976	1.59096e+06	475186	367213	585693	High	High	High	High	Peak Found	High
FALSE	High	Master Protein	O75477	erlin-1 [OS=Homo sapiens]	0	12.623	11	3	6	3	1	346	38.9	7.87	14.03	3	0	1.333	0.901607	21.31	149	51	36.04	4.04	526890	500985	249137	177076	171607	163366	High	High	High	Peak Found	Peak Found	Peak Found
FALSE	High	Master Protein	Q14739	Lamin-B receptor [OS=Homo sapiens]	0	12.55	6	3	5	3	1	615	70.7	9.36	13.54	3	0	2.627	0.428983	1.41	144	56	6.61	14.11	925708	839334	954390	427138	324259	359707	High	High	High	Peak Found	Peak Found	Peak Found
FALSE	High	Master Protein	Q9NX63	MICOS complex subunit MIC19 [OS=Homo sapiens]	0	12.514	15	3	5	3	1	227	26.1	8.28	8.65	3	0	2.132	0.6884	49.03	169.7	30.3	6.41	43.13	1.09543e+06	964430	1.04903e+06	344401	187667	159899	High	High	High	Peak Found	Peak Found	Peak Found
FALSE	High	Master Protein	P52815	39S ribosomal protein L12, mitochondrial [OS=Homo sapiens]	0	12.46	12	2	3	2	1	198	21.3	8.87	7.27	2	0	100	2.89203e-17	0	115.1	84.9	39.25		636343	443993	975105	469572			Peak Found	Peak Found	High	High	Not Found	Not Found
FALSE	High	Master Protein	P20340-1	Ras-related protein Rab-6A [OS=Homo sapiens]	0	12.446	11	2	5	1	1	208	23.6	5.54	13.29	2	0	100	2.89203e-17	0	200		6.87		227821	199070	219639				High	Peak Found	Peak Found	Not Found	Not Found	Not Found
FALSE	High	Master Protein	Q63HN8-4	Isoform 2 of E3 ubiquitin-protein ligase RNF213 [OS=Homo sapiens]	0	12.368	1	6	7	6	1	5256	596.1	6.43	3.98	6	0				155.4	44.6	21.03	38.8	331477	420791	508214	212115	120840	107458	Peak Found	High	High	High	Peak Found	Peak Found
FALSE	High	Master Protein	P07942	Laminin subunit beta-1 [OS=Homo sapiens]	0	12.36	2	3	3	3	1	1786	197.9	4.94	7.62	3	0	0.772	0.292787	1.46	88.2	111.8	42.63	31.44	582449	633545	1.20124e+06	776874	803147	1.31495e+06	High	Peak Found	High	Peak Found	Peak Found	Peak Found
FALSE	High	Master Protein	Q9Y3F4-2	Isoform 2 of Serine-threonine kinase receptor-associated protein [OS=Homo sapiens]	0	12.346	12	3	3	3	1	363	39.8	5.31	6.82	3	0	1.334	0.901607	4.32	118.7	81.3	14.04	35.05	418222	406916	320229	301736	278753	144835	Peak Found	High	High	Peak Found	Peak Found	Peak Found
FALSE	High	Master Protein	P53990-5	Isoform 5 of IST1 homolog [OS=Homo sapiens]	0	12.32	9	4	7	4	1	379	41.5	5.57	5.49	4	0	1.046	0.653901	1.73	116	84	19.95	12.31	1.02236e+06	1.02016e+06	704794	837297	738207	654453	High	High	High	Peak Found	Peak Found	High
FALSE	High	Master Protein	Q53H12	Acylglycerol kinase, mitochondrial [OS=Homo sapiens]	0	12.317	9	2	4	2	1	422	47.1	8.09	9.68	2	0	100	2.89203e-17	0	200		1.7		937805	929274	907404				High	High	High	Not Found	Not Found	Not Found
FALSE	High	Master Protein	P84095	Rho-related GTP-binding protein RhoG [OS=Homo sapiens]	0	12.305	19	2	4	2	1	191	21.3	8.12	10.44	2	0	100	2.89203e-17	0	200		33.51		121152	196386					High	High	High	Not Found	Not Found	Not Found
FALSE	High	Master Protein	Q9UHX1-1	poly(U)-binding-splicing factor PUF60 [OS=Homo sapiens]	0	12.286	6	3	6	3	1	559	59.8	5.29	7.99	3	0	1.534	0.989233	3.51	135.9	64.1	9.12	16.79	892109	835744	998905	410849	420565	549254	High	High	High	Peak Found	Peak Found	High
FALSE	High	Master Protein	O15371	Eukaryotic translation initiation factor 3 subunit D [OS=Homo sapiens]	0	12.28	6	3	6	3	1	548	63.9	6.05	17.46	3	0	100	2.89203e-17	0	200		28.22		790848	954243	1.35801e+06				High	High	High	Not Found	Not Found	Not Found
FALSE	High	Master Protein	O75396	Vesicle-trafficking protein SEC22b [OS=Homo sapiens]	0	12.207	11	2	4	2	1	215	24.6	6.92	11.94	2	0	100	2.89203e-17	0	200		2.7		323562	334951	341334				High	High	High	Not Found	Not Found	Not Found
FALSE	High	Master Protein	P36404	ADP-ribosylation factor-like protein 2 [OS=Homo sapiens]	0	12.074	16	3	6	3	1	184	20.9	6.34	14	3	0	1.613	0.948136	13.57	149.1	50.9	4.16	30.97	1.25033e+06	1.34153e+06	1.34811e+06	601491	458249	317213	High	High	High	Peak Found	Peak Found	Peak Found
FALSE	High	Master Protein	P13804-1	Electron transfer flavoprotein subunit alpha, mitochondrial [OS=Homo sapiens]	0	12.053	9	2	6	2	1	333	35.1	8.38	16.45	2	0	100	2.89203e-17	0	200		21.97		1.26792e+06	1.96247e+06	1.54393e+06				High	High	High	Not Found	Not Found	Not Found
FALSE	High	Master Protein	Q5JWF2-1	Guanine nucleotide-binding protein G(S) subunit alpha isoforms XLas [OS=Homo sapiens]	0	12.033	4	3	9	2	1	1037	111	5.03	16.88	3	0	2.021	0.743938	4.19	159.3	40.7	7.14	18.57	328312	288150	325433	83265.5	60047.9	85748	High	High	Peak Found	High	Peak Found	High
FALSE	High	Master Protein	Q9BPX6-3	Isoform 3 of Calcium uptake protein 1, mitochondrial [OS=Homo sapiens]	0	12.008	7	3	11	3	1	478	54.5	8.27	19.56	3	0	1.216	0.79796	9.52	81.9	118.1	4.98	10.84	629148	617717	677864	758263	931468	907528	High	High	High	Peak Found	Peak Found	Peak Found	Oxidation [P140]
FALSE	High	Master Protein	Q08379	Golgin subfamily A member 2 [OS=Homo sapiens]	0	11.968	3	3	5	3	1	1002	113	5.02	4.52	3	0	100	2.89203e-17	0	99.6	100.4	20.85	12.82	145423	108873	166743	133900	160590		High	High	High	Peak Found	Peak Found	Not Found
FALSE	High	Master Protein	Q96CB9	5-methylcytosine rRNA methyltransferase NSUN4 [OS=Homo sapiens]	0	11.956	9	3	7	3	1	384	43.1	8.18	15.93	3	0	1.743	0.886525	3	141.1	58.9	3.42	10.4	796891	768480	822834	330023	332756	394875	High	High	High	High	Peak Found	Peak Found
FALSE	High	Master Protein	P50750-2	Isoform 2 of Cyclin-dependent kinase 9 [OS=Homo sapiens]	0	11.881	6	3	6	3	1	489	53.3	9.48	14.67	3	0	4.329	0.0582682	21.45	168.9	31.1	9.33	4.86	1.74001e+06	1.90161e+06	2.09628e+06	374614	341067	350679	High	High	High	Peak Found	Peak Found	Peak Found
FALSE	High	Master Protein	Q9Y2R9	28S ribosomal protein S7, mitochondrial [OS=Homo sapiens]	0	11.879	14	3	6	3	1	242	28.1	9.99	13.13	3	0	1.95	0.768461	3.97	131.6	68.4	64.06	26.13	604127	423311	119487	289508	220108	171468	High	High	High	Peak Found	Peak Found	Peak Found
FALSE	High	Master Protein	O76031	ATP-dependent Clp protease ATP-binding subunit clpX-like, mitochondrial [OS=Homo sapiens]	0	11.747	5	3	4	3	1	633	69.2	7.58	6.1	3	0	100	2.89203e-17	0	200		18.23		183814	189620	252388				High	High	High	Peak Found	Peak Found	Peak Found
FALSE	High	Master Protein	P00390	Glutathione reductase, mitochondrial [OS=Homo sapiens]	0	11.669	10	3	4	3	1	522	56.2	8.5	7.49	3	0	1.248	0.82062	20.65	150.8	49.2	28.12	11.91	836448	945534	528021	329823	267171	273237	High	High	High	High	Peak Found	Peak Found
FALSE	High	Master Protein	P30153	serine/threonine-protein phosphatase 2A 65 kDa regulatory subunit A alpha isoform [OS=Homo sapiens]	0	11.602	10	4	8	4	1	589	65.3	5.11	4.69	4	0	100	2.89203e-17	0	200		11.9		243081	280465	222093				High	High	High	Not Found	Not Found	Not Found
FALSE	High	Master Protein	Q96HC4-6	Isoform 6 of PDZ and LIM domain protein 5 [OS=Homo sapiens]	0	11.585	5	3	6	3	1	625	67.7	8.37	8.59	3	0	1.083	0.697873	22.32	99.8	100.2	51.98	6.05	308746	455635	141825	297111	323671		High	High	Peak Found	High	High	Not Found
FALSE	High	Master Protein	P42566-1	epidermal growth factor receptor substrate 15 [OS=Homo sapiens]	0	11.559	4	3	5	3	1	896	98.6	4.64	10.57	3	0	0.899	0.46626	11.31	95.8	104.2	15.84	4.44	344213	458611	460874	525467	499203	481134	High	High	High	High	Peak Found	Peak Found
FALSE	High	Master Protein	P25815	Protein S100-P [OS=Homo sapiens]	0	11.496	24	2	4	2	1	95	10.4	4.88	4.15	2	0	0.943	0.530244	12.02	81.4	118.6	29.69	64.74	292748	307359	485774	580163	105946	447653	Peak Found	Peak Found	High	High	Peak Found	High
FALSE	High	Master Protein	Q9UNQ2	Probable dimethyladenosine transferase [OS=Homo sapiens]	0	11.474	14	3	6	3	1	313	35.2	9.99	8.32	3	0	0.01	2.89203e-17	0	58.4	141.6	20	30.94	132732		176470	225007	371400	430824	Peak Found	High	High	Peak Found	High	Peak Found	Oxidation [P65]
FALSE	High	Master Protein	P28288	ATP-binding cassette sub-family D member 3 [OS=Homo sapiens]	0	11.459	5	3	6	3	1	659	75.4	9.36	11.01	3	0	100	2.89203e-17	0	200		6.07		694130	631051	708362				High	High	High	Not Found	Not Found	Not Found
FALSE	High	Master Protein	Q7Z478	ATP-dependent RNA helicase Dhx29 [OS=Homo sapiens]	0	11.385	3	4	4	4	1	1369	155.1	8.09	8.14	4	0	100	2.89203e-17	0	200		48.57		1.72912e+06	3.43719e+06	1.459e+06				High	High	High	Not Found	Not Found	Not Found
FALSE	High	Master Protein	P11310-2	Isoform 2 of Medium-chain specific acyl-CoA dehydrogenase, mitochondrial [OS=Homo sapiens]	0	11.38	9	3	5	3	1	425	47	8.31	12.58	3	0	1.038	0.648213	25.64	169.3	30.7	5.11	33.06	1.11191e+06	1.13691e+06	1.03013e+06	194168	201723	337831	High	High	High	Peak Found	Peak Found	Peak Found
FALSE	High	Master Protein	Q9NUL3	Double-stranded RNA-binding protein Staufen homolog 2 [OS=Homo sapiens]	0	11.346	9	4	5	4	1	570	62.6	9.61	7.53	4	0	100	2.89203e-17	0	200		12.3		515574	570516	657323				High	High	High	Not Found	Not Found	Not Found
FALSE	High	Master Protein	Q8IYU8	calcium uptake protein 2, mitochondrial [OS=Homo sapiens]	0	11.232	9	3	6	3	1	434	49.6	9.09	13.1	3	0	0.96	0.553759	0.01	131.2	68.8	35.55	21.42	444925	740718	947993	388117	269893	413067	High	High	High	Peak Found	Peak Found	Peak Found
FALSE	High	Master Protein	P35659-1	Protein DEK [OS=Homo sapiens]	0	11.221	10	4	4	4	1	375	42.6	8.56	4.48	4	0	1.075	0.686983	4.97	131.9	68.1	69.23	49.57	708399	1.30145e+06	258019	209118	593139	366134	Peak Found	High	Peak Found	Peak Found	High	Peak Found
FALSE	High	Master Protein	Q86YQ8	Copine-8 [OS=Homo sapiens]	0	11.133	4	2	6	1	1	564	63.1	5.96	13.57	2	0														High	High	Not Found	Not Found	Not Found	Not Found
FALSE	High	Master Protein	P20585	DNA mismatch repair protein MSH3 [OS=Homo sapiens]	0	11.122	5	5	6	4	1	1137	127.3	8.02	12.04	5	0	100	2.89203e-17	0	74.9	125.1	55.11		198669	64216.3	109517			182782	High	Peak Found	High	Not Found	Not Found	Peak Found
FALSE	High	Master Protein	P09012	U1 SMALL NUCLEAR RIBONUCLEOPROTEIN A [OS=Homo sapiens]	0	11.122	6	2	6	2	1	282	31.3	9.83	12.16	2	0	1.127	0.738041	7.06	108.1	91.9	33.08	26.44	706043	865564	429448	652460	599996	381068	High	High	Peak Found	High	High	High
FALSE	High	Master Protein	P56134	ATP synthase subunit f, mitochondrial [OS=Homo sapiens]	0	11.11	26	2	4	2	1	94	10.9	9.67	10.65	2	0	100	2.89203e-17	0	164.8	35.2	12.18		2.80704e+06	3.50848e+06	2.92632e+06			625798	High	High	High	Not Found	Not Found	Peak Found
FALSE	High	Master Protein	O60231	Putative pre-mRNA-splicing factor ATP-dependent RNA helicase DHX16 [OS=Homo sapiens]	0	11.057	3	2	2	2	1	1041	119.2	6.8	1.84	2	0	100	2.89203e-17	0	200		2.17		63450.6		65432				High	Not Found	High	Not Found	Not Found	Not Found
FALSE	High	Master Protein	P60174	Triosephosphate isomerase [OS=Homo sapiens]	0	10.99	9	2	4	2	1	286	30.8	5.92	10.05	2	0	100	2.89203e-17	0	200		23.02		440528	278870	416092				High	High	High	Not Found	Not Found	Not Found
FALSE	High	Master Protein	P35249	replication factor C subunit 4 [OS=Homo sapiens]	0	10.983	6	2	5	2	1	363	39.7	8.02	11.38	2	0	1.776	0.86044	12.75	94.3	105.7	53.11	24.01	311546	676637	271935	319193	349509	493304	High	High	High	High	Peak Found	Peak Found
FALSE	High	Master Protein	Q9NPD3	Exosome complex component Rrp41 [OS=Homo sapiens]	0	10.975	9	2	3	2	1	245	26.4	6.52	8.3	2	0	1.431	0.956527	6.81	123.7	76.3	16.05	6.3	425853	307624	377636	232990	229297	257128	High	Peak Found	High	Peak Found	Peak Found	Peak Found
FALSE	High	Master Protein	Q9Y679-1	Ancient ubiquitous protein 1 [OS=Homo sapiens]	0	10.971	10	4	4	4	1	476	53	8.09	6.03	4	0	100	2.89203e-17	0	200		9.26		364850	367339	310394				Peak Found	High	High	Not Found	Not Found	Not Found
FALSE	High	Master Protein	O43747-2	Isoform 2 of AP-1 complex subunit gamma-1 [OS=Homo sapiens]	0	10.969	3	3	6	3	1	825	91.7	6.8	8.32	3	0	1.148	0.752721	10.99	106.2	93.8	10.43	10.06	709561	589500	711644	709908	583115	626803	High	High	High	High	Peak Found	Peak Found
FALSE	High	Master Protein	P43307	Translocon-associated protein subunit alpha [OS=Homo sapiens]	0	10.955	7	2	11	2	1	286	32.2	4.49	21.18	2	0	1.354	0.913457	5.55	144.5	55.5	6	8.15	1.81195e+06	1.78659e+06	1.6198e+06	686083	779888	673431	High	High	High	High	High	High
FALSE	High	Master Protein	P68431	Histone H3.1 [OS=Homo sapiens]	0	10.952	17	3	17	3	1	136	15.4	11.12	33.36	3	0	1.342	0.905216	1.98	111.5	88.5	13.62	10.31	2.98495e+07	3.14272e+07	3.83525e+07	2.44679e+07	2.49557e+07	2.93818e+07	High	High	High	High	High	High
FALSE	High	Master Protein	O43824	Putative GTP-binding protein 6 [OS=Homo sapiens]	0	10.908	8	3	6	3	1	516	56.8	9.42	12.61	3	0	0.837	0.385242	4.29	136.3	63.7	14.24	22.96	398659	351570	299093	193750	139629		High	High	High	High	Peak Found	Not Found
FALSE	High	Master Protein	Q92504	Zinc transporter SLC39A7 [OS=Homo sapiens]	0	10.896	3	2	5	2	1	469	50.1	6.87	3.16	2	0	4.008	0.0878332	22.57	150.3	49.7	31.01	71.48	154743	193547	281841	63916.6	48294.9	173051	High	High	High	Peak Found	Peak Found	Peak Found
FALSE	High	Master Protein	Q16630-2	Isoform 2 of Cleavage and polyadenylation specificity factor subunit 6 [OS=Homo sapiens]	0	10.881	5	2	6	2	1	588	63.4	7.71	14.05	2	0	1.253	0.824141	16.3	137.5	62.5	13.64	18.28	729499	660190	553979	405641	299871	299345	High	High	High	Peak Found	Peak Found	Peak Found
FALSE	High	Master Protein	P35080-1	Profilin-2 [OS=Homo sapiens]	0	10.833	10	1	4	1	1	140	15	6.99	9.62	1	0														High	High	High	Not Found	Not Found	High
FALSE	High	Master Protein	Q9NXW2-2	Isoform 2 of DnaJ homolog subfamily B member 12 [OS=Homo sapiens]	0	10.828	4	1	3	1	1	377	42.2	8.53	8.11	1	0	2.091	0.711491	0.66	135.5	64.5	11.7	25.98	408707	439764	348006	194581	272325	166424	High	Peak Found	High	Peak Found	Peak Found	High
FALSE	High	Master Protein	Q8TBX8-1	Phosphatidylinositol 5-phosphate 4-kinase type-2 gamma [OS=Homo sapiens]	0	10.749	8	3	3	3	1	421	47.3	6.84	6.4	3	0	100	2.89203e-17	0	200		9.9		1.06534e+06	1.07542e+06	896933				Peak Found	High	High	Not Found	Not Found	Not Found
FALSE	High	Master Protein	Q8NHQ9	ATP-dependent RNA helicase DDX55 [OS=Homo sapiens]	0	10.725	5	3	5	3	1	600	68.5	9.25	9.05	3	0	0.52	0.0529027	1	126.2	73.8	25.2	20.28	296721	487050	469952	274888	374591	261994	High	High	High	Peak Found	High	Peak Found
FALSE	High	Master Protein	O95271	Tankyrase-1 [OS=Homo sapiens]	0	10.712	2	2	3	2	1	1327	142	7.05	7.4	2	0	100	2.89203e-17	0	200		31.15		224436	428197	389521				Peak Found	High	High	Not Found	Not Found	Not Found
FALSE	High	Master Protein	P33993-1	DNA replication licensing factor MCM7 [OS=Homo sapiens]	0	10.611	6	4	7	4	1	719	81.3	6.46	9.95	4	0	100	2.89203e-17	0	200		33.69		409815	748603	831754				High	High	High	Not Found	Not Found	Not Found
FALSE	High	Master Protein	Q92887	canalicular multispecific organic anion transporter 1 [OS=Homo sapiens]	0	10.579	2	3	6	3	1	1545	174.1	8.32	12.91	3	0	2.683	0.408076	21.6	173.9	26.1	8.82	49.69	472703	481337	553412	64141.4	72166	150000	High	High	High	Peak Found	High	Peak Found
FALSE	High	Master Protein	P61106	Ras-related protein Rab-14 [OS=Homo sapiens]	0	10.572	9	2	5	1	1	215	23.9	6.21	11.41	2	0	100	2.89203e-17	0	200						61908.3				Not Found	Not Found	High	Not Found	Not Found	Not Found
FALSE	High	Master Protein	O15258	Protein RER1 [OS=Homo sapiens]	0	10.474	15	2	6	2	1	196	22.9	9.54	7.58	2	0	100	2.89203e-17	0	200		9.51		378190	344179	312568				High	High	High	Not Found	Not Found	Not Found	Oxidation [P89]
FALSE	High	Master Protein	Q9HCU5	Prolactin regulatory element-binding protein [OS=Homo sapiens]	0	10.443	7	2	3	2	1	417	45.4	7.88	7.24	2	0	0.01	2.89203e-17	0		200		11.21				180585	226297	206350	High	Not Found	Not Found	High	Peak Found	Peak Found
FALSE	High	Master Protein	Q9Y2W1	Thyroid hormone receptor-associated protein 3 [OS=Homo sapiens]	0	10.434	3	3	3	3	1	955	108.6	10.15	6.15	3	0	100	2.89203e-17	0	200		46.28		352380	309151	124206				High	High	Peak Found	Not Found	Not Found	Not Found
FALSE	High	Master Protein	P06703	protein S100-A6 [OS=Homo sapiens]	0	10.423	24	3	11	3	1	90	10.2	5.48	15.47	3	0	1.211	0.792831	4.88	94.7	105.3	20.61	13.5	3.73494e+06	3.31255e+06	4.89735e+06	4.15542e+06	3.78989e+06	4.92453e+06	High	Peak Found	High	High	High	High
FALSE	High	Master Protein	Q9BQG0-2	Isoform 2 of Myb-binding protein 1A [OS=Homo sapiens]	0	10.249	2	3	5	3	1	1332	149.3	9.28	8.78	3	0	1.963	0.761215	1.69	163.7	36.3	10.4	65.16	700457	685222	824894	155576	162636	28729.6	High	High	High	Peak Found	Peak Found	Peak Found
FALSE	High	Master Protein	Q13838-2	Isoform 2 of Spliceosome RNA helicase DDX39B [OS=Homo sapiens]	0	10.247	7	3	4	3	1	443	50.6	5.88	2.42	3	0	2.803	0.357597	33.79	154.5	45.5	9.16	39.63	736394	859161	735478	216995	306882	133295	High	Peak Found	High	Peak Found	Peak Found	Peak Found
FALSE	High	Master Protein	P09497-1	clathrin light chain B [OS=Homo sapiens]	0	10.236	8	2	3	2	1	229	25.2	4.64	6.5	2	0	1.379	0.926289	2.83	121.5	78.5	7.57	21.3	1.1458e+06	1.06665e+06	1.24079e+06	739809	628072	952368	Peak Found	High	High	Peak Found	Peak Found	High
FALSE	High	Master Protein	P62316	Small nuclear ribonucleoprotein Sm D2 [OS=Homo sapiens]	0	10.174	16	2	5	2	1	118	13.5	9.91	5.97	2	0	1.957	0.765441	29.17	119.4	80.6	20.88	17.93	789170	791134	1.11511e+06	710344	534472	521267	Peak Found	High	High	High	Peak Found	Peak Found
FALSE	High	Master Protein	Q15185	Prostaglandin E synthase 3 [OS=Homo sapiens]	0	10.149	18	3	4	3	1	160	18.7	4.54	8.11	3	0	100	2.89203e-17	0	200		8.6		1.38524e+06	1.17111e+06	1.33138e+06				High	High	High	Not Found	Not Found	Not Found
FALSE	High	Master Protein	A0A0A0MS14	Immunoglobulin heavy variable 1-45 [OS=Homo sapiens]	0	10.123	9	1	6	1	1	117	13.5	9.1	16	1	0	100	2.89203e-17	0	200		27.62		2.47597e+06	1.50419e+06	1.66857e+06				High	High	High	Not Found	Not Found	Not Found
FALSE	High	Master Protein	O00483	Cytochrome c oxidase subunit NDUFA4 [OS=Homo sapiens]	0	10.031	33	3	8	3	1	81	9.4	9.38	9.99	3	0	1.741	0.888948	9.39	163.3	36.7	48.74	69.34	2.67736e+06	911035	2.66223e+06	597477	418229	1.50494e+06	High	High	High	High	High	High
FALSE	High	Master Protein	P20339	Ras-related protein Rab-5A [OS=Homo sapiens]	0	10.002	11	2	5	1	1	215	23.6	8.15	13.85	2	0	100	2.89203e-17	0	200		26.61		243712	151386	258235				High	Peak Found	High	Not Found	Not Found	Not Found
FALSE	High	Master Protein	Q8WVV9	Heterogeneous nuclear ribonucleoprotein L-like [OS=Homo sapiens]	0	9.942	5	2	3	2	1	542	60	7.72	7.59	2	0	100	2.89203e-17	0	200		55.37		203755	360212	113152				Peak Found	High	High	Not Found	Not Found	Not Found
FALSE	High	Master Protein	Q7Z2T5-1	TRMT1-like protein [OS=Homo sapiens]	0	9.939	3	2	4	2	1	733	81.7	7.88	5.89	2	0	100	2.89203e-17	0	200		17.85		316752	231081	240715				High	High	High	Not Found	Not Found	High
FALSE	High	Master Protein	Q5JTH9-1	RRP12-like protein [OS=Homo sapiens]	0	9.923	3	3	4	3	1	1297	143.6	8.75	3.29	3	0	100	2.89203e-17	0	200		10.02		420408	410467	491486				High	Peak Found	High	Not Found	Not Found	Not Found
FALSE	High	Master Protein	P19474	E3 ubiquitin-protein ligase TRIM21 [OS=Homo sapiens]	0	9.921	5	2	6	2	1	475	54.1	6.38	11.41	2	0	2.428	0.532188	15.23	141.7	58.3	9.78	26.1	126361	103822	116766	58004.5	33791.7	48092.5	High	High	High	High	Peak Found	Peak Found
FALSE	High	Master Protein	Q96I24-1	Far upstream element-binding protein 3 [OS=Homo sapiens]	0	9.897	8	3	5	3	1	572	61.6	8.38	6.87	3	0	4.096	0.0783878	56.87	173.2	26.8	26.69	13.34	637246	592826	948580	108393		89706.6	High	Peak Found	High	Peak Found	Not Found	Peak Found
FALSE	High	Master Protein	Q00577	Transcriptional activator protein Pur-alpha [OS=Homo sapiens]	0	9.894	11	2	5	2	1	322	34.9	6.44	9.89	2	0	1.784	0.857976	12.13	128.2	71.8	18.95	14.93	495301	394825	342086	238890	221363	177291	High	High	High	Peak Found	Peak Found	Peak Found
FALSE	High	Master Protein	P09936	Ubiquitin carboxyl-terminal hydrolase isozyme L1 [OS=Homo sapiens]	0	9.883	8	1	1	1	1	223	24.8	5.48	3.82	1	0	100	2.89203e-17	0	200		12.4			415367	348374				Not Found	Peak Found	High	Not Found	Not Found	Not Found
FALSE	High	Master Protein	Q9BYJ9-1	YTH domain-containing family protein 1 [OS=Homo sapiens]	0	9.872	8	4	5	2	1	559	60.8	8.79	5.54	4	2	100	2.89203e-17	0	200		16.71		429088	329092	458305				Peak Found	High	High	Peak Found	Peak Found	Peak Found
FALSE	High	Master Protein	P82930	28S ribosomal protein S34, mitochondrial [OS=Homo sapiens]	0	9.857	10	3	10	3	1	218	25.6	9.98	17.65	3	0	2.16	0.670201	3.67	136.3	63.7	9.21	14.11	1.94722e+06	1.97354e+06	2.2898e+06	851946	921792	1.11428e+06	High	High	High	High	High	High
FALSE	High	Master Protein	P07195	L-lactate dehydrogenase B chain [OS=Homo sapiens]	0	9.844	9	3	6	2	1	334	36.6	6.05	10.78	3	0	100	2.89203e-17	0	200		9.08		765935	847659	919143				High	High	High	Not Found	Not Found	Not Found
FALSE	High	Master Protein	Q02241-1	Kinesin-like protein KIF23 [OS=Homo sapiens]	0	9.773	5	4	5	4	1	960	110	8.51	3.77	4	0	0.01	2.89203e-17	0		200		7.88				122504	134498	143466	High	Not Found	Not Found	High	High	Peak Found
FALSE	High	Master Protein	Q9Y2Q3-1	Glutathione S-transferase kappa 1 [OS=Homo sapiens]	0	9.76	14	2	3	2	1	226	25.5	8.41	7.5	2	0	100	2.89203e-17	0	200		42.91		235808	259114	490851				High	High	High	Not Found	Not Found	Not Found
FALSE	High	Master Protein	Q92973-1	transportin-1 [OS=Homo sapiens]	0	9.723	4	3	3	3	1	898	102.3	4.98	2.07	3	0	100	2.89203e-17	0	200		46.17		106210	41576.2	116803				High	Peak Found	High	Not Found	Not Found	Not Found
FALSE	High	Master Protein	Q9ULD2-1	Microtubule-associated tumor suppressor 1 [OS=Homo sapiens]	0	9.664	5	4	4	4	1	1270	141.3	7.5	4.79	4	0	1.184	0.77119	16.15	114.5	85.5	24.62	33.5	683125	506166	838774	509973	300838	612811	High	Peak Found	High	Peak Found	Peak Found	Peak Found
FALSE	High	Master Protein	Q9Y399	28S ribosomal protein S2, mitochondrial [OS=Homo sapiens]	0	9.638	8	3	6	3	1	296	33.2	9.26	8.96	3	0	2.097	0.711057	11.52	163.5	36.5	1.68	9.73	1.30012e+06	1.32995e+06	1.3436e+06	253201	304522	297011	High	High	Peak Found	High	High	Peak Found
FALSE	High	Master Protein	Q9Y446-2	Isoform PKP3b of Plakophilin-3 [OS=Homo sapiens]	0	9.587	2	2	5	2	1	812	88.6	9.42	9.55	2	0	1.614	0.947394	21.12	135.1	64.9	8.56	1.9	405264	481153	442995	215164	207297	212736	High	High	High	High	Peak Found	Peak Found
FALSE	High	Master Protein	Q9HDC9	Adipocyte plasma membrane-associated protein [OS=Homo sapiens]	0	9.558	8	3	5	3	1	416	46.5	6.16	5.46	3	0	100	2.89203e-17	0	200		11.11		332136	346610	407949				High	High	High	Peak Found	Peak Found	Peak Found
FALSE	High	Master Protein	Q15393-1	Splicing factor 3B subunit 3 [OS=Homo sapiens]	0	9.501	3	3	4	3	1	1217	135.5	5.26	6.86	3	0	100	2.89203e-17	0	200		19.99		653696	611290	876981				Peak Found	High	High	Not Found	Not Found	Not Found
FALSE	High	Master Protein	P49588-2	Isoform 2 of Alanine--tRNA ligase, cytoplasmic [OS=Homo sapiens]	0	9.489	3	3	7	3	1	992	109.2	5.57	9.03	3	0	100	2.89203e-17	0	200		10.33		299248	352370	365335				High	High	High	Not Found	Not Found	Not Found
FALSE	High	Master Protein	Q9P0L0-2	Isoform 2 of Vesicle-associated membrane protein-associated protein A [OS=Homo sapiens]	0	9.463	14	3	6	3	1	294	32.6	8.91	0	3	0	1.541	0.988286	6.35	139.2	60.8	10.27	14.01	810356	712230	875201	353740	284873	375686	High	Peak Found	High	High	Peak Found	Peak Found
FALSE	High	Master Protein	Q9UN37	Vacuolar protein sorting-associated protein 4A [OS=Homo sapiens]	0	9.448	11	4	5	4	1	437	48.9	7.8	5.81	4	0	1.092	0.707275	5.18	83.2	116.8	43.27	17.88	1.87856e+06	1.08942e+06	826994	1.53041e+06	1.97837e+06	1.42442e+06	High	High	High	Peak Found	Peak Found	Peak Found
FALSE	High	Master Protein	Q9UJC5	SH3 domain-binding glutamic acid-rich-like protein 2 [OS=Homo sapiens]	0	9.369	24	2	2	2	1	107	12.3	6.71	3.4	2	0														Not Found	Not Found	Not Found	High	Not Found	High
FALSE	High	Master Protein	P07099	epoxide hydrolase 1 [OS=Homo sapiens]	0	9.352	7	4	5	4	1	455	52.9	7.25	8.16	4	0	100	2.89203e-17	0	200		7.61		1.71412e+06	1.61291e+06	1.8746e+06				High	High	High	Not Found	Not Found	Not Found
FALSE	High	Master Protein	Q92616	eIF-2-alpha kinase activator GCN1 [OS=Homo sapiens]	0	9.348	1	3	7	3	1	2671	292.6	7.47	9.27	3	0	3.184	0.226094	0.61	152.8	47.2	20.04	20.36	6.50031e+06	5.07624e+06	4.40948e+06	2.02356e+06	1.5681e+06	1.36658e+06	High	High	High	High	High	Peak Found
FALSE	High	Master Protein	Q15437	protein transport protein Sec23B [OS=Homo sapiens]	0	9.339	3	2	4	1	1	767	86.4	6.89	8.93	2	1	100	2.89203e-17	0	200		54.88		76548.7	200869	277837				High	Peak Found	Peak Found	Not Found	Not Found	Not Found
FALSE	High	Master Protein	Q9Y5A9-1	YTH domain-containing family protein 2 [OS=Homo sapiens]	0	9.329	5	3	6	1	1	579	62.3	8.79	9.14	3	0	100	2.89203e-17	0	200		36.67		132943	77502.9	169867				High	High	High	Not Found	Not Found	Not Found
FALSE	High	Master Protein	P62380	TATA box-binding protein-like protein 1 [OS=Homo sapiens]	0	9.298	13	2	4	2	1	186	20.9	9.54	8.11	2	0	100	2.89203e-17	0	200		12.96		546566	428460	455897				High	High	High	Peak Found	Peak Found	Peak Found
FALSE	High	Master Protein	Q14008-3	Isoform 3 of Cytoskeleton-associated protein 5 [OS=Homo sapiens]	0	9.294	2	3	3	3	1	2039	226.1	7.77	6.15	3	0	0.32	0.00205103	1.58	98.6	101.4	11.04	6.54	258383	210990	255930	293154	261210	263439	Peak Found	High	High	Peak Found	Peak Found	High
FALSE	High	Master Protein	Q9BPX5	actin-related protein 2/3 complex subunit 5-like protein [OS=Homo sapiens]	0	9.254	8	1	6	1	1	153	16.9	6.6	16.37	1	0	1.251	0.821803	10.09	105.7	94.3	25.04	26.09	506304	810059	580589	378883	647444	517906	High	High	High	High	High	High
FALSE	High	Master Protein	Q9NW13-1	RNA-binding protein 28 [OS=Homo sapiens]	0	9.224	4	3	6	3	1	759	85.7	9.22	6.5	3	0	0.916	0.490151	23.96	137.3	62.7	25.42	15.42	215562	352167	347421	149013	198027	158523	High	High	High	Peak Found	Peak Found	Peak Found
FALSE	High	Master Protein	Q15436	protein transport protein Sec23A [OS=Homo sapiens]	0	9.21	3	2	4	1	1	765	86.1	7.08	8.94	2	0	100	2.89203e-17	0	200		54.39		43086.7	24356.5	75612				Peak Found	Peak Found	High	Not Found	Not Found	Not Found
FALSE	High	Master Protein	P49748-3	Isoform 3 of Very long-chain specific acyl-CoA dehydrogenase, mitochondrial [OS=Homo sapiens]	0	9.181	2	1	1	1	1	678	72.9	8.75	4.01	1	0	100	2.89203e-17	0	200		24.15		162637	229630					High	Peak Found	Not Found	Not Found	Not Found	Not Found
FALSE	High	Master Protein	Q8WY22	BRI3-binding protein [OS=Homo sapiens]	0	9.151	14	2	2	2	1	251	27.8	9.44	3.74	2	0	2.511	0.487931	11.94	141.3	58.7	31.29	37.19	320391	177361	333913	143369	65355	132954	High	High	Peak Found	Peak Found	Peak Found	Peak Found
FALSE	High	Master Protein	Q9UKX3	Myosin-13 [OS=Homo sapiens]	0	9.068	1	2	7	1	1	1938	223.5	5.68	15.13	2	0	0.01	2.89203e-17	0	44	156		15.29		77633.4		339592	254651	275173	Not Found	Peak Found	Not Found	Peak Found	High	Peak Found
FALSE	High	Master Protein	P40616	ADP-ribosylation factor-like protein 1 [OS=Homo sapiens]	0	9.049	6	1	2	1	1	181	20.4	5.72	5.22	1	0	1.933	0.771854	1.87	132.5	67.5	13.2	12.86	420349	536947	530217	217503	269988	277850	Peak Found	High	Peak Found	High	Peak Found	Peak Found
FALSE	High	Master Protein	Q13428-4	Isoform 4 of Treacle protein [OS=Homo sapiens]	0	9.046	2	2	3	2	1	1524	155.8	8.95	3.62	2	0	0.01	2.89203e-17	0		200		4.29				477031	458443	437812	Not Found	High	Not Found	High	Peak Found	Peak Found
FALSE	High	Master Protein	Q99426	tubulin-folding cofactor B [OS=Homo sapiens]	0	9.038	11	3	4	3	1	244	27.3	5.15	5.8	3	0	100	2.89203e-17	0	200		17.7		604167	570356	785367				High	High	High	Not Found	Not Found	Not Found
FALSE	High	Master Protein	P13489	Ribonuclease inhibitor [OS=Homo sapiens]	0	8.994	6	2	5	2	1	461	49.9	4.82	11.62	2	0														High	High	High	Not Found	Not Found	Not Found
FALSE	High	Master Protein	P61619	Protein transport protein Sec61 subunit alpha isoform 1 [OS=Homo sapiens]	0	8.91	7	3	6	3	1	476	52.2	8.06	13.03	3	0	1.844	0.82062	2.33	162.8	37.2	16.81	33.59	957227	755218	1.06071e+06	154061	218752	305386	High	High	High	Peak Found	Peak Found	Peak Found
FALSE	High	Master Protein	Q9UKS6	Protein kinase C and casein kinase substrate in neurons protein 3 [OS=Homo sapiens]	0	8.896	10	3	6	3	1	424	48.5	6.18	6.17	3	0				45.6	154.4	8.6	18.78	64644.2	74761.9	75823	210581	306777	252830	High	High	High	Peak Found	High	Peak Found
FALSE	High	Master Protein	O75828	Carbonyl reductase [NADPH] 3 [OS=Homo sapiens]	0	8.825	9	2	2	2	1	277	30.8	6.18	4.77	2	0	100	2.89203e-17	0	200		12.38		157538	188231	201583				High	Peak Found	High	Not Found	Not Found	Not Found
FALSE	High	Master Protein	P39060-3	Collagen alpha-1(XVIII) chain [OS=Homo sapiens]	0	8.758	1	2	4	2	1	1754	178.1	6.01	5.07	2	0	0.113	4.99535e-08	0.37	34.4	165.6	3.51	16.45	689224	668531	716956		3.72441e+06	2.94827e+06	Peak Found	High	High	Not Found	Peak Found	Peak Found
FALSE	High	Master Protein	Q15758-1	Neutral amino acid transporter B(0) [OS=Homo sapiens]	0	8.723	4	2	2	2	1	541	56.6	5.48	5.5	2	0	0.756	0.27229	2.03	89.9	110.1	2.53	4.37	1.09933e+06	1.04605e+06	1.08269e+06	1.3261e+06	1.34168e+06	1.23632e+06	High	Peak Found	High	Peak Found	Peak Found	Peak Found
FALSE	High	Master Protein	Q16822-1	Phosphoenolpyruvate carboxykinase [GTP], mitochondrial [OS=Homo sapiens]	0	8.719	4	2	3	2	1	640	70.7	7.62	4.4	2	0	100	2.89203e-17	0	200		8.67		219306	193970					High	High	High	Not Found	Not Found	Not Found
FALSE	High	Master Protein	P56192	Methionine--tRNA ligase, cytoplasmic [OS=Homo sapiens]	0	8.715	3	2	3	2	1	900	101.1	6.16	7.61	2	0	100	2.89203e-17	0	200		6.3		290244	321075	326908				High	High	High	Not Found	Not Found	Not Found
FALSE	High	Master Protein	P35052	Glypican-1 [OS=Homo sapiens]	0	8.675	5	2	4	2	1	558	61.6	7.3	6.94	2	0	100	2.89203e-17	0	200		52.1		390273	348961	844786				High	High	High	Not Found	Not Found	Not Found
FALSE	High	Master Protein	Q14152	Eukaryotic translation initiation factor 3 subunit A [OS=Homo sapiens]	0	8.659	2	2	3	2	1	1382	166.5	6.79	4.7	2	0				127.1	72.9	12.86	25.33	190932	168869	147446	96799.1	94585.7	144812	High	Peak Found	High	Peak Found	Peak Found	Peak Found
FALSE	High	Master Protein	P82914	28S ribosomal protein S15, mitochondrial [OS=Homo sapiens]	0	8.639	7	2	6	2	1	257	29.8	10.48	8.6	2	0	3.311	0.197082	31.42	172.2	27.8	19.77	2.16	607655	434376	640879	99779.9		96773.9	High	High	High	Peak Found	Not Found	High
FALSE	High	Master Protein	Q08J23	tRNA (Cytosine(34)-C(5))-methyltransferase [OS=Homo sapiens]	0	8.626	6	3	4	3	1	767	86.4	6.77	4.69	3	0	1.101	0.711491	6.81	138.2	61.8	17.52	18.49	269918	193978	265319	121803	85523.8	118599	High	High	High	Peak Found	Peak Found	Peak Found
FALSE	High	Master Protein	Q7Z7H8-2	Isoform 2 of 39S ribosomal protein L10, mitochondrial [OS=Homo sapiens]	0	8.512	11	2	2	2	1	271	30.3	9.25	5.55	2	0	100	2.89203e-17	0	200		4.96		502018	541039	493337				Peak Found	High	High	Not Found	Not Found	Not Found
FALSE	High	Master Protein	P05091	Aldehyde dehydrogenase, mitochondrial [OS=Homo sapiens]	0	8.507	5	3	6	1	1	517	56.3	7.05	12.88	3	0	100	2.89203e-17	0	200		9.35		148526	147500	173339				Peak Found	Peak Found	High	Not Found	Not Found	Not Found
FALSE	High	Master Protein	P82663	28S ribosomal protein S25, mitochondrial [OS=Homo sapiens]	0	8.496	15	2	3	2	1	173	20.1	8.82	6.46	2	0	100	2.89203e-17	0	200		22.65		540156	340895	488229				High	High	High	Not Found	Not Found	Not Found
FALSE	High	Master Protein	Q8N3E9	1-phosphatidylinositol 4,5-bisphosphate phosphodiesterase delta-3 [OS=Homo sapiens]	0	8.396	3	2	6	2	1	789	89.2	6.98	12.46	2	0	1.365	0.922597	6.99	115.7	84.3	17.73	0.34	319323	302258	415998	233859	232315	232810	High	High	High	High	High	Peak Found
FALSE	High	Master Protein	Q14847-2	Isoform 2 of LIM and SH3 domain protein 1 [OS=Homo sapiens]	0	8.379	11	3	4	3	1	323	36	8.62	7.73	3	0	1.392	0.931096	15.34	133.8	66.2	16.41	15.39	398770	346745	479751	245761	197332	184783	Peak Found	High	High	Peak Found	Peak Found	Peak Found
FALSE	High	Master Protein	A5YKK6	CCR4-NOT transcription complex subunit 1 [OS=Homo sapiens]	0	8.379	1	3	4	3	1	2376	266.8	7.11	5.68	3	0	100	2.89203e-17	0	200		62.06		235288	240681	49694				High	High	High	Not Found	Not Found	Not Found
FALSE	High	Master Protein	Q13148-1	TAR DNA-binding protein 43 [OS=Homo sapiens]	0	8.354	4	1	5	1	1	414	44.7	6.19	6.9	1	0														High	High	High	Not Found	High	High
FALSE	High	Master Protein	P15927-3	Isoform 3 of Replication protein A 32 kDa subunit [OS=Homo sapiens]	0	8.314	6	2	7	2	1	358	38.8	8.94	9.32	2	0	0.693	0.197268	6.15	66.2	133.8	65.53	6.72	234650	663657	1.11332e+06	1.34157e+06	1.24788e+06	1.42767e+06	High	Peak Found	High	High	High	High
FALSE	High	Master Protein	Q14697-2	Isoform 2 of Neutral alpha-glucosidase AB [OS=Homo sapiens]	0	8.28	5	4	6	4	1	966	109.4	6.24	8.02	4	0				154.1	45.9	7.7	12.34	366527	427683	401726	106855	136601	119509	High	High	High	Peak Found	Peak Found	Peak Found
FALSE	High	Master Protein	P40937-1	Replication factor C subunit 5 [OS=Homo sapiens]	0	8.267	11	3	4	3	1	340	38.5	7.2	6.04	3	0	1.195	0.77718	2.74	131.9	68.1	6.86	15.45	445965	462542	508500	214158	266675		High	High	Peak Found	Peak Found	Peak Found	Not Found	Oxidation [P184]
FALSE	High	Master Protein	Q9NXS2	Glutaminyl-peptide cyclotransferase-like protein [OS=Homo sapiens]	0	8.254	5	2	4	2	1	382	42.9	9.82	4.38	2	0	2.274	0.615127	6.41	154.2	45.8	10.47	4.14	557237	476912	585962	165462	165521	153911	High	High	High	Peak Found	Peak Found	Peak Found
FALSE	High	Master Protein	P60468	protein transport protein Sec61 subunit beta [OS=Homo sapiens]	0	8.215	10	1	5	1	1	96	10	11.56	10.91	1	0	1.484	0.986809	1.67	119.6	80.4	3.27	1.62	1.19846e+06	1.26259e+06	1.27386e+06	825991	850589	848652	High	High	High	Peak Found	High	High
FALSE	High	Master Protein	P17987	T-complex protein 1 subunit alpha [OS=Homo sapiens]	0	8.188	7	4	5	4	1	556	60.3	6.11	6.51	4	0	2.304	0.605105	13.33	116.8	83.2	37.03	134.75	478624	356140	735997	278339	341231	3.56411e+06	High	Peak Found	High	Peak Found	Peak Found	Peak Found
FALSE	High	Master Protein	P98179	RNA-binding protein 3 [OS=Homo sapiens]	0	8.129	11	1	2	1	1	157	17.2	8.91	5.64	1	0	1.947	0.768461	1.19	141.4	58.6	22.05	17.2	524003	419945	336177	154562	215640	174022	High	Peak Found	High	Peak Found	Peak Found	Peak Found
FALSE	High	Master Protein	P02765	Alpha-2-HS-glycoprotein [OS=Homo sapiens]	0	8.057	5	3	6	3	1	367	39.3	5.72	6.44	3	0	100	2.89203e-17	0	200		20.23		147875	99017.7	138973				High	High	High	Not Found	Not Found	Not Found
FALSE	High	Master Protein	P49406	39S ribosomal protein L19, mitochondrial [OS=Homo sapiens]	0	8.047	10	3	5	3	1	292	33.5	9.5	10.33	3	0	100	2.89203e-17	0	128.1	71.9	28.3		485429	286603	503396		272623		High	High	High	Not Found	Peak Found	Not Found
FALSE	High	Master Protein	Q9NRX1	RNA-binding protein pno1 [OS=Homo sapiens]	0	8.039	10	2	4	2	1	252	27.9	9.73	8.26	2	0	2.378	0.56187	11.51	164.9	35.1	23.65	31.9	276309	169823	235359	50156.9	27377.4	52275.7	High	High	High	Peak Found	Peak Found	Peak Found
FALSE	High	Master Protein	A0AV96	RNA-binding protein 47 [OS=Homo sapiens]	0	8.002	7	3	4	3	1	593	64.1	7.68	3.56	3	0	100	2.89203e-17	0	14	186	11.17		212602	265120	233109			3.10606e+06	Peak Found	High	High	Not Found	Not Found	Peak Found
FALSE	High	Master Protein	Q96SQ9-2	Isoform 2 of Cytochrome P450 2S1 [OS=Homo sapiens]	0	7.982	6	3	3	3	1	564	62.2	9.38	0	3	0	0.01	2.89203e-17	0		200		43.8				131249	243713	112083	High	High	Not Found	Peak Found	Peak Found	Peak Found
FALSE	High	Master Protein	Q8WUK0	Phosphatidylglycerophosphatase and protein-tyrosine phosphatase 1 [OS=Homo sapiens]	0	7.965	14	3	4	3	1	201	22.8	9.77	6.7	3	0				12.4	187.6	6.9	52.37	199770	215288	229420	3.25819e+06	7.16996e+06	2.98461e+06	High	Peak Found	High	Peak Found	Peak Found	Peak Found
FALSE	High	Master Protein	Q9Y2W2	WW domain-binding protein 11 [OS=Homo sapiens]	0	7.946	2	1	2	1	1	641	70	8.38	5.41	1	0	100	2.89203e-17	0	200					211388					Not Found	High	High	Not Found	Not Found	Not Found
FALSE	High	Master Protein	O75400	pre-mRNA-processing factor 40 homolog A [OS=Homo sapiens]	0	7.921	3	3	6	3	1	957	108.7	7.56	7.55	3	0	1.367	0.922597	9.7	163.4	36.6	32.2	18.71	531456	794929	1.03905e+06	178159	230736	162740	High	High	High	Peak Found	High	Peak Found
FALSE	High	Master Protein	P46199	Translation initiation factor IF-2, mitochondrial [OS=Homo sapiens]	0	7.909	6	3	3	3	1	727	81.3	7.15	2.58	3	0	1.507	0.99424	17.06	120.2	79.8	3.48	30.73	378040	368888	352854	283482	244790	148797	High	High	Peak Found	Peak Found	Peak Found	High
FALSE	High	Master Protein	P62070-4	Isoform 4 of Ras-related protein R-Ras2 [OS=Homo sapiens]	0	7.899	19	3	5	1	1	210	24.2	6.01	5.42	3	2	1.462	0.97243	15.6	125.1	74.9	22.53	39.65	680907	467577	735091	407738	183868	424107	High	Peak Found	High	Not Found	Not Found	Not Found
FALSE	High	Master Protein	Q9BYN8	28S ribosomal protein S26, mitochondrial [OS=Homo sapiens]	0	7.883	12	3	3	3	1	205	24.2	10.39	4.63	3	0	2.64	0.425476	0.25	171	29	11.37	9	685968	568480	706040	116528	115216	134897	High	Peak Found	High	Peak Found	Peak Found	Peak Found
FALSE	High	Master Protein	Q9ULG6-5	Isoform 5 of Cell cycle progression protein 1 [OS=Homo sapiens]	0	7.859	3	2	3	2	1	807	93.4	6.34	6.32	2	0	100	2.89203e-17	0	200		15.92		397838	482879	549219				High	High	Peak Found	Not Found	Not Found	Not Found
FALSE	High	Master Protein	Q02413	Desmoglein-1 [OS=Homo sapiens]	0	7.81	3	2	4	2	1	1049	113.7	5.03	1.71	2	0	100	2.89203e-17	0	67	133	38.41	16.43	191562	98140	109137		243267	192633	High	High	High	Not Found	Peak Found	Peak Found
FALSE	High	Master Protein	Q00059	Transcription factor A, mitochondrial [OS=Homo sapiens]	0	7.699	15	4	9	4	1	246	29.1	9.72	7.1	4	0	1.835	0.82143	20.3	152.2	47.8	18.64	26.48	2.14443e+06	1.47018e+06	1.92957e+06	606223	453733	777985	High	High	High	Peak Found	High	High
FALSE	High	Master Protein	P82675	28S ribosomal protein S5, mitochondrial [OS=Homo sapiens]	0	7.655	3	1	2	1	1	430	48	9.92	5.93	1	0	100	2.89203e-17	0	200		16.05		546432	489177	667648				High	High	Peak Found	Not Found	Not Found	Not Found
FALSE	High	Master Protein	Q9NVN8	Guanine nucleotide-binding protein-like 3-like protein [OS=Homo sapiens]	0	7.649	7	3	4	3	1	582	65.5	8.44	4.12	3	0	100	2.89203e-17	0	200		30.65		89363.8	66103	122644				High	High	High	Not Found	Not Found	Not Found
FALSE	High	Master Protein	P30837	Aldehyde dehydrogenase X, mitochondrial [OS=Homo sapiens]	0	7.637	6	2	6	1	1	517	57.2	6.8	13.78	2	0														High	High	High	Not Found	Not Found	Not Found
FALSE	High	Master Protein	Q12789-2	General transcription factor 3C polypeptide 1 [OS=Homo sapiens]	0	7.636	1	3	4	3	1	2109	238.7	7.3	5.7	3	0	1.188	0.771854	0.49	116.5	83.5	24.99	24.02	1.46527e+06	1.4388e+06	2.18618e+06	1.05104e+06	977522	1.49942e+06	High	High	Peak Found	Peak Found	Peak Found	Peak Found
FALSE	High	Master Protein	Q96D53-1	Atypical kinase COQ8B, mitochondrial [OS=Homo sapiens]	0	7.627	5	2	4	2	1	544	60	7.23	4.7	2	0	100	2.89203e-17	0	200		36.12		456695	389490	210549				High	High	High	Not Found	Not Found	Not Found
FALSE	High	Master Protein	Q16531	DNA damage-binding protein 1 [OS=Homo sapiens]	0	7.622	2	3	3	3	1	1140	126.9	5.26	4.24	3	0	1.538	0.988286	27.1	147.5	52.5	3.9	12.75	566665	541992	585961	201798	208547	163350	Peak Found	Peak Found	High	High	Peak Found	Peak Found
FALSE	High	Master Protein	Q96G23	Ceramide synthase 2 [OS=Homo sapiens]	0	7.605	4	1	1	1	1	380	44.8	8.98	2.7	1	0	100	2.89203e-17	0	200		17.47		193228	247709					Peak Found	High	Not Found	Not Found	Not Found	Not Found
FALSE	High	Master Protein	Q96N66-1	Lysophospholipid acyltransferase 7 [OS=Homo sapiens]	0	7.589	6	2	3	2	1	472	52.7	8.97	3.47	2	0	100	2.89203e-17	0	200		13.01		215236	266899	276350				High	Peak Found	High	Not Found	Not Found	Not Found
FALSE	High	Master Protein	Q9BRZ2-1	E3 ubiquitin-protein ligase TRIM56 [OS=Homo sapiens]	0	7.57	5	3	4	3	1	755	81.4	7.74	4.5	3	0	1.717	0.901607	6.91	179.2	20.8	8.73	14.03	292746	246243	278199	32204.7	29242	38393.7	High	Peak Found	High	Peak Found	Peak Found	Peak Found
FALSE	High	Master Protein	Q01650	large neutral amino acids transporter small subunit 1 [OS=Homo sapiens]	0	7.565	4	1	5	1	1	507	55	7.72	6.51	1	0	100	2.89203e-17	0	200		20.01		241725	182613	274600				High	High	High	High	Not Found	High
FALSE	High	Master Protein	P09038-4	Fibroblast growth factor 2 [OS=Homo sapiens]	0	7.537	7	2	6	2	1	288	30.8	11.18	7.72	2	0	1.029	0.636329	36.45	131.3	68.7	17.66	22.33	584084	492978	701909	240440	377873	305405	High	High	High	Peak Found	Peak Found	Peak Found	Oxidation [P283]
FALSE	High	Master Protein	O94766	Galactosylgalactosylxylosylprotein 3-beta-glucuronosyltransferase 3 [OS=Homo sapiens]	0	7.537	6	2	3	2	1	335	37.1	8.27	4.7	2	0	1.862	0.81293	16.8	144.3	55.7	14.53	11.53	476768	355648	417988	131806	161318	162976	High	High	High	Peak Found	Peak Found	Peak Found
FALSE	High	Master Protein	Q9Y512	sorting and assembly machinery component 50 homolog [OS=Homo sapiens]	0	7.476	4	2	2	2	1	469	51.9	6.9	2.32	2	0	100	2.89203e-17	0	18.6	181.4	11.09		198834	248447	229241			2.23981e+06	High	Peak Found	High	Not Found	Not Found	Peak Found
FALSE	High	Master Protein	P22087	rRNA 2'-O-methyltransferase fibrillarin [OS=Homo sapiens]	0	7.438	6	2	5	2	1	321	33.8	10.18	2.01	2	0	1.178	0.768461	0.92	149.9	50.1	9.5	11.15	845305	706031	740376	266083	247591	212872	High	High	Peak Found	High	High	Peak Found
FALSE	High	Master Protein	P49757	Protein numb homolog [OS=Homo sapiens]	0	7.411	6	3	3	3	1	651	70.8	8.51	4.06	3	0	1.589	0.960722	5.35	146.9	53.1	29.73	14.16	176946	255370	327514	115493	92381.7	90049.6	High	Peak Found	High	Peak Found	Peak Found	Peak Found
FALSE	High	Master Protein	Q1KMD3	heterogeneous nuclear ribonucleoprotein U-like protein 2 [OS=Homo sapiens]	0	7.394	5	3	5	3	1	747	85.1	4.91	4.02	3	0	1.424	0.948136	24.85	117.9	82.1	5.72	41.39	495208	442446	478725	163107	333120	405453	High	High	High	Peak Found	Peak Found	Peak Found
FALSE	High	Master Protein	Q96PV6-2	Isoform 2 of Leukocyte receptor cluster member 8 [OS=Homo sapiens]	0	7.391	3	2	4	2	1	800	88.1	9.11	2.32	2	0	0.829	0.371453	17.5	135.4	64.6	12.76	17.91	236722	287089	227778	113030	119925	84224.3	High	High	High	Peak Found	Peak Found	Peak Found
FALSE	High	Master Protein	P62995	transformer-2 protein homolog beta [OS=Homo sapiens]	0	7.291	8	2	6	2	1	288	33.6	11.25	1.62	2	0	1.725	0.900491	4.01	141.1	58.9	26.81	17.45	1.1856e+06	680416	971240	500633	405512	356171	High	High	High	High	High	High
FALSE	High	Master Protein	Q9BT17-1	Mitochondrial ribosome-associated GTPase 1 [OS=Homo sapiens]	0	7.248	8	2	2	2	1	334	37.2	9.47	4.34	2	0	0.01	2.89203e-17	0		200		19.55				237544		179833	High	High	Not Found	Peak Found	Not Found	Peak Found
FALSE	High	Master Protein	O43175	D-3-phosphoglycerate dehydrogenase [OS=Homo sapiens]	0	7.246	3	2	5	2	1	533	56.6	6.71	7.57	2	0	2.029	0.741516	21.57	134	66	19.16	1.87	340681	498547	404485	196457	203857	199317	High	High	High	Peak Found	Peak Found	High
FALSE	High	Master Protein	Q9UBM7	7-dehydrocholesterol reductase [OS=Homo sapiens]	0	7.216	6	2	5	2	1	475	54.5	8.7	10.04	2	0	4.381	0.0548509	8.33	170.5	29.5	10.05	12.28	707755	642450	785344	133817	104538	122635	High	High	High	Peak Found	Peak Found	Peak Found
FALSE	High	Master Protein	O15235	28S ribosomal protein S12, mitochondrial [OS=Homo sapiens]	0	7.195	9	2	6	2	1	138	15.2	10.29	13.2	2	0	2.673	0.412452	21.99	150.2	49.8	22.48	16.56	903503	613877	959841	299605	298081	393633	High	High	High	Peak Found	Peak Found	Peak Found
FALSE	High	Master Protein	P10301	Ras-related protein R-Ras [OS=Homo sapiens]	0	7.186	20	3	5	1	1	218	23.5	6.93	4.19	3	0	2.74	0.385196	15.24	146.5	53.5	28.96	38.19	68081.2	38147.1	65448.4	27690.4	12131.5	23882.7	High	Peak Found	High	Peak Found	Peak Found	Peak Found
FALSE	High	Master Protein	P81605-2	Isoform 2 of Dermcidin [OS=Homo sapiens]	0	7.174	18	2	5	2	1	121	12.4	7.97	13.36	2	0	3.802	0.113096	32.76	167.5	32.5	32.9	15.42	1.25906e+06	679041	1.33565e+06	189867	256460	244492	High	High	High	Peak Found	Peak Found	Peak Found
FALSE	High	Master Protein	O60264	SWI/SNF-related matrix-associated actin-dependent regulator of chromatin subfamily A member 5 [OS=Homo sapiens]	0	7.174	2	2	3	2	1	1052	121.8	8.09	3.67	2	0	1.095	0.711491	35.33	138.8	61.2	4.71	31.84	338655	349287	371275	148885	153923	253603	High	High	Peak Found	High	Peak Found	Peak Found
FALSE	High	Master Protein	Q14527	Helicase-like transcription factor [OS=Homo sapiens]	0	7.165	2	2	4	2	1	1009	113.9	8.6	10.47	2	0				86.7	113.3	10.38	1.26	153702	126460	150524	194397	196612	199335	High	High	High	Peak Found	Peak Found	Peak Found
FALSE	High	Master Protein	P12273	Prolactin-inducible protein [OS=Homo sapiens]	0	7.13	13	2	4	2	1	146	16.6	8.05	5.57	2	0	100	2.89203e-17	0	200		20.29		406727	294017	441951				High	High	High	Not Found	Not Found	Not Found
FALSE	High	Master Protein	Q9Y5Q8-3	Isoform 3 of General transcription factor 3C polypeptide 5 [OS=Homo sapiens]	0	7.122	3	2	4	2	1	526	60.3	7.08	7.45	2	0	100	2.89203e-17	0	200		14.49		295512	375357	293865				High	High	High	Not Found	Not Found	Not Found
FALSE	High	Master Protein	Q4G0J3-3	Isoform 3 of La-related protein 7 [OS=Homo sapiens]	0	7.112	4	2	6	2	1	589	67.6	9.54	5.77	2	0	100	2.89203e-17	0	200		15.87		303116	407433	402596				High	High	High	Not Found	Not Found	Not Found
FALSE	High	Master Protein	Q9BVP2	Guanine nucleotide-binding protein-like 3 [OS=Homo sapiens]	0	7.112	4	2	2	2	1	549	62	9.16	4.45	2	0	100	2.89203e-17	0	200		57.53		185528	244179	529315				Peak Found	Peak Found	High	Not Found	Not Found	Not Found
FALSE	High	Master Protein	Q6P5R6	60S ribosomal protein L22-like 1 [OS=Homo sapiens]	0	7.108	10	1	2	1	1	122	14.6	9.38	5.5	1	0	0.01	2.89203e-17	0		200		20.26				288770	191053	245131	High	High	Not Found	Peak Found	Peak Found	Peak Found
FALSE	High	Master Protein	Q9Y2R5	28S ribosomal protein S17, mitochondrial [OS=Homo sapiens]	0	7.074	22	1	3	1	1	130	14.5	9.85	5.43	1	0														High	High	High	Not Found	Not Found	Not Found
FALSE	High	Master Protein	O95232-1	Luc7-like protein 3 [OS=Homo sapiens]	0	7.053	3	1	4	1	1	432	51.4	9.79	9.43	1	0	100	2.89203e-17	0	200		7.53		194336	225092	204560				High	High	High	Not Found	Not Found	Not Found
FALSE	High	Master Protein	Q9Y6I3-1	Isoform 2 of Epsin-1 [OS=Homo sapiens]	0	7.043	6	3	5	3	1	662	69	5.05	5.81	3	0	0.589	0.100349	0.25	72.9	127.1	7.42	7.85	299870	258981	274872	490262	422501	479671	High	Peak Found	High	High	Peak Found	Peak Found
FALSE	High	Master Protein	Q9Y3E5	Peptidyl-tRNA hydrolase 2, mitochondrial [OS=Homo sapiens]	0	7.002	19	2	2	2	1	179	19.2	8.73	3.45	2	0	100	2.89203e-17	0	122	78	50.16		557971	488090	174731	311967			High	Peak Found	Peak Found	Peak Found	Not Found	Not Found
FALSE	High	Master Protein	O00264	Membrane-associated progesterone receptor component 1 [OS=Homo sapiens]	0	6.974	7	1	1	1	1	195	21.7	4.7	2.04	1	0	100	2.89203e-17	0	200		13.37		197207	153384	163648				High	Peak Found	Peak Found	Not Found	Not Found	Not Found
FALSE	High	Master Protein	O95299-2	Isoform 2 of NADH dehydrogenase [ubiquinone] 1 alpha subcomplex subunit 10, mitochondrial [OS=Homo sapiens]	0	6.962	3	1	1	1	1	429	48.5	7.21	2.3	1	0	100	2.89203e-17	0	200		32.33		184148	293304					Peak Found	High	Not Found	Not Found	Not Found	Not Found
FALSE	High	Master Protein	O15269	serine palmitoyltransferase 1 [OS=Homo sapiens]	0	6.875	7	2	2	2	1	473	52.7	6.01	2.55	2	0	0.01	2.89203e-17	0		200		20.41				4.29771e+06	6.22689e+06	6.33733e+06	High	Not Found	High	Peak Found	Peak Found	Peak Found
FALSE	High	Master Protein	Q96SB4-3	Isoform 1 of SRSF protein kinase 1 [OS=Homo sapiens]	0	6.837	3	2	4	1	1	826	92.4	7.71	9.94	2	1	1.336	0.901607	11.45	110.4	89.6	77.61	62.73	887426	266090	250636	475969	215825	143806	Peak Found	High	High	Not Found	Peak Found	Peak Found
FALSE	High	Master Protein	Q05397-5	Isoform 5 of Focal adhesion kinase 1 [OS=Homo sapiens]	0	6.81	2	2	2	2	1	1065	120.8	6.74	2.49	2	0	100	2.89203e-17	0	200		37.94		657436	293455	604796				Peak Found	Peak Found	Peak Found	Not Found	Not Found	High
FALSE	High	Master Protein	Q9Y5Q9	General transcription factor 3C polypeptide 3 [OS=Homo sapiens]	0	6.805	3	2	2	2	1	886	101.2	5.07	2.39	2	0	100	2.89203e-17	0	200		41.91		321027	739660	463127				High	Peak Found	High	Not Found	Not Found	Not Found
FALSE	High	Master Protein	Q16719	kynureninase [OS=Homo sapiens]	0	6.745	5	2	2	2	1	465	52.3	7.03	2.26	2	0	100	2.89203e-17	0	200		18.32		79341.3	54828.8	66584.1				Peak Found	Peak Found	High	Not Found	Not Found	Not Found
FALSE	High	Master Protein	P35998	26S proteasome regulatory subunit 7 [OS=Homo sapiens]	0.001	6.704	3	1	2	1	1	433	48.6	5.95	4.76	1	0	100	2.89203e-17	0	200		26.49		91460.2	61688.1	106845				High	Peak Found	High	Not Found	Not Found	Not Found
FALSE	High	Master Protein	Q13405	39S ribosomal protein L49, mitochondrial [OS=Homo sapiens]	0.001	6.697	8	1	2	1	1	166	19.2	9.45	6.04	1	0	100	2.89203e-17	0	200		8.56		229850	210384	249782				Peak Found	High	High	Not Found	Not Found	Not Found
FALSE	High	Master Protein	Q96DV4	39S ribosomal protein L38, mitochondrial [OS=Homo sapiens]	0.001	6.693	10	3	3	3	1	380	44.6	7.53	4.35	3	0	100	2.89203e-17	0	200		10.39		363087	447383	407384				Peak Found	High	High	Not Found	Not Found	Not Found
FALSE	High	Master Protein	Q96FQ6	Protein S100-A16 [OS=Homo sapiens]	0.001	6.64	12	1	2	1	1	103	11.8	6.79	5.92	1	0	1.135	0.743938	20.25	106.3	93.7	42.79	25.76	320675	190693	470535	282504	216657	364704	High	Peak Found	High	Peak Found	Peak Found	Peak Found
FALSE	High	Master Protein	Q13123	Protein Red [OS=Homo sapiens]	0.001	6.63	3	2	5	2	1	557	65.6	6.64	10.57	2	0	1.076	0.688185	37.64	139.6	60.4	27.73	29.89	388455	466907	262160	135477	208084		High	High	High	High	High	Not Found
FALSE	High	Master Protein	P02792	Ferritin light chain [OS=Homo sapiens]	0.001	6.618	13	2	4	2	1	175	20	5.78	2.89	2	0	100	2.89203e-17	0	200		43.69		686310	355754	327576				High	High	High	Not Found	Not Found	Not Found
FALSE	High	Master Protein	Q9NVV4-2	Isoform 2 of Poly(A) RNA polymerase, mitochondrial [OS=Homo sapiens]	0.001	6.607	3	2	6	2	1	712	78.8	8.28	0	2	0	1.928	0.772616	7.69	132.1	67.9	9.3	48.56	808986	826232	693479	415827	451485	150082	High	High	High	Peak Found	Peak Found	Peak Found
FALSE	High	Master Protein	P55884-2	Isoform 2 of Eukaryotic translation initiation factor 3 subunit B [OS=Homo sapiens]	0.001	6.579	2	2	2	2	1	873	99	5.08	4.06	2	0	100	2.89203e-17	0	200		31.09		196127	295602	375540				High	Peak Found	Peak Found	Not Found	Not Found	Not Found
FALSE	High	Master Protein	Q13454-1	Tumor suppressor candidate 3 [OS=Homo sapiens]	0.001	6.568	5	2	4	2	1	348	39.7	9.91	8.25	2	0				145.2	54.8	11.88	25.24	284823	296685	354077	158125	111963	99063.6	High	High	High	Peak Found	Peak Found	Peak Found
FALSE	High	Master Protein	Q96JB3-1	hypermethylated in cancer 2 protein [OS=Homo sapiens]	0.001	6.561	2	1	4	1	1	615	66.1	6.38	11.95	1	0	3.527	0.150877	4.87	156.9	43.1	13.58	5.86	8.50658e+06	8.08714e+06	6.52158e+06	2.41185e+06	2.21997e+06	2.1572e+06	High	High	High	High	Peak Found	Peak Found
FALSE	High	Master Protein	Q7Z4V5	Hepatoma-derived growth factor-related protein 2 [OS=Homo sapiens]	0.001	6.509	2	1	2	1	1	671	74.3	7.49	5.76	1	0	0.01	2.89203e-17	0		200		27.1				255702	173456		Not Found	Not Found	Not Found	Peak Found	High	High
FALSE	High	Master Protein	P01040	Cystatin-A [OS=Homo sapiens]	0.001	6.506	18	1	3	1	1	98	11	5.5	6.08	1	0														High	High	High	Not Found	Not Found	Not Found
FALSE	High	Master Protein	P22681	E3 ubiquitin-protein ligase CBL [OS=Homo sapiens]	0.001	6.5	4	3	4	3	1	906	99.6	6.54	2.38	3	0	100	2.89203e-17	0	200		10		495612	440435	406987				High	High	High	Not Found	Not Found	Not Found
FALSE	High	Master Protein	P14866	Heterogeneous nuclear ribonucleoprotein L [OS=Homo sapiens]	0.001	6.472	8	2	10	2	1	589	64.1	8.22	4.86	2	0	100	2.89203e-17	0	200		8.11		283668	244421	250771				Peak Found	High	High	Not Found	Not Found	Not Found	Oxidation [P369; P370; P371; P372; P373; P377; P382]
FALSE	High	Master Protein	P53597	Succinate--CoA ligase [ADP/GDP-forming] subunit alpha, mitochondrial [OS=Homo sapiens]	0.001	6.464	9	2	5	2	1	346	36.2	8.79	7.87	2	0				77.5	122.5	21.33	29.99	121595	139271	182894	144717	220294	271092	High	High	High	High	Peak Found	High
FALSE	High	Master Protein	P11166	Solute carrier family 2, facilitated glucose transporter member 1 [OS=Homo sapiens]	0.001	6.444	3	2	3	2	1	492	54	8.72	4.94	2	0	100	2.89203e-17	0	200		20.46		797761	1.03758e+06	701583				High	High	Peak Found	Not Found	Not Found	Not Found
FALSE	High	Master Protein	Q13595-1	Transformer-2 protein homolog alpha [OS=Homo sapiens]	0.001	6.439	5	1	1	1	1	282	32.7	11.27	2.95	1	0	0.849	0.401747	3.32	97.5	102.5	8.82	15.19	186367	208834	222282	219430	202801	270099	Peak Found	Peak Found	High	Peak Found	Peak Found	Peak Found
FALSE	High	Master Protein	Q9Y2S7	Polymerase delta-interacting protein 2 [OS=Homo sapiens]	0.001	6.434	3	1	2	1	1	368	42	8.63	5.24	1	0														High	High	Not Found	Not Found	Not Found	Not Found
FALSE	High	Master Protein	P13637-3	Isoform 3 of Sodium/potassium-transporting ATPase subunit alpha-3 [OS=Homo sapiens]	0.001	6.432	3	2	3	2	1	1026	113	5.38	4.55	2	0	100	2.89203e-17	0	200		6.08		159361	170701	180011				Peak Found	High	High	Not Found	Not Found	Not Found
FALSE	High	Master Protein	P17480-1	Nucleolar transcription factor 1 [OS=Homo sapiens]	0.001	6.417	2	1	3	1	1	764	89.4	5.81	6.56	1	0	100	2.89203e-17	0	84.1	115.9	11.58		221602	225432	271416			310918	High	High	High	Not Found	Not Found	Peak Found
FALSE	High	Master Protein	Q8N684-3	Isoform 3 of Cleavage and polyadenylation specificity factor subunit 7 [OS=Homo sapiens]	0.001	6.416	4	2	5	2	1	514	56.3	8.87	7.8	2	0	1.163	0.759569	14.31	131.1	68.9	7.7	11.99	383899	417124	448026	240945	219100	189250	High	High	High	Peak Found	Peak Found	Peak Found
FALSE	High	Master Protein	O43169	Cytochrome b5 type B [OS=Homo sapiens]	0.001	6.401	8	1	2	1	1	146	16.3	4.97	5.85	1	0	0.354	0.00439747	0.04	55.1	144.9	6.01	5.03	151681	141199	159224	428107	399322	388744	High	Peak Found	High	Peak Found	Peak Found	Peak Found
FALSE	High	Master Protein	Q7KZI7-1	Serine/threonine-protein kinase MARK2 [OS=Homo sapiens]	0.001	6.373	3	2	2	2	1	788	87.9	9.72	4.16	2	0	1.159	0.759492	10.93	107.4	92.6	36.46	9.02	237888	220814	412051	205173	205603	174879	Peak Found	Peak Found	High	Peak Found	Peak Found	Peak Found
FALSE	High	Master Protein	O00767	acyl-CoA desaturase [OS=Homo sapiens]	0.001	6.359	5	2	5	2	1	359	41.5	9	0	2	0	100	2.89203e-17	0	200		6.3		608487	643762	567411				High	High	High	Not Found	Not Found	Not Found
FALSE	High	Master Protein	P63167	Dynein light chain 1, cytoplasmic [OS=Homo sapiens]	0.001	6.352	37	2	3	1	1	89	10.4	7.4	1.95	2	0	1.75	0.881573	74.17	103.1	96.9	21.48	27.37	148490	135181	200792	169755		114707	Peak Found	Peak Found	Peak Found	High	Not Found	Peak Found
FALSE	High	Master Protein	Q9UBS4	DnaJ homolog subfamily B member 11 [OS=Homo sapiens]	0.001	6.338	4	1	1	1	1	358	40.5	6.18	2.82	1	0														Not Found	High	Not Found	Not Found	Not Found	Not Found
FALSE	High	Master Protein	P57678	Gem-associated protein 4 [OS=Homo sapiens]	0.001	6.237	3	3	3	3	1	1058	120	6.04	4.16	3	0	100	2.89203e-17	0	200		37.59		394248	193631	244440				High	High	Peak Found	Not Found	Not Found	Not Found
FALSE	High	Master Protein	Q8WVI0	Small integral membrane protein 4 [OS=Homo sapiens]	0.001	6.237	16	1	3	1	1	70	8.7	10.87	9.19	1	0	100	2.89203e-17	0	200		9.91		314773	291899	354651				High	High	High	Not Found	Not Found	Not Found
FALSE	High	Master Protein	P84090	Enhancer of rudimentary homolog [OS=Homo sapiens]	0.001	6.217	33	3	7	3	1	104	12.3	5.92	7.51	3	0	1.021	0.625704	14.33	117.6	82.4	10.3	44.69	653177	738499	803489	551495	517010	206593	High	High	High	High	High	Peak Found
FALSE	High	Master Protein	Q5BJF2	sigma intracellular receptor 2 [OS=Homo sapiens]	0.001	6.185	10	2	5	2	1	176	20.8	9.38	8.62	2	0	3.203	0.220918	5.24	187.8	12.2	6.73	12.24	922041	1.04222e+06	1.03468e+06	78044	67204.2	61434.8	High	High	High	Peak Found	Peak Found	Peak Found
FALSE	High	Master Protein	Q96FJ2	Dynein light chain 2, cytoplasmic [OS=Homo sapiens]	0.001	6.159	20	2	3	1	1	89	10.3	7.37	1.95	2	1	0.912	0.486015	4.55	104.2	95.8	14.99	14.71	646591	524501	709209	750919	594518	580971	Peak Found	High	Peak Found	Peak Found	Peak Found	Peak Found
FALSE	High	Master Protein	Q99735	microsomal glutathione S-transferase 2 [OS=Homo sapiens]	0.001	6.157	10	1	4	1	1	147	16.6	9.55	4.51	1	0	100	2.89203e-17	0	200		10.18		176369	205523	215313				High	High	High	Not Found	High	Not Found
FALSE	High	Master Protein	P35030	Trypsin-3 [OS=Homo sapiens]	0.001	6.15	4	1	2	1	1	304	32.5	7.49	5.09	1	0	100	2.89203e-17	0	200		14.04		3.80688e+07	3.6196e+07	46808892				High	High	Peak Found	Not Found	Not Found	Not Found
FALSE	High	Master Protein	Q17RN3-1	Protein Fam98c [OS=Homo sapiens]	0.001	6.125	6	1	2	1	1	349	37.3	7.18	5.53	1	0														High	High	Not Found	Not Found	Not Found	Not Found
FALSE	High	Master Protein	Q96CS3	FAS-associated factor 2 [OS=Homo sapiens]	0.001	6.092	3	1	3	1	1	445	52.6	5.62	9.57	1	0	100	2.89203e-17	0	200		19.63		144237	203581	210904				High	High	High	Not Found	Not Found	Not Found
FALSE	High	Master Protein	Q13155	aminoacyl tRNA synthase complex-interacting multifunctional protein 2 [OS=Homo sapiens]	0.001	6.091	13	3	4	3	1	320	35.3	8.22	5.43	3	0	1.222	0.803581	8.04	63.6	136.4	56.88	48.76	77945.1	74668.9	188176	166980	66608.4	204131	High	Peak Found	High	Peak Found	Peak Found	Peak Found
FALSE	High	Master Protein	P46087-4	Isoform 4 of Probable 28S rRNA (cytosine(4447)-C(5))-methyltransferase [OS=Homo sapiens]	0.001	6.081	3	2	4	2	1	845	92.8	9.19	9.64	2	0	100	2.89203e-17	0	200		16.35		230161	228980	301333				High	High	High	Peak Found	Peak Found	Peak Found
FALSE	High	Master Protein	Q96EV2	RNA-binding protein 33 [OS=Homo sapiens]	0.002	6.048	1	1	1	1	1	1170	129.9	6.93	2.91	1	0														Not Found	Not Found	High	Not Found	Not Found	Not Found
FALSE	High	Master Protein	Q9HC35	Echinoderm microtubule-associated protein-like 4 [OS=Homo sapiens]	0.002	6.018	2	1	2	1	1	981	108.8	6.4	3.92	1	0														Not Found	Not Found	High	Not Found	Not Found	High
FALSE	High	Master Protein	Q03252	Lamin-B2 [OS=Homo sapiens]	0.002	5.969	3	3	7	1	1	620	69.9	5.59	7.7	3	0														Peak Found	High	Peak Found	Peak Found	Peak Found	Peak Found
FALSE	High	Master Protein	Q9UI30	Multifunctional methyltransferase subunit TRM112-like protein [OS=Homo sapiens]	0.002	5.957	11	1	1	1	1	125	14.2	5.26	2.33	1	0	100	2.89203e-17	0	200		20.05		145168	163113	108469				Peak Found	High	Peak Found	Not Found	Not Found	Not Found
FALSE	High	Master Protein	Q8NE86	Calcium uniporter protein, mitochondrial [OS=Homo sapiens]	0.002	5.946	5	2	3	2	1	351	39.8	8.65	7.52	2	0	100	2.89203e-17	0	116.8	83.2	62		186268	569793	845110			406214	Peak Found	High	High	Not Found	Not Found	Peak Found
FALSE	High	Master Protein	P22830-2	Isoform 2 of Ferrochelatase, mitochondrial [OS=Homo sapiens]	0.002	5.907	10	4	6	4	1	429	48.6	8.72	0	4	0	1.182	0.77119	8.88	101.5	98.5	12.03	1.05	1.4766e+06	1.4692e+06	1.18606e+06	1.42553e+06	1.45229e+06	1.42669e+06	High	High	High	High	Peak Found	High
FALSE	High	Master Protein	Q8WVM0	Dimethyladenosine transferase 1, mitochondrial [OS=Homo sapiens]	0.002	5.895	5	2	4	2	1	346	39.5	9.26	7.99	2	0	2.01	0.746706	29.75	155.1	44.9	12.6	33.63	402500	502258	411164	72421.9	119045	147776	High	High	High	Peak Found	Peak Found	Peak Found
FALSE	High	Master Protein	Q9UN81	LINE-1 retrotransposable element ORF1 protein [OS=Homo sapiens]	0.002	5.878	4	1	1	1	1	338	40	9.51	2.77	1	0	100	2.89203e-17	0	200		12.79		105819	120769	136793				Peak Found	Peak Found	High	Not Found	Not Found	Not Found
FALSE	High	Master Protein	P31939	bifunctional purine biosynthesis protein purH [OS=Homo sapiens]	0.002	5.86	6	3	3	3	1	592	64.6	6.71	3.47	3	0	100	2.89203e-17	0	200		16.74		169660	236929	219722				High	Peak Found	High	Not Found	Not Found	Not Found
FALSE	High	Master Protein	Q8WU90	Zinc finger CCCH domain-containing protein 15 [OS=Homo sapiens]	0.002	5.816	3	1	2	1	1	426	48.6	5.31	4.76	1	0	100	2.89203e-17	0	200		6.24		158229	173527	154410				Peak Found	High	High	Not Found	Not Found	Not Found
FALSE	High	Master Protein	Q9Y2X3	Nucleolar protein 58 [OS=Homo sapiens]	0.002	5.761	5	2	3	2	1	529	59.5	8.92	3.04	2	0	1.999	0.752721	8.7	147.8	52.2	20.23	17.95	277180	331902	414263	86091	121850	117295	High	Peak Found	High	Peak Found	Peak Found	Peak Found
FALSE	High	Master Protein	Q9NR31	GTP-binding protein SAR1a [OS=Homo sapiens]	0.002	5.726	6	1	3	1	1	198	22.4	6.68	7.07	1	0	4.357	0.0565314	27.4	158.8	41.2	13.15	16.1	420063	484513	547328	126374	93860	125622	High	High	High	Peak Found	Peak Found	Peak Found
FALSE	High	Master Protein	P78347	General transcription factor II-I [OS=Homo sapiens]	0.002	5.721	1	1	3	1	1	998	112.3	6.39	7.85	1	0	0.387	0.00825894	0.56	55.8	144.2	12.97	9.24	202109	171763	223113	522244	467189	562402	High	High	High	Peak Found	Peak Found	Peak Found
FALSE	High	Master Protein	P08651	Nuclear factor 1 C-type [OS=Homo sapiens]	0.002	5.603	5	2	4	2	1	508	55.6	8.38	8.43	2	0	2.044	0.734847	0	48.9	151.1	121.49	8.72	86302.8	104531	767187	323615	276859	323086	High	High	High	Peak Found	Peak Found	Peak Found
FALSE	High	Master Protein	P28472-1	Gamma-aminobutyric acid receptor subunit beta-3 [OS=Homo sapiens]	0.002	5.526	3	1	2	1	1	473	54.1	9.11	6.32	1	0	1.984	0.759492	36.89	121.3	78.7	25.8	34.92	224276	278951	164213	113043	187180		High	High	Peak Found	Peak Found	Peak Found	Not Found
FALSE	High	Master Protein	P51570-2	Isoform 2 of Galactokinase [OS=Homo sapiens]	0.002	5.492	5	2	2	2	1	422	45.3	6.68	2.06	2	0	100	2.89203e-17	0	200		5.25		129077	137505	143339				High	High	Peak Found	Not Found	Not Found	Not Found
FALSE	High	Master Protein	P31949	protein S100-A11 [OS=Homo sapiens]	0.003	5.476	9	1	5	1	1	105	11.7	7.12	8.3	1	0	100	2.89203e-17	0	129.5	70.5	31.68		273690	196382	374190		148851		High	High	High	Not Found	High	High
FALSE	High	Master Protein	P11216	Glycogen phosphorylase, brain form [OS=Homo sapiens]	0.003	5.454	2	1	1	1	1	843	96.6	6.86	3.44	1	0	100	2.89203e-17	0	200		7.29		186278	196626	169962				High	Peak Found	Peak Found	Not Found	Not Found	Not Found
FALSE	High	Master Protein	P57772	selenocysteine-specific elongation factor [OS=Homo sapiens]	0.003	5.448	2	1	1	1	1	596	65.3	8.35	2.77	1	0														Not Found	Not Found	High	Not Found	Not Found	Not Found
FALSE	High	Master Protein	Q9NX00	Transmembrane protein 160 [OS=Homo sapiens]	0.003	5.392	11	2	2	2	1	188	19.6	8.03	3.8	2	0	2.107	0.707143	13.81	164.8	35.2	16.11	32.54	572446	501762	689296	122312	95612.8	180065	High	Peak Found	High	Peak Found	Peak Found	Peak Found
FALSE	High	Master Protein	Q15165-1	Isoform 1 of Serum paraoxonase/arylesterase 2 [OS=Homo sapiens]	0.003	5.379	5	1	2	1	1	354	39.4	5.5	4.29	1	0	100	2.89203e-17	0	16.3	183.7	17.78		204292	263487	189938	2.29636e+06			High	High	Peak Found	Peak Found	Not Found	Not Found
FALSE	High	Master Protein	Q9H936	Mitochondrial glutamate carrier 1 [OS=Homo sapiens]	0.003	5.376	5	2	5	2	1	323	34.4	9.29	8.75	2	0	4.466	0.0494297	1.41	164.8	35.2	2.27	16.56	1.36242e+06	1.33487e+06	1.39665e+06	261818	359870	290781	High	High	High	Peak Found	Peak Found	Peak Found
FALSE	High	Master Protein	Q9H8Y5	Ankyrin repeat and zinc finger domain-containing protein 1 [OS=Homo sapiens]	0.003	5.353	3	2	3	2	1	726	80.9	8.41	3.58	2	0	100	2.89203e-17	0	200		4.77		188304	180723	198695				High	Peak Found	High	Not Found	Not Found	Not Found
FALSE	High	Master Protein	O43813	LanC-like protein 1 [OS=Homo sapiens]	0.003	5.336	5	2	3	2	1	399	45.3	7.75	6.65	2	0				57.1	142.9	9.86	20.11	405831	332908	372713	932995	819408	1.20527e+06	High	Peak Found	High	Peak Found	Peak Found	Peak Found
FALSE	High	Master Protein	Q15154-1	Pericentriolar material 1 protein [OS=Homo sapiens]	0.003	5.33	1	1	3	1	1	2024	228.4	5.02	6.63	1	0	100	2.89203e-17	0	200		7.84		137579	147504	160810				Peak Found	High	High	Not Found	Not Found	Not Found
FALSE	High	Master Protein	P52657	transcription initiation factor IIA subunit 2 [OS=Homo sapiens]	0.003	5.326	15	2	5	2	1	109	12.4	6.62	10.09	2	0	100	2.89203e-17	0	200		25.47		1.69165e+06	1.3263e+06	2.2095e+06				High	High	High	Not Found	Not Found	Not Found
FALSE	High	Master Protein	Q6IN84-1	rRNA methyltransferase 1, mitochondrial [OS=Homo sapiens]	0.003	5.326	7	3	3	3	1	353	38.6	7.94	3.64	3	0	100	2.89203e-17	0	200		19.16		130316	107735	158266				High	High	Peak Found	Not Found	Not Found	Not Found
FALSE	High	Master Protein	P16401	Histone H1.5 [OS=Homo sapiens]	0.003	5.313	8	2	4	1	1	226	22.6	10.92	5.95	2	0	100	2.89203e-17	0	149.8	50.2	8.5		826096	696757	759815	254553			High	High	Peak Found	Peak Found	Not Found	Not Found
FALSE	High	Master Protein	P18031	Tyrosine-protein phosphatase non-receptor type 1 [OS=Homo sapiens]	0.003	5.308	3	1	2	1	1	435	49.9	6.27	2.65	1	0	100	2.89203e-17	0	200		28.92		52996.7	94753.6	90409.5				Peak Found	High	High	Not Found	Not Found	Not Found
FALSE	High	Master Protein	Q9NP72-2	Isoform 2 of Ras-related protein Rab-18 [OS=Homo sapiens]	0.003	5.291	5	1	1	1	1	235	26.4	5.73	2.61	1	0	100	2.89203e-17	0	200		6.33		333207	339728	374292				High	Peak Found	Peak Found	Not Found	Not Found	Not Found
FALSE	High	Master Protein	O15173-2	Isoform 2 of Membrane-associated progesterone receptor component 2 [OS=Homo sapiens]	0.003	5.291	8	1	3	1	1	247	26.2	5.31	6.84	1	0														High	High	High	Not Found	Not Found	Not Found
FALSE	High	Master Protein	P01742	Immunoglobulin heavy variable 1-69 [OS=Homo sapiens]	0.003	5.273	21	2	2	2	1	117	12.7	9.17	2.38	2	0	100	2.89203e-17	0	200		25.04		192673	114855	162874				High	High	Peak Found	Not Found	Not Found	Not Found
FALSE	High	Master Protein	P82932	28S ribosomal protein S6, mitochondrial [OS=Homo sapiens]	0.003	5.233	13	2	3	2	1	125	14.2	9.26	3.77	2	0	1.695	0.913457	8.98	128.6	71.4	15.8	28.62	213298	163280	221475	118436	76398.8	138810	High	High	High	Peak Found	Peak Found	Peak Found
FALSE	High	Master Protein	Q12929	Epidermal growth factor receptor kinase substrate 8 [OS=Homo sapiens]	0.003	5.218	2	1	3	1	1	822	91.8	7.5	7.42	1	0	100	2.89203e-17	0	200		5.26		136069	122952	126657				High	High	High	Not Found	Not Found	Not Found
FALSE	High	Master Protein	Q86YP4-3	Isoform 3 of Transcriptional repressor p66-alpha [OS=Homo sapiens]	0.003	5.173	2	1	1	1	1	634	68.1	9.94	2.05	1	0														Not Found	Not Found	High	Not Found	Not Found	Not Found
FALSE	High	Master Protein	P57739	Claudin-2 [OS=Homo sapiens]	0.003	5.165	7	1	2	1	1	230	24.5	8.16	5.15	1	0	100	2.89203e-17	0	200		29.93		118780	156153	215838				High	Peak Found	High	Not Found	Not Found	Not Found
FALSE	High	Master Protein	O60292	Signal-induced proliferation-associated 1-like protein 3 [OS=Homo sapiens]	0.003	5.165	2	2	2	2	1	1781	194.5	8.32	3.97	2	0	100	2.89203e-17	0	108.7	91.3	10.28	19.83	174184	142653	167334	162004	122156		Peak Found	High	Peak Found	High	Peak Found	Not Found
FALSE	High	Master Protein	Q9UDY2-7	Isoform 7 of Tight junction protein ZO-2 [OS=Homo sapiens]	0.003	5.125	1	2	2	1	1	1221	137.3	8.05	2.13	2	0	100	2.89203e-17	0	200		32.4		199685	118163	234299				High	Peak Found	Peak Found	Not Found	Not Found	Not Found
FALSE	High	Master Protein	P18827	syndecan-1 [OS=Homo sapiens]	0.003	5.096	5	1	3	1	1	310	32.4	4.63	9.78	1	0	100	2.89203e-17	0	200		19.17		286961	337801	419223				High	High	High	Not Found	Not Found	Not Found
FALSE	High	Master Protein	P09661	U2 small nuclear ribonucleoprotein A' [OS=Homo sapiens]	0.003	5.095	9	2	2	2	1	255	28.4	8.62	2.02	2	0	0.01	2.89203e-17	0		200						464329			High	Not Found	High	Peak Found	Not Found	Not Found
FALSE	High	Master Protein	O43290	U4/U6.U5 tri-snRNP-associated protein 1 [OS=Homo sapiens]	0.003	5.089	4	2	2	2	1	800	90.2	6.13	3.86	2	0	100	2.89203e-17	0	200		6.04			65900.9	71781.2				High	Peak Found	High	Not Found	Not Found	Not Found
FALSE	High	Master Protein	Q8IY18	structural maintenance of chromosomes protein 5 [OS=Homo sapiens]	0.003	5.067	2	2	4	2	1	1101	128.7	8.38	1.82	2	0	100	2.89203e-17	0	200				522650						High	High	High	Not Found	Not Found	Not Found
FALSE	High	Master Protein	O95373	Importin-7 [OS=Homo sapiens]	0.003	5.061	2	2	2	2	1	1038	119.4	4.82	2.28	2	0	1.873	0.805166	39.8	130.4	69.6	5.72	33.66	264064	290201	293608	111148	154941	219441	Peak Found	High	High	Peak Found	Peak Found	Peak Found
FALSE	High	Master Protein	P63208	s-phase kinase-associated protein 1 [OS=Homo sapiens]	0.003	5.058	7	1	2	1	1	163	18.6	4.54	4.05	1	0	100	2.89203e-17	0	200		25.73		294193		425026				High	Not Found	High	Not Found	Not Found	Not Found
FALSE	High	Master Protein	Q96L58	Beta-1,3-galactosyltransferase 6 [OS=Homo sapiens]	0.003	5.05	3	1	2	1	1	329	37.1	9.66	5.49	1	0	2.292	0.61112	29.69	140.8	59.2	25.49	8.07	171471	290361	250999	93549	105492	109517	High	High	Peak Found	Peak Found	Peak Found	Peak Found
FALSE	High	Master Protein	Q7L7X3	Serine/threonine-protein kinase TAO1 [OS=Homo sapiens]	0.003	5.039	1	1	3	1	1	1001	116	7.65	6.77	1	0	100	2.89203e-17	0	200		34.11		195345	103348	210138				High	High	High	Not Found	Not Found	Not Found
FALSE	High	Master Protein	Q96EY7-1	pentatricopeptide repeat domain-containing protein 3, mitochondrial [OS=Homo sapiens]	0.003	5.012	3	3	4	3	1	689	78.5	6.42	5.64	3	0	2.697	0.401747	30.16	144.4	55.6	20.12	5.4	326005	379187	482644	151725	140571		High	High	High	Peak Found	Peak Found	Not Found
FALSE	High	Master Protein	Q9BXS5-2	Isoform 2 of AP-1 complex subunit mu-1 [OS=Homo sapiens]	0.003	4.993	5	2	4	2	1	435	49.8	7.61	4.25	2	0				115.9	84.1	5.88	20.2	145696	136427	129605	99038.9	134622	94200.5	High	High	High	Peak Found	Peak Found	Peak Found
FALSE	High	Master Protein	Q5RKV6	Exosome complex component MTR3 [OS=Homo sapiens]	0.003	4.992	6	1	3	1	1	272	28.2	6.28	6.1	1	0	2.156	0.673479	8.89	134	66	12.59	23.67	220799	182791	234481	130144	79996.5	108773	High	High	High	Peak Found	Peak Found	Peak Found
FALSE	High	Master Protein	P55011	Solute carrier family 12 member 2 [OS=Homo sapiens]	0.003	4.986	2	2	4	2	1	1212	131.4	6.4	5.66	2	0	100	2.89203e-17	0	200		7.78		732573	784333	671053				High	High	High	Not Found	Not Found	Not Found
FALSE	High	Master Protein	Q04637-9	Isoform 9 of Eukaryotic translation initiation factor 4 gamma 1 [OS=Homo sapiens]	0.003	4.981	1	2	3	2	1	1606	176.1	5.34	0	2	0	100	2.89203e-17	0	200		15.21		80969.7	61633.4	81662.3				High	High	High	Not Found	Not Found	Not Found
FALSE	High	Master Protein	P48651	phosphatidylserine synthase 1 [OS=Homo sapiens]	0.003	4.961	3	1	3	1	1	473	55.5	8.43	8.73	1	0	2.975	0.291985	40.99	141	59	24.19	30.42	999445	1.1195e+06	682321	335943	520104		High	High	High	Peak Found	Peak Found	Not Found
FALSE	High	Master Protein	O75175	CCR4-NOT transcription complex subunit 3 [OS=Homo sapiens]	0.003	4.959	3	1	1	1	1	753	81.8	6.2	2.11	1	0														High	Not Found	Not Found	Not Found	Not Found	Not Found
FALSE	High	Master Protein	P49959-3	Isoform 3 of Double-strand break repair protein MRE11 [OS=Homo sapiens]	0.003	4.955	3	2	2	2	1	711	81	6.15	3.65	2	0														High	Not Found	Not Found	Not Found	Not Found	Not Found
FALSE	High	Master Protein	P15531-2	Isoform 2 of Nucleoside diphosphate kinase A [OS=Homo sapiens]	0.003	4.93	10	1	2	1	1	177	19.6	5.58	2.93	1	0	100	2.89203e-17	0	200		8.27		227980	201221	236340				High	High	Peak Found	Not Found	Not Found	Not Found
FALSE	High	Master Protein	O15226-2	Isoform 2 of NF-kappa-B-repressing factor [OS=Homo sapiens]	0.003	4.926	3	2	3	2	1	705	79.4	8.88	2.23	2	0	100	2.89203e-17	0	200		10			238156	274383				High	Peak Found	High	Not Found	Not Found	Not Found
FALSE	High	Master Protein	Q00688	peptidyl-prolyl cis-trans isomerase FKBP3 [OS=Homo sapiens]	0.003	4.925	5	1	1	1	1	224	25.2	9.28	2.56	1	0	0.01	2.89203e-17	0		200		48.15				217857	98083.6	104262	Not Found	Not Found	Not Found	High	Peak Found	Peak Found
FALSE	High	Master Protein	P55769	NHP2-like protein 1 [OS=Homo sapiens]	0.003	4.92	9	1	1	1	1	128	14.2	8.46	1.76	1	0	100	2.89203e-17	0	200		11.76		125299	102526	127837				Peak Found	Peak Found	High	Not Found	Not Found	Not Found
FALSE	High	Master Protein	Q9BUH6	Protein PAXX [OS=Homo sapiens]	0.003	4.915	6	1	2	1	1	204	21.6	5.48	4.96	1	0	1.614	0.947394	3.26	129.5	70.5	17.71	15.47	114126	83103.3	116045	62122.8	52632.8	71878.8	High	High	Peak Found	Peak Found	Peak Found	Peak Found
FALSE	High	Master Protein	P55072	Transitional endoplasmic reticulum ATPase [OS=Homo sapiens]	0.003	4.884	2	2	2	2	1	806	89.3	5.26	1.63	2	0	100	2.89203e-17	0	200		27.73		255001	179249	150354				High	Peak Found	High	Not Found	Not Found	Not Found
FALSE	High	Master Protein	O43670-4	Isoform 4 of BUB3-interacting and GLEBS motif-containing protein ZNF207 [OS=Homo sapiens]	0.003	4.879	3	1	3	1	1	494	52.7	9.1	7.99	1	0	2.18	0.659176	10.24	135.3	64.7	9.33	16.6	472795	438661	527330	277773	201225	226265	High	High	High	Peak Found	Peak Found	Peak Found
FALSE	High	Master Protein	P26232	Catenin alpha-2 [OS=Homo sapiens]	0.003	4.869	2	1	3	1	1	953	105.2	5.71	2.15	1	0	100	2.89203e-17	0	200		19.42		92995.7	66807.7	97777.5				High	High	High	Not Found	Not Found	Not Found
FALSE	High	Master Protein	Q9NTJ3-1	Structural maintenance of chromosomes protein 4 [OS=Homo sapiens]	0.003	4.86	1	1	3	1	1	1288	147.1	6.79	6.26	1	0	2.346	0.580922	6.92	139.9	60.1	14.11	6.97	733550	559003	611355	262835	238251	273327	High	High	High	Peak Found	Peak Found	Peak Found
FALSE	High	Master Protein	Q8N5I2	arrestin domain-containing protein 1 [OS=Homo sapiens]	0.003	4.852	5	2	4	2	1	433	46	7.02	3.63	2	0														High	High	Peak Found	Not Found	Not Found	Not Found
FALSE	High	Master Protein	Q9UHB6-4	Isoform 4 of LIM domain and actin-binding protein 1 [OS=Homo sapiens]	0.003	4.831	3	2	2	2	1	760	85.2	6.76	2.73	2	0	1.437	0.958493	7.09	117.9	82.1	21.31	13.36	254172	196558	303624	176912	143680	186824	Peak Found	Peak Found	High	Peak Found	High	Peak Found
FALSE	High	Master Protein	P52655-1	Transcription initiation factor IIA subunit 1 [OS=Homo sapiens]	0.003	4.823	3	1	2	1	1	376	41.5	4.55	6.44	1	0	100	2.89203e-17	0	200		8.2		1.33669e+06	1.50911e+06	1.56912e+06				Peak Found	High	High	Not Found	Not Found	Not Found
FALSE	High	Master Protein	O60547	GDP-mannose 4,6 dehydratase [OS=Homo sapiens]	0.003	4.822	3	1	2	1	1	372	41.9	7.31	1.76	1	0	100	2.89203e-17	0	200		15.19		274448	203094	256886				High	High	Peak Found	Not Found	Not Found	Not Found
FALSE	High	Master Protein	Q6P161	39S ribosomal protein L54, mitochondrial [OS=Homo sapiens]	0.003	4.745	7	1	1	1	1	138	15.8	9.6	2.24	1	0	100	2.89203e-17	0	200		18.88		237490	215094	306756				High	Peak Found	Peak Found	Not Found	Not Found	Not Found
FALSE	High	Master Protein	Q9BUN8	Derlin-1 [OS=Homo sapiens]	0.003	4.743	4	1	3	1	1	251	28.8	9.51	8.29	1	0	100	2.89203e-17	0	49.8	150.2	32.98		781970	1.41419e+06	886583	2.67208e+06			High	High	High	Peak Found	Not Found	Not Found
FALSE	High	Master Protein	Q8N357	Solute carrier family 35 member F6 [OS=Homo sapiens]	0.003	4.737	3	1	2	1	1	371	40.2	6.93	5.51	1	0	0.303	0.00133987	0.57	48.4	151.6	22.57	5.77	78168.9	73604.1	109735	268850	242549	244934	High	Peak Found	High	Peak Found	Peak Found	Peak Found
FALSE	High	Master Protein	Q66PJ3-1	ADP-ribosylation factor-like protein 6-interacting protein 4 [OS=Homo sapiens]	0.003	4.727	4	1	2	1	1	421	44.9	10.93	4.82	1	0	2.072	0.717137	13.61	123	77	21.23	35.23	144850	168492	218570	151934	74495.1	105505	Peak Found	Peak Found	Peak Found	High	Peak Found	High
FALSE	High	Master Protein	Q96GQ7	Probable ATP-dependent RNA helicase DDX27 [OS=Homo sapiens]	0.003	4.72	2	2	4	2	1	796	89.8	9.28	8.4	2	0	100	2.89203e-17	0	200		14.95		259829	229768	308563				High	High	High	Not Found	Not Found	Not Found
FALSE	High	Master Protein	O60563	Cyclin-T1 [OS=Homo sapiens]	0.003	4.707	5	2	3	2	1	726	80.6	8.78	2.77	2	0	100	2.89203e-17	0	200		5.01		50726.5	45962.8	47689.7				Peak Found	High	High	Not Found	Not Found	Not Found
FALSE	High	Master Protein	Q9Y450-1	HBS1-like protein [OS=Homo sapiens]	0.003	4.688	3	2	3	2	1	684	75.4	6.61	5.84	2	0	1.851	0.819342	6.43	116.2	83.8	36.28	19.11	428920	283789	209654	228671	155171	204703	Peak Found	High	High	High	Peak Found	Peak Found
FALSE	High	Master Protein	P62861	40S ribosomal protein S30 [OS=Homo sapiens]	0.003	4.684	17	1	3	1	1	59	6.6	12.15	8.92	1	0	1.407	0.940597	9.07	104.4	95.6	48.5	44.65	3.56113e+06	2.78462e+06	6788426	3.25993e+06	1.86522e+06	4.82527e+06	High	High	High	Peak Found	Peak Found	Peak Found
FALSE	High	Master Protein	Q6P4A7-1	Sideroflexin-4 [OS=Homo sapiens]	0.003	4.681	4	1	1	1	1	337	38	9.19	0	1	0														Not Found	Not Found	High	Not Found	Not Found	Not Found
FALSE	High	Master Protein	Q8TDM6-1	disks large homolog 5 [OS=Homo sapiens]	0.003	4.672	1	1	1	1	1	1919	213.7	7.42	1.87	1	0														Not Found	Not Found	High	Not Found	Not Found	Not Found
FALSE	High	Master Protein	Q13219	Pappalysin-1 [OS=Homo sapiens]	0.003	4.671	1	1	2	1	1	1627	180.9	6.18	5.05	1	0	100	2.89203e-17	0	56.7	143.3	13.15		236373	217105	181493			549130	Peak Found	High	High	Not Found	Not Found	Peak Found
FALSE	High	Master Protein	Q6DD87	Zinc finger protein 787 [OS=Homo sapiens]	0.003	4.653	3	1	1	1	1	383	40.5	7.84	2.35	1	0	2.286	0.613354	57.25	133.3	66.7	24.33	18.72	116179	145025	188643	82808.2	63450.8		High	Peak Found	Peak Found	Peak Found	Peak Found	Not Found
FALSE	High	Master Protein	O75494-1	Serine/arginine-rich splicing factor 10 [OS=Homo sapiens]	0.003	4.638	5	1	1	1	1	262	31.3	11.27	3.47	1	0	100	2.89203e-17	0	200		11.21		255234	234193	203734				High	Peak Found	Peak Found	Not Found	Not Found	Not Found
FALSE	High	Master Protein	Q9NWB6	Arginine and glutamate-rich protein 1 [OS=Homo sapiens]	0.003	4.637	5	2	3	1	1	273	33.2	10.35	3.31	2	0	2.176	0.660503	0.29	134.4	65.6	20.59	19.37	205385	154897	139861	94184.9	75557.4	64260.8	High	High	High	Peak Found	Peak Found	Peak Found
FALSE	High	Master Protein	P43897	Elongation factor Ts, mitochondrial [OS=Homo sapiens]	0.003	4.607	5	1	2	1	1	325	35.4	8.38	4.1	1	0	100	2.89203e-17	0	200		30.29		99421.4	117014	61973.1				High	High	Peak Found	Not Found	Not Found	Not Found
FALSE	High	Master Protein	Q86W50-1	U6 small nuclear RNA (adenine-(43)-N(6))-methyltransferase [OS=Homo sapiens]	0.003	4.605	2	1	1	1	1	562	63.6	7.85	2.01	1	0	0.01	2.89203e-17	0		200		34.12				180243		110181	Not Found	Not Found	Not Found	High	Not Found	Peak Found
FALSE	High	Master Protein	Q96IZ0	PRKC apoptosis WT1 regulator protein [OS=Homo sapiens]	0.003	4.601	4	1	2	1	1	340	36.5	5.41	4.17	1	0	0.696	0.19942	10.63	76.8	123.2	38.19	26.99	84101.6	38739.4	56630.5	90811	55698.7	95591.8	High	Peak Found	High	Peak Found	Peak Found	Peak Found
FALSE	High	Master Protein	Q9UBS3	DnaJ homolog subfamily B member 9 [OS=Homo sapiens]	0.003	4.568	6	1	1	1	1	223	25.5	8.27	1.94	1	0	100	2.89203e-17	0	200		25.35		200811	120181	185289				High	Peak Found	Peak Found	Not Found	Not Found	Not Found
FALSE	High	Master Protein	Q709F0-1	acyl-CoA dehydrogenase family member 11 [OS=Homo sapiens]	0.003	4.555	2	1	1	1	1	780	87.2	8.12	2.15	1	0	100	2.89203e-17	0	200		16.72		372388	266046	340543				Peak Found	High	Peak Found	Not Found	Not Found	Not Found
FALSE	High	Master Protein	P62330	ADP-ribosylation factor 6 [OS=Homo sapiens]	0.003	4.548	6	1	2	1	1	175	20.1	8.95	4.74	1	0	100	2.89203e-17	0	200		2.19		264970	273313					Peak Found	High	High	Not Found	Not Found	Not Found
FALSE	High	Master Protein	P13987	CD59 glycoprotein [OS=Homo sapiens]	0.003	4.533	9	1	3	1	1	128	14.2	6.48	6.01	1	0	0.865	0.420131	0.87	104.4	95.6	14.37	69.85	421474	331220	436554	487270	385950	67514.9	High	Peak Found	High	High	Peak Found	Peak Found
FALSE	High	Master Protein	Q96IX5	Up-regulated during skeletal muscle growth protein 5 [OS=Homo sapiens]	0.003	4.533	17	1	2	1	1	58	6.5	9.76	4.68	1	0	1.744	0.886525	36.25	115.5	84.5	14.08	33.89	403305	496743	384114	231289	377081		High	High	Peak Found	Peak Found	Peak Found	Not Found
FALSE	High	Master Protein	P52298-1	Nuclear cap-binding protein subunit 2 [OS=Homo sapiens]	0.003	4.519	7	1	1	1	1	156	18	8.21	2.7	1	0	100	2.89203e-17	0	200		14.24		297550	225728	248987				Peak Found	Peak Found	High	Not Found	Not Found	Not Found
FALSE	High	Master Protein	P30043	flavin reductase (NADPH) [OS=Homo sapiens]	0.003	4.509	5	1	2	1	1	206	22.1	7.65	2.05	1	0	0.487	0.0359662	0.46	71.3	128.7	21.92	27.15	64614.9	56078.4	85350.3	108994	116756	175381	High	Peak Found	High	Peak Found	Peak Found	Peak Found
FALSE	High	Master Protein	Q96A33-1	Coiled-coil domain-containing protein 47 [OS=Homo sapiens]	0.003	4.507	6	2	3	2	1	483	55.8	4.87	2.03	2	0	100	2.89203e-17	0	200		21.82		298838	213048	204660				High	Peak Found	Peak Found	High	Not Found	High
FALSE	High	Master Protein	P51659-2	Isoform 2 of Peroxisomal multifunctional enzyme type 2 [OS=Homo sapiens]	0.003	4.5	2	1	1	1	1	761	83	8.76	1.69	1	0	100	2.89203e-17	0	200		59.84			227018	92029.1				Not Found	Peak Found	High	Not Found	Not Found	Not Found
FALSE	High	Master Protein	Q8IXB1-1	DnaJ homolog subfamily C member 10 [OS=Homo sapiens]	0.003	4.486	3	3	5	3	1	793	91	7.18	1.77	3	0	100	2.89203e-17	0	161.8	38.2	9.06	16.66	437254	384831	368395	80620.9	102155		High	High	High	Peak Found	Peak Found	Not Found
FALSE	High	Master Protein	P52565	rho GDP-dissociation inhibitor 1 [OS=Homo sapiens]	0.003	4.474	7	1	2	1	1	204	23.2	5.11	4.86	1	0	100	2.89203e-17	0	200		8.7		212886	188202					High	High	Not Found	Not Found	Not Found	Not Found
FALSE	High	Master Protein	P85037-1	Forkhead box protein K1 [OS=Homo sapiens]	0.003	4.464	2	2	5	2	1	733	75.4	9.32	4.5	2	0	0.997	0.605954	10.4	89.7	110.3	9.2	9.21	495880	529974	593736	561717	669718	651270	High	High	High	Peak Found	Peak Found	Peak Found
FALSE	High	Master Protein	Q9UQ35	serine/arginine repetitive matrix protein 2 [OS=Homo sapiens]	0.003	4.463	1	1	2	1	1	2752	299.4	12.06	4.78	1	0	100	2.89203e-17	0	200		46.97		168421	168131	356091				High	Peak Found	High	Not Found	Not Found	Not Found
FALSE	High	Master Protein	Q12849	G-rich sequence factor 1 [OS=Homo sapiens]	0.003	4.457	4	2	4	2	1	480	53.1	6.19	8.18	2	0	2.72	0.394503	20.55	161.5	38.5	35.11	8.09	580293	282854	411541		104008	92748.6	High	High	High	Not Found	Peak Found	Peak Found
FALSE	High	Master Protein	Q14002-1	Carcinoembryonic antigen-related cell adhesion molecule 7 [OS=Homo sapiens]	0.003	4.444	7	2	4	2	1	265	29.4	5.54	5.19	2	0	100	2.89203e-17	0	200		14.31		340808	284547	379919				High	High	Peak Found	Not Found	Not Found	Not Found
FALSE	High	Master Protein	O95674-1	phosphatidate cytidylyltransferase 2 [OS=Homo sapiens]	0.003	4.432	4	1	2	1	1	445	51.4	7.09	4.08	1	0														High	High	Not Found	Not Found	Not Found	Not Found
FALSE	High	Master Protein	P46459	Vesicle-fusing ATPase [OS=Homo sapiens]	0.003	4.402	2	2	2	2	1	744	82.5	6.95	2.1	2	0	100	2.89203e-17	0	200		19.55		280882	345363	416780				Peak Found	Peak Found	High	Not Found	Not Found	Not Found
FALSE	High	Master Protein	Q9UBQ5	Eukaryotic translation initiation factor 3 subunit K [OS=Homo sapiens]	0.003	4.389	5	1	2	1	1	218	25	4.93	4.37	1	0	100	2.89203e-17	0	200		4.49		369233	340199	366764				Peak Found	High	High	Not Found	Not Found	Not Found
FALSE	High	Master Protein	P36956-4	Isoform 4 of Sterol regulatory element-binding protein 1 [OS=Homo sapiens]	0.003	4.388	2	1	1	1	1	1177	124.6	8.03	2.43	1	0														Not Found	Not Found	High	Not Found	Not Found	Not Found
FALSE	High	Master Protein	P04156-1	Major prion protein [OS=Homo sapiens]	0.003	4.372	5	1	1	1	1	253	27.6	9	1.8	1	0														Not Found	Not Found	High	Not Found	Not Found	Not Found
FALSE	High	Master Protein	Q9H0D6-1	5'-3' exoribonuclease 2 [OS=Homo sapiens]	0.003	4.367	1	1	1	1	1	950	108.5	7.47	1.83	1	0	100	2.89203e-17	0	200		12.02		199394	159317	167930				High	Peak Found	Peak Found	Not Found	Not Found	Not Found
FALSE	High	Master Protein	P13797	Plastin-3 [OS=Homo sapiens]	0.003	4.364	1	1	2	1	1	630	70.8	5.6	4.42	1	0	100	2.89203e-17	0	200		24.55		101685	158694	164706				Peak Found	High	High	Not Found	Not Found	Not Found
FALSE	High	Master Protein	Q9NVP1	ATP-dependent RNA helicase DDX18 [OS=Homo sapiens]	0.003	4.362	1	1	1	1	1	670	75.4	9.5	2.65	1	0	100	2.89203e-17	0	200						257320				Not Found	Not Found	High	Not Found	Not Found	Not Found
FALSE	High	Master Protein	Q96S55-1	ATPase WRNIP1 [OS=Homo sapiens]	0.003	4.33	2	1	1	1	1	665	72.1	6.1	2.57	1	0														Not Found	Not Found	High	Not Found	Not Found	Not Found
FALSE	High	Master Protein	Q8IXM3	39S ribosomal protein L41, mitochondrial [OS=Homo sapiens]	0.003	4.326	7	1	1	1	1	137	15.4	9.57	2.05	1	0	100	2.89203e-17	0	200		38.46		101118	76444.8	160823				Peak Found	Peak Found	High	Not Found	Not Found	Not Found
FALSE	High	Master Protein	Q8TDI0	Chromodomain-helicase-DNA-binding protein 5 [OS=Homo sapiens]	0.003	4.32	1	1	3	1	1	1954	222.9	6.15	6	1	0	100	2.89203e-17	0	200		31.28			138556	217270				High	High	High	Not Found	Not Found	Not Found
FALSE	High	Master Protein	P62304	small nuclear ribonucleoprotein E [OS=Homo sapiens]	0.004	4.31	12	1	2	1	1	92	10.8	9.44	4.23	1	0	1.468	0.975993	13.67	113.1	86.9	16.39	3.34	1.12347e+06	1.35527e+06	1.56524e+06		1.01669e+06	1.06594e+06	Peak Found	Peak Found	Peak Found	Not Found	High	High
FALSE	High	Master Protein	Q86U38	Nucleolar protein 9 [OS=Homo sapiens]	0.004	4.307	3	2	2	2	1	636	69.4	7.28	3.62	2	0	100	2.89203e-17	0	200		24.72		114458	131638	182367				Peak Found	Peak Found	High	Not Found	Not Found	Not Found
FALSE	High	Master Protein	Q96DP5	Methionyl-tRNA formyltransferase, mitochondrial [OS=Homo sapiens]	0.004	4.305	4	1	1	1	1	389	43.8	9.66	2.54	1	0	2.151	0.676996	1.22	134	66	10.17	19.65	229506	216700	187564	106706	128636	86492	High	Peak Found	Peak Found	Peak Found	Peak Found	Peak Found
FALSE	High	Master Protein	O00178	GTP-binding protein 1 [OS=Homo sapiens]	0.004	4.303	1	1	1	1	1	669	72.4	8.34	2.35	1	0	0.01	2.89203e-17	0		200		4.6				1.48763e+06	1.56019e+06	1.63126e+06	Not Found	High	Not Found	Peak Found	Peak Found	Peak Found
FALSE	High	Master Protein	Q9UHD8-1	Septin-9 [OS=Homo sapiens]	0.004	4.291	4	2	2	2	1	586	65.4	8.97	4.35	2	0	100	2.89203e-17	0	200		40.37		391666	172699	404966				Peak Found	Peak Found	High	Not Found	Not Found	Not Found
FALSE	High	Master Protein	Q9NQC3	Reticulon-4 [OS=Homo sapiens]	0.004	4.287	1	1	3	1	1	1192	129.9	4.5	8.19	1	0	2.105	0.707143	43.56	135.6	64.4	39.19	8.26	284601	442525	641380	191445	210209	225969	High	High	High	Peak Found	Peak Found	Peak Found
FALSE	High	Master Protein	Q8NBN7	Retinol dehydrogenase 13 [OS=Homo sapiens]	0.004	4.283	4	1	1	1	1	331	35.9	8.1	2.05	1	0	100	2.89203e-17	0	200		36.49		47288		80171.6				Peak Found	Not Found	High	Not Found	Not Found	Not Found
FALSE	High	Master Protein	Q8IUF8	ribosomal oxygenase 2 [OS=Homo sapiens]	0.004	4.273	2	1	2	1	1	465	52.8	6.7	0	1	0	1.118	0.731192	1.84	109.6	90.4	6.95	12.12	196857	185708	171283	131712	168132	153143	High	Peak Found	High	Peak Found	Peak Found	Peak Found
FALSE	High	Master Protein	P63220	40S ribosomal protein S21 [OS=Homo sapiens]	0.004	4.273	12	1	1	1	1	83	9.1	8.5	2.6	1	0	100	2.89203e-17	0	200		24.57		256453	211245	341816				Peak Found	Peak Found	High	Not Found	Not Found	Not Found
FALSE	High	Master Protein	O75616-1	GTPase Era, mitochondrial [OS=Homo sapiens]	0.004	4.268	3	1	2	1	1	437	48.3	8.84	3.69	1	0	100	2.89203e-17	0	200		26.78		64314	40285.8	69328.2				High	Peak Found	High	Not Found	Not Found	Not Found
FALSE	High	Master Protein	P31644	Gamma-aminobutyric acid receptor subunit alpha-5 [OS=Homo sapiens]	0.004	4.255	4	2	2	2	1	462	52.1	9.16	4.21	2	0	100	2.89203e-17	0	200		8.86		174115	147417	153347				High	High	Peak Found	Not Found	Not Found	Not Found
FALSE	High	Master Protein	P67812-3	Isoform 3 of Signal peptidase complex catalytic subunit SEC11A [OS=Homo sapiens]	0.004	4.253	5	1	4	1	1	185	21.4	9.42	6.06	1	0	100	2.89203e-17	0	200		4.08		141920	149457	137978				High	High	High	Not Found	Not Found	High
FALSE	High	Master Protein	Q5D862	Filaggrin-2 [OS=Homo sapiens]	0.004	4.244	1	2	4	2	1	2391	247.9	8.31	3.43	2	0	100	2.89203e-17	0	200		29.03		141401	81295.7	144058				High	High	High	Not Found	Not Found	Not Found
FALSE	High	Master Protein	Q96GC5-1	39S ribosomal protein L48, mitochondrial [OS=Homo sapiens]	0.004	4.24	6	1	1	1	1	212	23.9	8.98	2.16	1	0	100	2.89203e-17	0	200		9.11		121022	132615	145244				Peak Found	Peak Found	High	Not Found	Not Found	Not Found
FALSE	High	Master Protein	O14980	Exportin-1 [OS=Homo sapiens]	0.004	4.223	2	2	3	2	1	1071	123.3	6.06	2.18	2	0	100	2.89203e-17	0	200		13.05		352636	316339	409438				Peak Found	High	High	Not Found	Not Found	Not Found
FALSE	High	Master Protein	Q9HAS0	Protein Njmu-R1 [OS=Homo sapiens]	0.004	4.166	3	1	2	1	1	396	44.6	5.03	4.62	1	0	100	2.89203e-17	0	200		30.2		225453	291953	156308				High	Peak Found	Peak Found	Not Found	Not Found	Not Found
FALSE	High	Master Protein	P00403	Cytochrome c oxidase subunit 2 [OS=Homo sapiens]	0.004	4.132	4	1	3	1	1	227	25.5	4.82	7.13	1	0	3.036	0.271685	35.96	144.4	55.6	10.29	26.83	650340	760445	630501	282785	250471	162529	High	High	High	Peak Found	Peak Found	Peak Found
FALSE	High	Master Protein	Q9BU76-1	Multiple myeloma tumor-associated protein 2 [OS=Homo sapiens]	0.004	4.122	10	2	2	2	1	263	29.4	10.02	2.42	2	0	0.346	0.00367067	6.44	127.3	72.7	10.42	11.39	192231	181845	221730	109682	121984	97032.1	High	High	Peak Found	Peak Found	Peak Found	Peak Found
FALSE	High	Master Protein	Q9Y2G8	DnaJ homolog subfamily C member 16 [OS=Homo sapiens]	0.004	4.101	1	1	2	1	1	782	90.5	7.12	2.4	1	0	1.867	0.809777	1.52	134.2	65.8	15.13	14.27	176242	177004	134072	86409.6	95797.3	71818.1	Peak Found	High	High	Peak Found	Peak Found	Peak Found
FALSE	High	Master Protein	Q9BQB6-1	vitamin K epoxide reductase complex subunit 1 [OS=Homo sapiens]	0.004	4.075	8	1	4	1	1	163	18.2	9.36	2.05	1	0	100	2.89203e-17	0	200		12.12		394801	353165	449603				High	High	High	Not Found	Not Found	High
FALSE	High	Master Protein	P62633-6	Isoform 6 of Cellular nucleic acid-binding protein [OS=Homo sapiens]	0.004	4.068	12	2	2	2	1	179	19.7	7.58	0	2	0	1.097	0.711491	2.63	106.7	93.3	14.29	29.08	151758	127559	170264	132666	82631	151388	Peak Found	High	Peak Found	High	Peak Found	Peak Found
FALSE	High	Master Protein	Q8IXI2-3	Isoform 3 of Mitochondrial Rho GTPase 1 [OS=Homo sapiens]	0.004	4.054	1	1	1	1	1	691	79.5	6.9	2.72	1	0	100	2.89203e-17	0	200		20.26		255217	373839	284901				High	Peak Found	Peak Found	Not Found	Not Found	Not Found
FALSE	High	Master Protein	Q9NX20	39S ribosomal protein L16, mitochondrial [OS=Homo sapiens]	0.004	4.013	4	1	1	1	1	251	28.4	10.13	2.36	1	0	100	2.89203e-17	0	200		20.87		234758	163962	247326				Peak Found	Peak Found	High	Not Found	Not Found	Not Found
FALSE	High	Master Protein	Q92685-1	Dol-P-Man:Man(5)GlcNAc(2)-PP-Dol alpha-1,3-mannosyltransferase [OS=Homo sapiens]	0.004	4.003	2	1	1	1	1	438	50.1	9.44	2.74	1	0	100	2.89203e-17	0	200				404156						High	Not Found	Not Found	Not Found	Not Found	Not Found
FALSE	High	Master Protein	P08758	annexin A5 [OS=Homo sapiens]	0.004	3.996	5	2	3	1	1	320	35.9	5.05	4.06	2	0	100	2.89203e-17	0	200		26.63		244586	323386	419614				High	High	High	Not Found	Not Found	Not Found
FALSE	High	Master Protein	O43633	charged multivesicular body protein 2a [OS=Homo sapiens]	0.006	3.965	7	2	4	2	1	222	25.1	5.97	6.77	2	0	1.299	0.869238	0.24	132.9	67.1	33.09	22.13	560708	368578	735717	239045	283376	368368	High	High	High	Peak Found	Peak Found	Peak Found
FALSE	High	Master Protein	Q13435	Splicing factor 3b subunit 2 [OS=Homo sapiens]	0.006	3.964	1	1	3	1	1	895	100.2	5.67	7.27	1	0	100	2.89203e-17	0	200		13.46		195938	183442	236314				High	High	High	Not Found	Not Found	Not Found
FALSE	High	Master Protein	Q9GZR7	ATP-dependent RNA helicase DDX24 [OS=Homo sapiens]	0.006	3.955	4	2	2	2	1	859	96.3	9.06	3.75	2	0														High	Not Found	High	Not Found	Not Found	Not Found
FALSE	High	Master Protein	Q969V4	Tektin-1 [OS=Homo sapiens]	0.006	3.954	3	1	3	1	1	418	48.3	6.37	0	1	0	0.716	0.220613	8.3	77.9	122.1	23.93	16.03	326566	300577	462446	511960	419756	580778	Peak Found	Peak Found	High	High	Peak Found	High
FALSE	High	Master Protein	Q15058	Kinesin-like protein KIF14 [OS=Homo sapiens]	0.006	3.951	1	1	1	1	1	1648	186.4	7.91	2.02	1	0														Not Found	Not Found	High	Not Found	Not Found	Not Found
FALSE	High	Master Protein	O60462-1	Neuropilin-2 [OS=Homo sapiens]	0.006	3.944	1	1	1	1	1	931	104.8	5.17	0	1	0														Not Found	Not Found	High	Not Found	Not Found	Not Found
FALSE	High	Master Protein	Q96P11-4	Isoform 4 of Probable 28S rRNA (cytosine-C(5))-methyltransferase [OS=Homo sapiens]	0.005	3.937	3	1	3	1	1	470	51	8.65	6.49	1	0	100	2.89203e-17	0	200		43.37		123735	61792.6	160957				High	High	High	Not Found	Not Found	Not Found
FALSE	High	Master Protein	Q9HC36	rRNA methyltransferase 3, mitochondrial [OS=Homo sapiens]	0.005	3.928	2	1	1	1	1	420	47	8.73	3.09	1	0	100	2.89203e-17	0	200		23.87		450826	477151	296724				Peak Found	High	Peak Found	Not Found	Not Found	Not Found
FALSE	High	Master Protein	Q96BI1	Solute carrier family 22 member 18 [OS=Homo sapiens]	0.005	3.926	3	1	1	1	1	424	44.8	9.57	2.42	1	0	100	2.89203e-17	0	200		33.4		362405	334538	596781				Peak Found	Peak Found	High	Not Found	Not Found	Not Found
FALSE	High	Master Protein	A3KN83-1	protein strawberry notch homolog 1 [OS=Homo sapiens]	0.005	3.91	1	1	1	1	1	1393	154.2	7.88	0	1	0														Not Found	Not Found	High	Not Found	Not Found	Not Found
FALSE	High	Master Protein	Q9H6H4-1	Receptor expression-enhancing protein 4 [OS=Homo sapiens]	0.005	3.894	4	1	2	1	1	257	29.4	9.73	3.82	1	0	100	2.89203e-17	0	200		26.97		295211	231557	169947				High	High	Peak Found	Not Found	Not Found	Not Found
FALSE	High	Master Protein	Q2PZI1-1	Probable C-mannosyltransferase DPY19L1 [OS=Homo sapiens]	0.005	3.891	2	1	2	1	1	675	77.3	8.95	4.48	1	0	100	2.89203e-17	0	200		69.09		55253.7	194701	315435				High	High	Peak Found	Not Found	Not Found	Not Found
FALSE	High	Master Protein	Q9Y314	nitric oxide synthase-interacting protein [OS=Homo sapiens]	0.005	3.874	4	1	2	1	1	301	33.2	8.82	2.15	1	0	100	2.89203e-17	0	200		22.56		60725.4	72503.1	94458.8				High	Peak Found	High	Not Found	Not Found	Not Found
FALSE	High	Master Protein	Q9UHB9	Signal recognition particle subunit SRP68 [OS=Homo sapiens]	0.005	3.873	2	1	2	1	1	627	70.7	8.56	4.59	1	0	100	2.89203e-17	0	200		77.18		307561	59232	130314				High	Peak Found	High	Not Found	Not Found	Not Found
FALSE	High	Master Protein	P35606	Coatomer subunit beta' [OS=Homo sapiens]	0.005	3.855	1	1	2	1	1	906	102.4	5.27	3.99	1	0	100	2.89203e-17	0	200		9.96		218798	183946	220740				Peak Found	High	High	Not Found	Not Found	Not Found
FALSE	High	Master Protein	Q8IZV5	Retinol dehydrogenase 10 [OS=Homo sapiens]	0.005	3.85	2	1	1	1	1	341	38.1	7.4	2.18	1	0	100	2.89203e-17	0	200					255341					Not Found	High	Not Found	Not Found	Not Found	Not Found
FALSE	High	Master Protein	Q8IVI9-4	Isoform 4 of Nostrin [OS=Homo sapiens]	0.005	3.84	5	2	2	2	1	563	64.3	9	1.93	2	0	100	2.89203e-17	0	200		17.85		103395	82059.8	73473.1				High	Peak Found	High	Not Found	Not Found	Not Found
FALSE	High	Master Protein	P62195-1	26S proteasome regulatory subunit 8 [OS=Homo sapiens]	0.006	3.826	6	2	3	2	1	406	45.6	7.55	1.88	2	0	100	2.89203e-17	0	200		29.65		506766	410742	272770				High	High	Peak Found	High	Not Found	Not Found
FALSE	High	Master Protein	Q9H694-1	Protein bicaudal C homolog 1 [OS=Homo sapiens]	0.006	3.813	2	1	1	1	1	974	104.8	8.54	1.68	1	0														Not Found	Not Found	High	Not Found	Not Found	Not Found
FALSE	High	Master Protein	P27797	Calreticulin [OS=Homo sapiens]	0.006	3.796	4	2	2	2	1	417	48.1	4.44	1.7	2	0	2.847	0.339802	43.64	157.4	42.6	14.35	7.45	311202	314824	241220	88850.5	79958.9		High	High	Peak Found	Peak Found	Peak Found	Not Found
FALSE	High	Master Protein	P78371-1	T-complex protein 1 subunit beta [OS=Homo sapiens]	0.006	3.784	5	2	2	2	1	535	57.5	6.46	1.72	2	0	100	2.89203e-17	0	200		5.68		286104	266765	255846				High	Peak Found	High	Not Found	Not Found	Not Found
FALSE	High	Master Protein	O14672	Disintegrin and metalloproteinase domain-containing protein 10 [OS=Homo sapiens]	0.006	3.761	3	2	2	2	1	748	84.1	7.77	3.69	2	0	100	2.89203e-17	0	200						126686				Not Found	Not Found	High	Not Found	Not Found	Not Found
FALSE	High	Master Protein	P01008	Antithrombin-III [OS=Homo sapiens]	0.006	3.736	2	1	2	1	1	464	52.6	6.71	4.65	1	0	100	2.89203e-17	0	200		8.52		266476	289837	315982				Peak Found	High	High	Not Found	Not Found	Not Found
FALSE	High	Master Protein	Q9Y2Q9	28S ribosomal protein S28, mitochondrial [OS=Homo sapiens]	0.006	3.699	5	1	2	1	1	187	20.8	9.1	5.31	1	0	100	2.89203e-17	0	200		50.1		845691		403258				High	Not Found	High	Not Found	Not Found	Not Found
FALSE	High	Master Protein	Q9P015	39S ribosomal protein L15, mitochondrial [OS=Homo sapiens]	0.006	3.694	3	1	3	1	1	296	33.4	10.01	6.94	1	0	100	2.89203e-17	0	200		18.57		177366	229666	162570				High	High	High	Not Found	Not Found	Not Found
FALSE	High	Master Protein	O14976	Cyclin-G-associated kinase [OS=Homo sapiens]	0.006	3.687	1	2	2	2	1	1311	143.1	5.73	0	2	0	0.911	0.485562	1.29	111.2	88.8	15.86	42.66	323632	237232	307314	336467	245193	133433	Peak Found	High	Peak Found	High	Peak Found	Peak Found
FALSE	High	Master Protein	Q9Y2X9	Zinc finger protein 281 [OS=Homo sapiens]	0.006	3.67	1	1	3	1	1	895	96.9	8.48	4.87	1	0														High	High	High	Peak Found	Peak Found	Peak Found
FALSE	High	Master Protein	P11177	Pyruvate dehydrogenase E1 component subunit beta, mitochondrial [OS=Homo sapiens]	0.006	3.668	4	2	3	2	1	359	39.2	6.65	1.91	2	0	100	2.89203e-17	0	200		7.46		101099	116441	104743				High	High	High	Not Found	Not Found	Not Found
FALSE	High	Master Protein	Q96SB8-2	Isoform 2 of Structural maintenance of chromosomes protein 6 [OS=Homo sapiens]	0.006	3.665	1	1	1	1	1	1117	129.1	7.15	1.77	1	0	0.01	2.89203e-17	0		200								333728	Peak Found	Peak Found	High	Not Found	Not Found	Peak Found
FALSE	High	Master Protein	P82921	28S ribosomal protein S21, mitochondrial [OS=Homo sapiens]	0.006	3.657	16	1	1	1	1	87	10.7	10.21	2.1	1	0	100	2.89203e-17	0	200					139804					Not Found	High	Not Found	Not Found	Not Found	Not Found
FALSE	High	Master Protein	P34932	Heat shock 70 kDa protein 4 [OS=Homo sapiens]	0.006	3.652	2	1	2	1	1	840	94.3	5.19	4.06	1	0														High	Not Found	High	Not Found	Not Found	Not Found
FALSE	High	Master Protein	Q9H1I8-1	Activating signal cointegrator 1 complex subunit 2 [OS=Homo sapiens]	0.008	3.642	1	1	1	1	1	757	86.3	5.16	2.19	1	0	100	2.89203e-17	0	200		9.37		229047	191045	202820				Peak Found	Peak Found	High	Not Found	Not Found	Not Found
FALSE	High	Master Protein	Q93009	Ubiquitin carboxyl-terminal hydrolase 7 [OS=Homo sapiens]	0.008	3.622	2	2	2	2	1	1102	128.2	5.55	1.77	2	0	0.789	0.315673	3.82	88.2	111.8	8.31	12.48	1.07289e+06	944595	1.1096e+06	1.35916e+06	1.14915e+06	1.47635e+06	High	Peak Found	Peak Found	High	Peak Found	Peak Found
FALSE	High	Master Protein	P78362-2	Isoform 2 of SRSF protein kinase 2 [OS=Homo sapiens]	0.008	3.605	3	2	4	1	1	699	79	5.22	8.05	2	0	100	2.89203e-17	0	200		22.72		346459	310366	473308				High	Peak Found	High	Not Found	Not Found	Not Found
FALSE	High	Master Protein	O95985	DNA topoisomerase 3-beta-1 [OS=Homo sapiens]	0.008	3.58	1	1	2	1	1	862	96.6	8.12	3.39	1	0	2.416	0.539244	6.89	138.9	61.1	11.01	12.48	228960	195487	243209	90551	115927	100653	High	High	Peak Found	Peak Found	Peak Found	Peak Found
FALSE	High	Master Protein	P35611-3	Isoform 3 of Alpha-adducin [OS=Homo sapiens]	0.008	3.578	2	1	1	1	1	768	84.3	5.96	2.18	1	0	100	2.89203e-17	0	200		15.59		120540		150403				High	Not Found	Peak Found	Not Found	Not Found	Not Found
FALSE	High	Master Protein	P51636-1	Caveolin-2 [OS=Homo sapiens]	0.008	3.571	11	1	1	1	1	162	18.3	5.27	0	1	0	0.01	2.89203e-17	0		200		74.4				106200	67273.2	277473	Not Found	Not Found	High	Peak Found	Peak Found	Peak Found
FALSE	High	Master Protein	Q5HYJ3-1	Protein FAM76B [OS=Homo sapiens]	0.008	3.556	3	1	3	1	1	339	38.7	9.25	5.62	1	0	0.75	0.263955	6.92	90.8	109.2	12.15	16.66	156468	122981	136504	142937	164043	198564	High	High	High	Peak Found	Peak Found	Peak Found
FALSE	High	Master Protein	A0A0C4DH55	immunoglobulin kappa variable 3D-7 [OS=Homo sapiens]	0.008	3.543	8	1	9	1	1	119	13.1	5.94	24.73	1	0	100	2.89203e-17	0	191	9	7.42		3.58869e+08	3.84041e+08	416061824			1.81731e+07	High	High	High	Not Found	Not Found	Peak Found
FALSE	High	Master Protein	P31942	Heterogeneous nuclear ribonucleoprotein H3 [OS=Homo sapiens]	0.008	3.53	4	2	3	1	1	346	36.9	6.87	0	2	0	100	2.89203e-17	0	200		26.5		181843	303701	219983				High	Peak Found	Peak Found	Not Found	Not Found	Not Found
FALSE	High	Master Protein	P62306	Small nuclear ribonucleoprotein F [OS=Homo sapiens]	0.008	3.517	15	1	2	1	1	86	9.7	4.67	2.5	1	0	1.602	0.956767	3.69	115.4	84.6	35.25	35.71	171269	110463	230931	125600	67258.8	144109	High	Peak Found	High	Peak Found	Peak Found	Peak Found
FALSE	High	Master Protein	P62714	serine/threonine-protein phosphatase 2A catalytic subunit beta isoform [OS=Homo sapiens]	0.01	3.472	4	1	1	1	1	309	35.6	5.43	2.55	1	0	100	2.89203e-17	0	200		45.42		286535	557703					High	Peak Found	Not Found	Not Found	Not Found	Not Found
FALSE	High	Master Protein	O14639-1	Actin-binding LIM protein 1 [OS=Homo sapiens]	0.01	3.471	2	1	2	1	1	778	87.6	8.59	0	1	0														Not Found	High	Not Found	High	Not Found	Not Found
FALSE	High	Master Protein	Q9Y4B5	Microtubule cross-linking factor 1 [OS=Homo sapiens]	0.01	3.466	1	1	1	1	1	1905	209.4	6.43	2.29	1	0	100	2.89203e-17	0	200		7.43			244293	271400				Not Found	Peak Found	High	Not Found	Not Found	Not Found
FALSE	High	Master Protein	P20020	Plasma membrane calcium-transporting ATPase 1 [OS=Homo sapiens]	0.01	3.462	1	1	1	1	1	1258	138.7	6.04	2.38	1	0														Not Found	Not Found	High	Not Found	Not Found	Not Found
FALSE	High	Master Protein	Q8N0V3-1	Putative ribosome-binding factor A, mitochondrial [OS=Homo sapiens]	0.01	3.449	3	1	3	1	1	343	38.3	7.85	6.38	1	0	100	2.89203e-17	0	200		26.99		295736	238759	169313				High	High	High	Not Found	Not Found	Not Found
FALSE	High	Master Protein	P05109	Protein S100-A8 [OS=Homo sapiens]	0.01	3.439	12	1	2	1	1	93	10.8	7.03	2.03	1	0	100	2.89203e-17	0	200		32.48		205715	106689	199232				Peak Found	High	High	Not Found	Not Found	Not Found
FALSE	High	Master Protein	P13498	Cytochrome b-245 light chain [OS=Homo sapiens]	0.01	3.427	19	2	4	2	1	195	21	9.54	3.8	2	0	100	2.89203e-17	0	200		9.26		259029	249201	296253				High	High	High	Not Found	Not Found	Not Found
FALSE	High	Master Protein	Q9BZF1-1	Oxysterol-binding protein-related protein 8 [OS=Homo sapiens]	0.01	3.41	1	1	1	1	1	889	101.1	6.96	0	1	0	100	2.89203e-17	0	200		14.16			289284	353682				Not Found	High	Peak Found	Not Found	Not Found	Not Found
FALSE	High	Master Protein	Q9UI43	rRNA methyltransferase 2, mitochondrial [OS=Homo sapiens]	0.01	3.4	9	2	3	2	1	246	27.4	9.5	1.69	2	0	100	2.89203e-17	0	11	189	36.53		352450	208594	454864	6.05224e+06			High	Peak Found	High	Peak Found	Not Found	Not Found
FALSE	High	Master Protein	Q13200	26S proteasome non-ATPase regulatory subunit 2 [OS=Homo sapiens]	0.01	3.396	1	1	2	1	1	908	100.1	5.2	4.05	1	0	100	2.89203e-17	0	200		12.95		181538	225426	181369				High	Peak Found	High	Not Found	Not Found	Not Found
FALSE	High	Master Protein	P53992	Protein transport protein sec24c [OS=Homo sapiens]	0.01	3.395	1	1	1	1	1	1094	118.2	7.06	1.82	1	0														High	Not Found	Not Found	Not Found	Not Found	Not Found
FALSE	High	Master Protein	P13995	Bifunctional methylenetetrahydrofolate dehydrogenase/cyclohydrolase, mitochondrial [OS=Homo sapiens]	0.01	3.388	3	1	1	1	1	350	37.9	8.73	1.74	1	0	100	2.89203e-17	0	200		12.64		285785	341866					Peak Found	High	Not Found	Not Found	Not Found	Not Found
FALSE	High	Master Protein	P35869	Aryl hydrocarbon receptor [OS=Homo sapiens]	0.01	3.381	1	1	2	1	1	848	96.1	6.38	0	1	0	1.417	0.943758	3.18	110.4	89.6	14.22	26.71	182192	155243	137476	125908	165991	97043.7	Peak Found	Peak Found	High	High	Peak Found	Peak Found
FALSE	High	Master Protein	Q63ZY3-2	Isoform 2 of KN motif and ankyrin repeat domain-containing protein 2 [OS=Homo sapiens]	0.01	3.361	1	1	1	1	1	859	91.9	5.63	1.86	1	0	100	2.89203e-17	0	200		15.25		60275.5	48454.8	65835.1				Peak Found	Peak Found	High	Not Found	Not Found	Not Found
FALSE	High	Master Protein	Q13573	SNW domain-containing protein 1 [OS=Homo sapiens]	0.01	3.351	3	1	1	1	1	536	61.5	9.52	2.03	1	0	0.01	2.89203e-17	0		200		11.98				162941	128573	142024	High	Not Found	Not Found	Peak Found	Peak Found	Peak Found
FALSE	High	Master Protein	Q3MHD2-2	Isoform 2 of Protein LSM12 homolog [OS=Homo sapiens]	0.01	3.347	5	1	1	1	1	198	22	6.9	1.61	1	0	0.01	2.89203e-17	0		200		14.62				51490.9	50631.4	65166.2	Not Found	High	Not Found	Peak Found	Peak Found	Peak Found
FALSE	High	Master Protein	Q9UMS4	Pre-mRNA-processing factor 19 [OS=Homo sapiens]	0.01	3.347	3	1	1	1	1	504	55.1	6.61	1.88	1	0	100	2.89203e-17	0	200		31.21		72445.4	113473					High	Peak Found	Not Found	Not Found	Not Found	Not Found
FALSE	High	Master Protein	Q9BZJ0	Crooked neck-like protein 1 [OS=Homo sapiens]	0.01	3.347	1	1	1	1	1	848	100.4	8	0	1	0														Not Found	High	Not Found	Not Found	Not Found	Not Found
FALSE	High	Master Protein	Q13347	Eukaryotic translation initiation factor 3 subunit I [OS=Homo sapiens]	0.01	3.344	3	1	1	1	1	325	36.5	5.64	2.12	1	0	100	2.89203e-17	0	200		0.87		217315		214650				Peak Found	Not Found	High	Not Found	Not Found	Not Found
FALSE	Medium	Master Protein	Q9H1C7	Cysteine-rich and transmembrane domain-containing protein 1 [OS=Homo sapiens]	0.012	3.313	10	1	2	1	1	97	10.6	4.32	3.97	1	0	100	2.89203e-17	0	200		11.2		106603	88424.9	109329				High	High	Peak Found	Not Found	Not Found	Not Found
FALSE	Medium	Master Protein	P08559-4	Isoform 4 of Pyruvate dehydrogenase E1 component subunit alpha, somatic form, mitochondrial [OS=Homo sapiens]	0.012	3.312	3	1	1	1	1	428	47.5	8.54	2.58	1	0														Not Found	Not Found	High	Not Found	Not Found	Not Found
FALSE	Medium	Master Protein	Q6DD88	Atlastin-3 [OS=Homo sapiens]	0.012	3.285	3	2	4	2	1	541	60.5	5.66	0	2	0	100	2.89203e-17	0	200		3.3		225963	228689	240353				High	High	High	Not Found	Not Found	Not Found
FALSE	Medium	Master Protein	P19388	DNA-directed RNA polymerases I, II, and III subunit RPABC1 [OS=Homo sapiens]	0.012	3.281	7	1	1	1	1	210	24.5	5.95	2.32	1	0														High	Not Found	Not Found	Not Found	Not Found	Not Found
FALSE	Medium	Master Protein	Q9NXX6	Non-structural maintenance of chromosomes element 4 homolog A [OS=Homo sapiens]	0.012	3.279	4	1	1	1	1	385	44.3	5.38	1.82	1	0	100	2.89203e-17	0	200		13.65			122457	100892				Not Found	High	Peak Found	Not Found	Not Found	Not Found
FALSE	Medium	Master Protein	Q7Z6M4	Transcription termination factor 4, mitochondrial [OS=Homo sapiens]	0.012	3.274	3	1	1	1	1	381	43.9	4.82	1.89	1	0														High	Not Found	Not Found	Not Found	Not Found	Not Found
FALSE	Medium	Master Protein	Q969X5	Endoplasmic reticulum-Golgi intermediate compartment protein 1 [OS=Homo sapiens]	0.012	3.272	3	1	1	1	1	290	32.6	7.06	1.88	1	0	2.188	0.655174	26.83	141	59	5.69	19.35	378858	339878	371250	146347	155316	207131	Peak Found	Peak Found	High	Peak Found	Peak Found	Peak Found
FALSE	Medium	Master Protein	P16435	NADPH--cytochrome P450 reductase [OS=Homo sapiens]	0.012	3.269	1	1	1	1	1	677	76.6	5.58	2.06	1	0	100	2.89203e-17	0	200		86.92		158871	617367	1.41176e+06				Peak Found	Peak Found	High	Not Found	Not Found	Not Found
FALSE	Medium	Master Protein	Q9Y3Y2-3	Isoform 2 of Chromatin target of PRMT1 protein [OS=Homo sapiens]	0.012	3.243	5	1	1	1	1	249	26.5	12.23	0	1	0	100	2.89203e-17	0	200		25.32		47803.2	29040	46108.9				High	Peak Found	Peak Found	Not Found	Not Found	Not Found
FALSE	Medium	Master Protein	Q96KP1	exocyst complex component 2 [OS=Homo sapiens]	0.012	3.232	1	1	1	1	1	924	104	6.9	0	1	0	100	2.89203e-17	0	200		23.44		126933	153816	201322				Peak Found	High	Peak Found	Not Found	Not Found	Not Found
FALSE	Medium	Master Protein	Q9BUQ8	Probable ATP-dependent RNA helicase DDX23 [OS=Homo sapiens]	0.012	3.232	2	2	5	2	1	820	95.5	9.55	3.69	2	0	1.525	0.993117	4.41	141.5	58.5	14.18	11.04	374002	283660	356579	147286	135130	167900	High	High	High	Peak Found	Peak Found	Peak Found
FALSE	Medium	Master Protein	Q9H7E9-2	Isoform 2 of UPF0488 protein C8orf33 [OS=Homo sapiens]	0.012	3.229	7	1	1	1	1	242	26.4	10.13	2.81	1	0	0.113	5.10929e-08	10.59	132.9	67.1		58.67	150089			117727	48687.7		High	Not Found	Not Found	Peak Found	Peak Found	Not Found
FALSE	Medium	Master Protein	O14949	Cytochrome b-c1 complex subunit 8 [OS=Homo sapiens]	0.012	3.224	17	2	3	2	1	82	9.9	10.08	1.68	2	0	100	2.89203e-17	0	200		12.33		861553	966778	1.10176e+06				Peak Found	High	High	Not Found	Not Found	Not Found
FALSE	Medium	Master Protein	P48643	T-complex protein 1 subunit epsilon [OS=Homo sapiens]	0.012	3.224	3	2	2	1	1	541	59.6	5.66	2.12	2	0	100	2.89203e-17	0	200		6.22		245459	277837	259602				High	Peak Found	Peak Found	Not Found	Not Found	High
FALSE	Medium	Master Protein	Q05519	serine/arginine-rich splicing factor 11 [OS=Homo sapiens]	0.012	3.213	3	1	2	1	1	484	53.5	10.52	1.68	1	0	100	2.89203e-17	0	200		26.48		109289	187515	171599				High	High	Peak Found	Not Found	Not Found	Not Found
FALSE	Medium	Master Protein	Q9HD67	Unconventional myosin-X [OS=Homo sapiens]	0.015	3.171	0	1	3	1	1	2058	237.2	6.21	3.9	1	0	0.848	0.401747	4.26	96.1	103.9	9.24	5.72	219807	184095	213194	230431	226051	251323	High	High	High	Peak Found	Peak Found	Peak Found
FALSE	Medium	Master Protein	Q8N556-2	Isoform 2 of Actin filament-associated protein 1 [OS=Homo sapiens]	0.015	3.171	1	1	2	1	1	814	89.7	8.57	4.03	1	0	100	2.89203e-17	0	200		12.95		185903	143832	160758				High	High	Peak Found	Not Found	Not Found	Not Found
FALSE	Medium	Master Protein	O75911	Short-chain dehydrogenase/reductase 3 [OS=Homo sapiens]	0.015	3.147	3	1	1	1	1	302	33.5	8.84	2.31	1	0	100	2.89203e-17	0	200		3.66		121113	116033	124842				High	Peak Found	Peak Found	Not Found	Not Found	Not Found
FALSE	Medium	Master Protein	P21127-1	Cyclin-dependent kinase 11B [OS=Homo sapiens]	0.015	3.145	1	1	2	1	1	795	92.7	5.57	4.04	1	0	1.041	0.648265	14.74	108.1	91.9	20.71	17.62	226959	170986	261082	193104	182310	250704	Peak Found	Peak Found	Peak Found	High	High	Peak Found
FALSE	Medium	Master Protein	O60232	Sjoegren syndrome/scleroderma autoantigen 1 [OS=Homo sapiens]	0.015	3.112	4	1	3	1	1	199	21.5	5.24	1.73	1	0	100	2.89203e-17	0	200		1.95		265953	258055	267703				High	High	High	Not Found	Not Found	Not Found
FALSE	Medium	Master Protein	P48556	26S proteasome non-ATPase regulatory subunit 8 [OS=Homo sapiens]	0.015	3.078	2	1	2	1	1	350	39.6	9.7	1.73	1	0	100	2.89203e-17	0	200		24.67		201383	154197	123204				High	High	Peak Found	Not Found	Not Found	Not Found
FALSE	Medium	Master Protein	Q9UPN3	Microtubule-actin cross-linking factor 1, isoforms 1/2/3/5 [OS=Homo sapiens]	0.015	3.047	0	2	2	2	1	7388	837.8	5.39	0	2	0	100	2.89203e-17	0	200		15.99		251831	238961	184091				High	High	Peak Found	Not Found	Not Found	Not Found
FALSE	Medium	Master Protein	Q9UKE5-1	Traf2 and NCK-interacting protein kinase [OS=Homo sapiens]	0.015	3.042	1	2	2	2	1	1360	154.8	7.17	0	2	0	100	2.89203e-17	0	200		22.33		344401	404690	255982				Peak Found	High	High	Not Found	Not Found	Not Found
FALSE	Medium	Master Protein	P11908-2	Isoform 2 of Ribose-phosphate pyrophosphokinase 2 [OS=Homo sapiens]	0.014	2.996	4	1	1	1	1	321	35	6.46	1.82	1	0														Not Found	High	Not Found	Not Found	Not Found	Not Found
FALSE	Medium	Master Protein	Q9H0S4	Probable ATP-dependent RNA helicase DDX47 [OS=Homo sapiens]	0.014	2.994	2	1	2	1	1	455	50.6	9.1	2.1	1	0														Not Found	High	High	Not Found	Not Found	Not Found
FALSE	Medium	Master Protein	Q96SB3	Neurabin-2 [OS=Homo sapiens]	0.014	2.99	1	1	2	1	1	815	89.1	4.97	4.96	1	0	100	2.89203e-17	0	200		25.16		88133.3	52750.7	70108				High	Peak Found	High	Not Found	Not Found	Not Found
FALSE	Medium	Master Protein	Q96EL2	28S ribosomal protein S24, mitochondrial [OS=Homo sapiens]	0.014	2.976	5	1	1	1	1	167	19	9.38	2.22	1	0	3.044	0.269299	10	144.2	55.8	19.81	19.21	391128	389668	541615	120366	151496	177918	Peak Found	Peak Found	Peak Found	Peak Found	Peak Found	High
FALSE	Medium	Master Protein	P56556	NADH dehydrogenase [ubiquinone] 1 alpha subcomplex subunit 6 [OS=Homo sapiens]	0.014	2.945	5	1	1	1	1	154	17.9	10.14	1.7	1	0														Not Found	Not Found	High	Peak Found	Peak Found	Peak Found
FALSE	Medium	Master Protein	P50995	annexin A11 [OS=Homo sapiens]	0.015	2.909	2	1	1	1	1	505	54.4	7.65	1.84	1	0	100	2.89203e-17	0	200		9.4		151291	142176	170654				Peak Found	Peak Found	High	Not Found	Not Found	Not Found
FALSE	Medium	Master Protein	O75251	NADH dehydrogenase [ubiquinone] iron-sulfur protein 7, mitochondrial [OS=Homo sapiens]	0.015	2.894	4	1	1	1	1	213	23.5	9.99	2.53	1	0														Not Found	Not Found	Not Found	Not Found	Not Found	High
FALSE	Medium	Master Protein	P17936-2	Isoform 2 of Insulin-like growth factor-binding protein 3 [OS=Homo sapiens]	0.015	2.89	5	1	1	1	1	297	32.2	8.62	2.22	1	0	1.307	0.876835	5668.87	3.8	196.2	17.56		43615.7		33978.9			1.98776e+06	Peak Found	Not Found	High	Not Found	Not Found	Peak Found
FALSE	Medium	Master Protein	P61221	ATP-binding cassette sub-family E member 1 [OS=Homo sapiens]	0.015	2.863	2	1	1	1	1	599	67.3	8.34	2.18	1	0	100	2.89203e-17	0	200		18.15		151589	109658	154758				Peak Found	High	Peak Found	Not Found	Not Found	Not Found
FALSE	Medium	Master Protein	P51812	Ribosomal protein S6 kinase alpha-3 [OS=Homo sapiens]	0.015	2.854	3	1	1	1	1	740	83.7	6.89	0	1	0														Not Found	High	Not Found	Not Found	Not Found	Not Found
FALSE	Medium	Master Protein	Q9BR76	Coronin-1B [OS=Homo sapiens]	0.015	2.852	2	1	1	1	1	489	54.2	5.88	2.41	1	0	100	2.89203e-17	0	200		14.88		94542.6	116776					High	Peak Found	Not Found	Not Found	Not Found	Not Found
FALSE	Medium	Master Protein	Q8N2K0-2	Isoform 2 of Monoacylglycerol lipase ABHD12 [OS=Homo sapiens]	0.015	2.847	2	1	1	1	1	404	45.5	8.65	1.9	1	0	0.676	0.178706	4.27	91.5	108.5	16.85	40.63	128233	180477	159799	189585	284737	123634	Peak Found	Peak Found	High	Peak Found	Peak Found	Peak Found
FALSE	Medium	Master Protein	Q09161	Nuclear cap-binding protein subunit 1 [OS=Homo sapiens]	0.015	2.845	3	2	3	2	1	790	91.8	6.43	0	2	0	100	2.89203e-17	0	200		56.85		227526	185164	56700.4				High	Peak Found	High	Not Found	Not Found	Not Found
FALSE	Medium	Master Protein	O75947-1	ATP synthase subunit d, mitochondrial [OS=Homo sapiens]	0.015	2.842	6	1	1	1	1	161	18.5	5.3	1.84	1	0	0.01	2.89203e-17	0		200		6.45				358939	315490	340625	Not Found	Not Found	Not Found	Peak Found	High	Peak Found
FALSE	Medium	Master Protein	Q9UQN3-1	Charged multivesicular body protein 2b [OS=Homo sapiens]	0.014	2.841	9	2	2	2	1	213	23.9	8.76	0	2	0	100	2.89203e-17	0	200		14.71		122923	110784	91337.6				Peak Found	High	High	Not Found	Not Found	Not Found
FALSE	Medium	Master Protein	Q9Y5X1	Sorting nexin-9 [OS=Homo sapiens]	0.014	2.84	2	1	1	1	1	595	66.6	5.58	1.84	1	0														High	Not Found	Not Found	Not Found	Not Found	Not Found
FALSE	Medium	Master Protein	Q9H9T3	elongator complex protein 3 [OS=Homo sapiens]	0.014	2.836	1	1	1	1	1	547	62.2	8.88	0	1	0	100	2.89203e-17	0	200		19.95		134943	200150	159751				Peak Found	High	Peak Found	Not Found	Not Found	Not Found
FALSE	Medium	Master Protein	P00367	Glutamate dehydrogenase 1, mitochondrial [OS=Homo sapiens]	0.014	2.832	3	1	1	1	1	558	61.4	7.8	2.98	1	0	100	2.89203e-17	0	200					69592.7					Not Found	High	Not Found	Not Found	Not Found	Not Found
FALSE	Medium	Master Protein	B2RTY4-4	Isoform 4 of Unconventional myosin-IXa [OS=Homo sapiens]	0.014	2.827	0	1	1	1	1	2619	300.2	8.75	2.09	1	0	0.01	2.89203e-17	0		200		23.55				97500.6	140181	93198.9	Not Found	Not Found	High	Peak Found	Peak Found	Peak Found
FALSE	Medium	Master Protein	P09001	39S ribosomal protein L3, mitochondrial [OS=Homo sapiens]	0.014	2.815	3	1	1	1	1	348	38.6	9.48	1.75	1	0	0.01	2.89203e-17	0		200		17.25				1.3826e+06	1.63841e+06	1.95371e+06	Not Found	High	Not Found	Peak Found	Peak Found	Peak Found
FALSE	Medium	Master Protein	O15294	UDP-N-acetylglucosamine--peptide N-acetylglucosaminyltransferase 110 kDa subunit [OS=Homo sapiens]	0.014	2.813	1	1	1	1	1	1046	116.9	6.7	0	1	0	100	2.89203e-17	0	200		44.98		102693	76430.5	180000				High	Peak Found	Peak Found	Not Found	Not Found	Not Found
FALSE	Medium	Master Protein	Q8N5L8	Ribonuclease P protein subunit p25-like protein [OS=Homo sapiens]	0.014	2.808	6	1	2	1	1	163	17.6	10.3	4.03	1	0	100	2.89203e-17	0	200					306092					Not Found	High	High	Not Found	Not Found	Not Found
FALSE	Medium	Master Protein	Q0JRZ9-1	F-BAR domain only protein 2 [OS=Homo sapiens]	0.014	2.805	1	1	1	1	1	810	88.9	6.86	0	1	0	100	2.89203e-17	0	200		21.51		117096	143432	179974				Peak Found	Peak Found	High	Not Found	Not Found	Not Found
FALSE	Medium	Master Protein	P61803	Dolichyl-diphosphooligosaccharide--protein glycosyltransferase subunit DAD1 [OS=Homo sapiens]	0.014	2.797	9	1	2	1	1	113	12.5	7.08	3.83	1	0	100	2.89203e-17	0	200		22.22		173433	247835	271954				Peak Found	High	High	Not Found	Not Found	Not Found
FALSE	Medium	Master Protein	Q2TAY7	WD40 repeat-containing protein SMU1 [OS=Homo sapiens]	0.014	2.774	5	2	2	2	1	513	57.5	7.18	3.34	2	0	0.01	2.89203e-17	0		200		7.6				1.57602e+06	1.42291e+06	1.36166e+06	High	High	Not Found	Peak Found	Peak Found	Peak Found
FALSE	Medium	Master Protein	Q8WWY3	U4/U6 small nuclear ribonucleoprotein Prp31 [OS=Homo sapiens]	0.015	2.771	3	1	2	1	1	499	55.4	5.78	3.69	1	0														High	High	Not Found	Not Found	Not Found	Not Found
FALSE	Medium	Master Protein	Q14432	cGMP-inhibited 3',5'-cyclic phosphodiesterase A [OS=Homo sapiens]	0.015	2.767	1	1	1	1	1	1141	124.9	6	1.82	1	0	100	2.89203e-17	0	200		24.23		106312	64799.8	85889.4				High	Peak Found	Peak Found	Not Found	Not Found	Not Found
FALSE	Medium	Master Protein	Q9NY12-1	H/ACA ribonucleoprotein complex subunit 1 [OS=Homo sapiens]	0.015	2.731	4	1	2	1	1	217	22.3	10.92	4.79	1	0	100	2.89203e-17	0	200		11.48		300771	275436	238769				Peak Found	High	High	Not Found	Not Found	Not Found
FALSE	Medium	Master Protein	O43660-1	Pleiotropic regulator 1 [OS=Homo sapiens]	0.015	2.712	2	1	1	1	1	514	57.2	9.17	0	1	0	100	2.89203e-17	0	200		1.96		1.09555e+06	1.08996e+06	1.12989e+06				High	Peak Found	Peak Found	Not Found	Not Found	Not Found
FALSE	Medium	Master Protein	P09382	Galectin-1 [OS=Homo sapiens]	0.015	2.693	6	1	2	1	1	135	14.7	5.5	0	1	0	1.623	0.941144	4.43	122.2	77.8	25.21	22.52	209228	222475	325441	128944	141530	194742	High	High	Peak Found	Peak Found	Peak Found	Peak Found
FALSE	Medium	Master Protein	Q9NXC5-1	GATOR complex protein MIOS [OS=Homo sapiens]	0.015	2.686	1	1	1	1	1	875	98.5	6.73	2.52	1	0	0.443	0.0200882	2.03	65.1	134.9	18.74	11.86	185171	135702	196479	418232	329511	383474	High	Peak Found	Peak Found	Peak Found	Peak Found	Peak Found
FALSE	Medium	Master Protein	P78417	Glutathione S-transferase omega-1 [OS=Homo sapiens]	0.015	2.653	4	1	1	1	1	241	27.5	6.6	2.13	1	0	100	2.89203e-17	0	200		18.96		75329.8	98650.9					Peak Found	High	Not Found	Not Found	Not Found	Not Found
FALSE	Medium	Master Protein	Q15125	3-beta-hydroxysteroid-delta(8),delta(7)-isomerase [OS=Homo sapiens]	0.015	2.651	5	1	1	1	1	230	26.3	7.9	0	1	0	100	2.89203e-17	0	200		12.19		125620	117506	148182				High	Peak Found	Peak Found	Not Found	Not Found	Not Found
FALSE	Medium	Master Protein	O15427	Monocarboxylate transporter 4 [OS=Homo sapiens]	0.015	2.641	3	1	1	1	1	465	49.4	7.96	0	1	0														High	Not Found	Not Found	Not Found	Not Found	Not Found
FALSE	Medium	Master Protein	Q8N5F7	NF-kappa-B-activating protein [OS=Homo sapiens]	0.015	2.639	2	1	1	1	1	415	47.1	10.11	1.82	1	0														Not Found	High	Not Found	Not Found	Not Found	Not Found
FALSE	Medium	Master Protein	P15121	aldose reductase [OS=Homo sapiens]	0.015	2.616	3	1	2	1	1	316	35.8	6.98	3.63	1	0	100	2.89203e-17	0	200		16.45		421683	304576	395931				High	High	Peak Found	Not Found	Not Found	Not Found
FALSE	Medium	Master Protein	Q9NRW3	DNA dC->dU-editing enzyme APOBEC-3C [OS=Homo sapiens]	0.015	2.615	7	1	1	1	1	190	22.8	7.59	0	1	0	100	2.89203e-17	0	200		28.88		35131.3	19628.6	33340.8				Peak Found	Peak Found	High	Not Found	Not Found	Not Found
FALSE	Medium	Master Protein	Q13610	Periodic tryptophan protein 1 homolog [OS=Homo sapiens]	0.015	2.606	3	1	2	1	1	501	55.8	4.77	0	1	0	100	2.89203e-17	0	200		21.18		94229.2	110141	71406.6				Peak Found	High	High	Not Found	Not Found	Not Found
FALSE	Medium	Master Protein	P05067-1	Amyloid-beta A4 protein [OS=Homo sapiens]	0.015	2.59	2	1	1	1	1	770	86.9	4.82	0	1	0														Not Found	Not Found	High	Not Found	Not Found	Not Found
FALSE	Medium	Master Protein	Q96D71	RalBP1-associated Eps domain-containing protein 1 [OS=Homo sapiens]	0.015	2.587	1	1	4	1	1	796	86.6	5.69	0	1	0	1.032	0.637683	12.17	104.8	95.2	4.64	9.77	205449	202427	188170	183978	215955	182331	High	High	High	High	Peak Found	Peak Found
FALSE	Medium	Master Protein	Q86X83	COMM domain-containing protein 2 [OS=Homo sapiens]	0.016	2.544	4	1	1	1	1	199	22.7	6.73	0	1	0	100	2.89203e-17	0	200		18.58		75553.1	64457.2	51809.5				High	Peak Found	Peak Found	Not Found	Not Found	Not Found
FALSE	Medium	Master Protein	P24534	Elongation factor 1-beta [OS=Homo sapiens]	0.016	2.531	4	1	2	1	1	225	24.7	4.67	1.61	1	0	100	2.89203e-17	0	200		23.86		271523	443541	370028				High	High	Peak Found	Not Found	Not Found	Not Found
FALSE	Medium	Master Protein	Q14692	ribosome biogenesis protein BMS1 homolog [OS=Homo sapiens]	0.016	2.525	1	1	1	1	1	1282	145.7	6.44	0	1	0	0.01	2.89203e-17	0		200						1.8465e+06			High	Not Found	Not Found	Peak Found	Not Found	Not Found
FALSE	Medium	Master Protein	Q8IVH8	mitogen-activated protein kinase kinase kinase kinase 3 [OS=Homo sapiens]	0.016	2.506	1	1	1	1	1	894	101.3	7.56	0	1	0	100	2.89203e-17	0	200		4.78		74485.4	79693.1					Peak Found	High	Not Found	Not Found	Not Found	Not Found
FALSE	Medium	Master Protein	Q8TDN6	Ribosome biogenesis protein BRX1 homolog [OS=Homo sapiens]	0.016	2.496	2	1	1	1	1	353	41.4	9.92	0	1	0	100	2.89203e-17	0	200		24.18		328352	319675	205135				Peak Found	High	Peak Found	Not Found	Not Found	Not Found
FALSE	Medium	Master Protein	P08123	Collagen alpha-2(I) chain [OS=Homo sapiens]	0.016	2.49	1	1	1	1	1	1366	129.2	8.95	0	1	0	100	2.89203e-17	0	200		18.65		39667.5	27383.8	32336.8				High	Peak Found	Peak Found	Not Found	Not Found	Not Found	Oxidation [P594]
FALSE	Medium	Master Protein	Q9GZT3	SRA stem-loop-interacting RNA-binding protein, mitochondrial [OS=Homo sapiens]	0.016	2.476	9	1	1	1	1	109	12.3	10.24	0	1	0	100	2.89203e-17	0	200					254020					Not Found	Peak Found	Not Found	Not Found	High	Not Found
FALSE	Medium	Master Protein	Q14165	Malectin [OS=Homo sapiens]	0.016	2.47	4	1	1	1	1	292	32.2	5.41	0	1	0														Not Found	Not Found	Not Found	Not Found	Not Found	High
FALSE	Medium	Master Protein	Q9UDW1	cytochrome b-c1 complex subunit 9 [OS=Homo sapiens]	0.016	2.466	11	1	1	1	1	63	7.3	9.47	0	1	0	100	2.89203e-17	0	200		19.36		134939	198381	185066				Peak Found	High	Peak Found	Not Found	Not Found	Not Found
FALSE	Medium	Master Protein	Q8WV41	Sorting nexin-33 [OS=Homo sapiens]	0.016	2.458	2	1	1	1	1	574	65.2	6.79	2.32	1	0	0.786	0.312383	12.37	85.9	114.1	8.45	14.17	119397	133050	112883	175545		143562	Peak Found	Peak Found	High	Peak Found	Not Found	Peak Found
FALSE	Medium	Master Protein	P62333	26S proteasome regulatory subunit 10B [OS=Homo sapiens]	0.016	2.456	3	1	1	1	1	389	44.1	7.49	0	1	0														Not Found	Not Found	High	Not Found	Not Found	Not Found
FALSE	Medium	Master Protein	Q6P2E9-1	Enhancer of mRNA-decapping protein 4 [OS=Homo sapiens]	0.016	2.453	1	1	2	1	1	1401	151.6	5.86	0	1	0	100	2.89203e-17	0	200		17.74		144126	100628	129533				High	High	Peak Found	Not Found	Not Found	Not Found
FALSE	Medium	Master Protein	Q9Y520-7	Isoform 7 of Protein PRRC2C [OS=Homo sapiens]	0.016	2.451	0	1	1	1	1	2898	316.9	9.13	1.93	1	0	100	2.89203e-17	0	200		44.02		95916.8	49569.2	130162				Peak Found	Peak Found	High	Not Found	Not Found	Not Found
FALSE	Medium	Master Protein	P52434-4	Isoform 4 of DNA-directed RNA polymerases I, II, and III subunit RPABC3 [OS=Homo sapiens]	0.016	2.45	7	1	2	1	1	175	19.8	4.67	0	1	0	100	2.89203e-17	0	200		33.68		74533.2	38638.7	76410				High	Peak Found	Peak Found	Not Found	Not Found	Not Found
FALSE	Medium	Master Protein	Q8IY81	pre-rRNA processing protein FTSJ3 [OS=Homo sapiens]	0.016	2.445	1	1	1	1	1	847	96.5	8.4	2.31	1	0	100	2.89203e-17	0	200		4.32		256539	267462	279687				Peak Found	Peak Found	High	Not Found	Not Found	Not Found
FALSE	Medium	Master Protein	Q13263	Transcription intermediary factor 1-beta [OS=Homo sapiens]	0.016	2.431	2	1	2	1	1	835	88.5	5.77	0	1	0	100	2.89203e-17	0	200		18.26		89044.4	65126	66490.8				High	Peak Found	Peak Found	Not Found	Not Found	Not Found	Oxidation [P422]
FALSE	Medium	Master Protein	P37802-2	Isoform 2 of Transgelin-2 [OS=Homo sapiens]	0.016	2.431	5	1	3	1	1	220	24.4	8.25	0	1	0	100	2.89203e-17	0	200		15.78		114409	127319	155268				High	High	High	Not Found	Not Found	Not Found
FALSE	Medium	Master Protein	Q9UBX7-3	Isoform 3 of Kallikrein-11 [OS=Homo sapiens]	0.016	2.43	2	1	4	1	1	307	33.7	8.76	6.28	1	0	100	2.89203e-17	0	200		31.05		2.84323e+06	3.68018e+06	1.93055e+06				High	High	High	Not Found	Not Found	Not Found
FALSE	Medium	Master Protein	Q9Y5Y5-2	Isoform 2 of Peroxisomal membrane protein PEX16 [OS=Homo sapiens]	0.018	2.412	3	1	1	1	1	346	39.2	9.98	1.67	1	0	100	2.89203e-17	0	200		28.95		84997.4	128754					High	Peak Found	Not Found	Not Found	Not Found	Not Found
FALSE	Medium	Master Protein	Q9HCM4	Band 4.1-like protein 5 [OS=Homo sapiens]	0.018	2.408	3	2	2	2	1	733	81.8	6.58	1.64	2	0	0.01	2.89203e-17	0		200		23.35				1.27551e+06	2.03152e+06	1.5796e+06	Not Found	Not Found	Not Found	High	Peak Found	Peak Found
FALSE	Medium	Master Protein	Q9NZN4	EH domain-containing protein 2 [OS=Homo sapiens]	0.018	2.403	1	1	1	1	1	543	61.1	6.46	2.09	1	0	100	2.89203e-17	0	200		4.46		213221	199945	218071				Peak Found	Peak Found	High	Not Found	Not Found	Not Found
FALSE	Medium	Master Protein	Q9BPZ7	Target of rapamycin complex 2 subunit MAPKAP1 [OS=Homo sapiens]	0.018	2.401	2	1	1	1	1	522	59.1	7.55	1.97	1	0	1.864	0.811314	0.66	130.5	69.5	15.55	22.27	136104	115338	157745		61889.1	85021.7	Peak Found	Peak Found	High	Not Found	Peak Found	Peak Found
FALSE	Medium	Master Protein	Q9ULX3	RNA-binding protein NOB1 [OS=Homo sapiens]	0.018	2.399	2	1	1	1	1	412	46.6	7.18	2.04	1	0	100	2.89203e-17	0	200		7.97		301845	340800	352274				Peak Found	Peak Found	Peak Found	Not Found	Not Found	High
FALSE	Medium	Master Protein	Q13823	Nucleolar GTP-binding protein 2 [OS=Homo sapiens]	0.018	2.397	1	1	1	1	1	731	83.6	9.25	1.76	1	0	100	2.89203e-17	0	200		51.83		75997.9	163939					Peak Found	High	Not Found	Not Found	Not Found	Not Found
FALSE	Medium	Master Protein	Q96EE3-1	Isoform B of Nucleoporin SEH1 [OS=Homo sapiens]	0.018	2.392	3	1	1	1	1	421	46.5	7.9	2.03	1	0	100	2.89203e-17	0	200		18.44		130877	189056	155303				Peak Found	Peak Found	High	Not Found	Not Found	Not Found
FALSE	Medium	Master Protein	Q92878-2	Isoform 2 of DNA repair protein RAD50 [OS=Homo sapiens]	0.018	2.391	1	1	1	1	1	1318	154.5	6.89	2.06	1	0	100	2.89203e-17	0	200		20.19		104528	157661	140054				Peak Found	Peak Found	High	Not Found	Not Found	Not Found
FALSE	Medium	Master Protein	Q9BUP3-3	Isoform 3 of Oxidoreductase HTATIP2 [OS=Homo sapiens]	0.018	2.388	4	1	3	1	1	276	30.1	8.38	4.01	1	0	100	2.89203e-17	0	200		7.35		164531	163528	185814				High	High	High	Not Found	Not Found	Not Found
FALSE	Medium	Master Protein	Q96CU9	FAD-dependent oxidoreductase domain-containing protein 1 [OS=Homo sapiens]	0.018	2.382	2	1	1	1	1	486	53.8	7.78	1.61	1	0	100	2.89203e-17	0	200		4.5		151965	157078	143622				Peak Found	Peak Found	High	Not Found	Not Found	Not Found
FALSE	Medium	Master Protein	Q8WV60	Pentatricopeptide repeat-containing protein 2, mitochondrial [OS=Homo sapiens]	0.018	2.359	2	1	2	1	1	388	43.9	9.23	1.61	1	0	100	2.89203e-17	0	200		21.34		513826	387559	343178				High	Peak Found	High	Not Found	Not Found	Not Found
FALSE	Medium	Master Protein	Q9P2R3-4	Isoform 4 of Rabankyrin-5 [OS=Homo sapiens]	0.017	2.356	1	1	1	1	1	1211	132.7	6.49	1.69	1	0														Not Found	Not Found	High	Not Found	Not Found	Not Found
FALSE	Medium	Master Protein	P30876	DNA-directed RNA polymerase II subunit RPB2 [OS=Homo sapiens]	0.019	2.326	2	1	1	1	1	1174	133.8	6.87	2.16	1	0														High	Not Found	Not Found	Not Found	Not Found	Not Found
FALSE	Medium	Master Protein	Q86VP1	tax1-binding protein 1 [OS=Homo sapiens]	0.022	2.316	1	1	1	1	1	789	90.8	5.43	0	1	0	100	2.89203e-17	0	200					222683					Not Found	High	Not Found	Not Found	Not Found	Not Found
FALSE	Medium	Master Protein	Q9NUQ2	1-acyl-sn-glycerol-3-phosphate acyltransferase epsilon [OS=Homo sapiens]	0.022	2.314	2	1	1	1	1	364	42	9.1	1.65	1	0	100	2.89203e-17	0	200		20.44		117494	178146	158285				Peak Found	High	Peak Found	Not Found	Not Found	Not Found
FALSE	Medium	Master Protein	O95163	Elongator complex protein 1 [OS=Homo sapiens]	0.022	2.289	1	1	3	1	1	1332	150.2	5.94	5.38	1	0	1.715	0.902827	2.54	109.1	90.9	41.11	25.4	157978	263949	376874	255831	151341	219787	High	High	High	Peak Found	Peak Found	Peak Found
FALSE	Medium	Master Protein	Q96F86	Enhancer of mRNA-decapping protein 3 [OS=Homo sapiens]	0.022	2.284	2	1	1	1	1	508	56	7.11	1.72	1	0														High	Not Found	Not Found	Not Found	Not Found	Not Found
FALSE	Medium	Master Protein	P13861	cAMP-dependent protein kinase type II-alpha regulatory subunit [OS=Homo sapiens]	0.022	2.282	3	1	1	1	1	404	45.5	5.07	1.81	1	0	100	2.89203e-17	0	200		15.23		144603	109272	115907				Peak Found	High	Peak Found	Not Found	Not Found	Not Found
FALSE	Medium	Master Protein	P63000-2	Isoform B of Ras-related C3 botulinum toxin substrate 1 [OS=Homo sapiens]	0.021	2.282	4	1	1	1	1	211	23.5	8.63	1.67	1	0	100	2.89203e-17	0	200		4.9		372895	377033	407527				Peak Found	Peak Found	High	Not Found	Not Found	Not Found
FALSE	Medium	Master Protein	O75122-3	Isoform 3 of CLIP-associating protein 2 [OS=Homo sapiens]	0.021	2.276	1	1	3	1	1	1515	165.8	8.37	5.61	1	0	100	2.89203e-17	0	200		33.35		72478.6		117213				High	Not Found	High	Not Found	Not Found	Not Found
FALSE	Medium	Master Protein	Q9BVG8-6	Isoform 5 of Kinesin-like protein KIFC3 [OS=Homo sapiens]	0.021	2.273	2	1	1	1	1	848	94.2	7.05	0	1	0														Not Found	Not Found	High	Not Found	Not Found	Not Found
FALSE	Medium	Master Protein	Q8TBR7-2	protein FAM57A [OS=Homo sapiens]	0.021	2.264	3	1	2	1	1	257	29.4	9.41	3.45	1	0	100	2.89203e-17	0	200		24.12		175077	176113	260809				Peak Found	High	High	Not Found	Not Found	Not Found
FALSE	Medium	Master Protein	Q7LBR1	Charged multivesicular body protein 1b [OS=Homo sapiens]	0.021	2.259	4	1	1	1	1	199	22.1	8.1	2.41	1	0	1.994	0.756629	4.69	126.2	73.8	18.65	20.26	360372	444763	307640	210901	223035	149544	Peak Found	Peak Found	High	Peak Found	Peak Found	Peak Found
FALSE	Medium	Master Protein	P18669	Phosphoglycerate mutase 1 [OS=Homo sapiens]	0.021	2.248	8	1	4	1	1	254	28.8	7.18	2.27	1	0	100	2.89203e-17	0	200		22		171017	124973					High	Peak Found	Not Found	Not Found	Not Found	Not Found	Oxidation [P125; P128]
FALSE	Medium	Master Protein	Q9UNX4	WD repeat-containing protein 3 [OS=Homo sapiens]	0.021	2.247	1	1	2	1	1	943	106	6.64	0	1	0	100	2.89203e-17	0	200		8.35		396666	351822	339018				High	High	Peak Found	Not Found	Not Found	Not Found
FALSE	Medium	Master Protein	Q9NYK5-2	Isoform 2 of 39S ribosomal protein L39, mitochondrial [OS=Homo sapiens]	0.021	2.244	3	1	1	1	1	353	40.4	7.91	0	1	0	100	2.89203e-17	0	200		44.93		64328.9	140476	73212.2				Peak Found	High	Peak Found	Not Found	Not Found	Not Found
FALSE	Medium	Master Protein	Q13144	Translation initiation factor eIF-2B subunit epsilon [OS=Homo sapiens]	0.021	2.235	2	1	1	1	1	721	80.3	5.08	1.68	1	0														High	Not Found	Not Found	Not Found	Not Found	Not Found
FALSE	Medium	Master Protein	Q13724	Mannosyl-oligosaccharide glucosidase [OS=Homo sapiens]	0.021	2.222	1	1	1	1	1	837	91.9	8.9	2.42	1	0	100	2.89203e-17	0	200		0.48		114854		114072				Peak Found	Not Found	High	Not Found	Not Found	Not Found
FALSE	Medium	Master Protein	P21359-1	Neurofibromin [OS=Homo sapiens]	0.022	2.209	0	1	1	1	1	2839	319.2	7.39	0	1	0														High	Not Found	Not Found	Not Found	Not Found	Not Found
FALSE	Medium	Master Protein	Q96D46	60S ribosomal export protein NMD3 [OS=Homo sapiens]	0.023	2.184	3	1	1	1	1	503	57.6	7.14	0	1	0														High	Not Found	Not Found	Not Found	Not Found	Not Found
FALSE	Medium	Master Protein	Q99569	Plakophilin-4 [OS=Homo sapiens]	0.023	2.183	1	1	1	1	1	1192	131.8	8.94	0	1	0	1.299	0.869439	2.28	115.5	84.5	47.71	16.34	53376.8	38167.6	95609.8	41086.1	29838.3	39022.4	High	Peak Found	Peak Found	Peak Found	Peak Found	Peak Found
FALSE	Medium	Master Protein	Q8N9N2	Activating signal cointegrator 1 complex subunit 1 [OS=Homo sapiens]	0.024	2.173	2	1	1	1	1	400	45.5	5.54	0	1	0	0.913	0.487931	1.06	95.5	104.5	13.48	9.29	171946	131309	149609	186657	156598	163798	Peak Found	High	Peak Found	Peak Found	Peak Found	Peak Found
FALSE	Medium	Master Protein	Q99460	26S proteasome non-ATPase regulatory subunit 1 [OS=Homo sapiens]	0.024	2.154	2	1	1	1	1	953	105.8	5.39	0	1	0	100	2.89203e-17	0	200					134394					Not Found	High	Not Found	Not Found	Not Found	Not Found
FALSE	Medium	Master Protein	P12004	proliferating cell nuclear antigen [OS=Homo sapiens]	0.024	2.152	3	1	2	1	1	261	28.8	4.69	3.61	1	0	1.794	0.855824	19.87	136.4	63.6	10.46	25.04	278093	228743	273176	178977	127490	112288	High	High	Peak Found	Peak Found	Peak Found	Peak Found
FALSE	Medium	Master Protein	Q9C0C2	182 kDa tankyrase-1-binding protein [OS=Homo sapiens]	0.024	2.141	1	1	1	1	1	1729	181.7	4.86	0	1	0														High	Not Found	Not Found	Peak Found	Peak Found	Peak Found
FALSE	Medium	Master Protein	P02794	Ferritin heavy chain [OS=Homo sapiens]	0.024	2.12	4	1	2	1	1	183	21.2	5.55	3.44	1	0	100	2.89203e-17	0	200		16.97		359814	336976	459995				High	Peak Found	High	Not Found	Not Found	Not Found
FALSE	Medium	Master Protein	P04150-3	Isoform Alpha-2 of Glucocorticoid receptor [OS=Homo sapiens]	0.025	2.089	1	1	2	1	1	778	85.8	6.49	4.22	1	0	100	2.89203e-17	0	200		17.21		141018	114719	162631				High	Peak Found	High	Not Found	Not Found	Not Found
FALSE	Medium	Master Protein	Q9BVV7	Mitochondrial import inner membrane translocase subunit TIM21 [OS=Homo sapiens]	0.026	2.087	4	1	1	1	1	248	28.2	9.7	1.73	1	0														High	Not Found	Not Found	Not Found	Not Found	Not Found
FALSE	Medium	Master Protein	P48444	Coatomer subunit delta [OS=Homo sapiens]	0.026	2.082	2	1	1	1	1	511	57.2	6.21	1.94	1	0	100	2.89203e-17	0	200		20.61		127470	83864.2	114375				Peak Found	Peak Found	High	Not Found	Not Found	Not Found
FALSE	Medium	Master Protein	O95070	protein YIF1A [OS=Homo sapiens]	0.026	2.08	5	1	1	1	1	293	32	8.95	1.86	1	0	100	2.89203e-17	0	200		10.76		106797	112610	130883				High	Peak Found	Peak Found	Not Found	Not Found	Not Found
FALSE	Medium	Master Protein	O43293-1	Death-associated protein kinase 3 [OS=Homo sapiens]	0.026	2.075	3	1	1	1	1	454	52.5	6.89	0	1	0	100	2.89203e-17	0	200		7.05		246780	216952	244710				Peak Found	Peak Found	High	Not Found	Not Found	Not Found
FALSE	Medium	Master Protein	Q86XI2-2	Isoform 2 of Condensin-2 complex subunit G2 [OS=Homo sapiens]	0.026	2.073	1	1	1	1	1	1156	132.1	6.77	0	1	0	100	2.89203e-17	0	200		53.07		149231		67789.9				Peak Found	Not Found	High	Not Found	Not Found	Not Found
FALSE	Medium	Master Protein	Q86TJ2-1	Transcriptional adapter 2-beta [OS=Homo sapiens]	0.026	2.073	2	1	1	1	1	420	48.4	7.83	1.76	1	0														Not Found	Not Found	High	Not Found	Not Found	Not Found
FALSE	Medium	Master Protein	O00560-1	Syntenin-1 [OS=Homo sapiens]	0.026	2.065	4	1	3	1	1	298	32.4	7.53	0	1	0	100	2.89203e-17	0	200		9.65		318223	358812	386184				High	High	High	Not Found	Not Found	Not Found
FALSE	Medium	Master Protein	P62495	Eukaryotic peptide chain release factor subunit 1 [OS=Homo sapiens]	0.026	2.063	3	1	1	1	1	437	49	5.71	0	1	0														Not Found	Not Found	Not Found	Not Found	High	Not Found
FALSE	Medium	Master Protein	A6NCE7	Microtubule-associated proteins 1A/1B light chain 3 beta 2 [OS=Homo sapiens]	0.026	2.059	6	1	2	1	1	125	14.6	8.68	3.59	1	0	100	2.89203e-17	0	200		18.83		238894	255428	336325				High	Peak Found	High	Not Found	Not Found	Not Found
FALSE	Medium	Master Protein	O95433	activator of 90 kDa heat shock protein ATPase homolog 1 [OS=Homo sapiens]	0.026	2.059	2	1	1	1	1	338	38.3	5.53	0	1	0	100	2.89203e-17	0	200		10.23		123175	110597	135810				High	Peak Found	Peak Found	Not Found	Not Found	Not Found
FALSE	Medium	Master Protein	Q13557-11	Isoform Delta 11 of Calcium/calmodulin-dependent protein kinase type II subunit delta [OS=Homo sapiens]	0.026	2.054	2	1	1	1	1	524	59.1	7.56	0	1	0	1.379	0.926289	24.78	126	74	12.87	30.29	200734	156696	193592	174798	113645	101308	High	Peak Found	Peak Found	Peak Found	Peak Found	Peak Found
FALSE	Medium	Master Protein	Q8NA31-1	Telomere repeats-binding bouquet formation protein 1 [OS=Homo sapiens]	0.026	2.053	2	1	1	1	1	727	83	7.46	0	1	0														Not Found	Not Found	Not Found	Not Found	Not Found	Not Found
FALSE	Medium	Master Protein	Q9NQT5	exosome complex component RRP40 [OS=Homo sapiens]	0.026	2.04	3	1	2	1	1	275	29.6	8.1	3.69	1	0	1.612	0.948136	13.13	124.5	75.5	4.39	12.96	236142	251135	230855	134572	171679	143211	Peak Found	High	High	Peak Found	Peak Found	Peak Found
FALSE	Medium	Master Protein	P0DOX8	Immunoglobulin lambda-1 light chain [OS=Homo sapiens]	0.025	2.013	4	1	1	1	1	216	22.8	6.76	2.92	1	0	100	2.89203e-17	0	200		17.75		1.11026e+06	1.13611e+06	810746				Peak Found	Peak Found	High	Not Found	Not Found	Not Found
FALSE	Medium	Master Protein	Q8ND56	protein LSM14 homolog A [OS=Homo sapiens]	0.026	2.003	2	1	1	1	1	463	50.5	9.52	1.94	1	0														Not Found	Not Found	High	Not Found	Not Found	Not Found
FALSE	Medium	Master Protein	A1L0T0	Acetolactate synthase-like protein [OS=Homo sapiens]	0.027	2.001	2	1	1	1	1	632	67.8	8.15	1.8	1	0														Not Found	Not Found	High	Not Found	Not Found	Not Found
FALSE	Medium	Master Protein	Q15388	Mitochondrial import receptor subunit TOM20 homolog [OS=Homo sapiens]	0.027	1.997	5	1	2	1	1	145	16.3	8.6	3.45	1	0	1.384	0.926289	13.61	113.8	86.2	24.3	14.67	501472	526368	764424	398907	380277	496402	Peak Found	Peak Found	Peak Found	High	Peak Found	High
FALSE	Medium	Master Protein	Q15599	Na(+)/H(+) exchange regulatory cofactor NHE-RF2 [OS=Homo sapiens]	0.028	1.972	3	1	1	1	1	337	37.4	7.93	1.66	1	0	100	2.89203e-17	0	200		15.08		57128.3	44143.4	44706.4				High	Peak Found	Peak Found	Not Found	Not Found	Not Found
FALSE	Medium	Master Protein	P61604	10 kDa heat shock protein, mitochondrial [OS=Homo sapiens]	0.028	1.961	7	1	1	1	1	102	10.9	8.92	0	1	0	0.751	0.265486	8.43	85.8	114.2	16.63	2.46	89853	113793		132335	137018		High	Peak Found	Not Found	Peak Found	Peak Found	Not Found
FALSE	Medium	Master Protein	P10398-1	serine/threonine-protein kinase A-Raf [OS=Homo sapiens]	0.028	1.958	2	1	1	1	1	606	67.5	9.01	1.72	1	0	100	2.89203e-17	0	200		13		142516	144892	178615				Peak Found	High	Peak Found	Not Found	Not Found	Not Found
FALSE	Medium	Master Protein	P12259	Coagulation factor V [OS=Homo sapiens]	0.028	1.956	1	1	1	1	1	2224	251.5	6.05	1.81	1	0	100	2.89203e-17	0	200		13.37		71485.2	81194	93368.2				Peak Found	Peak Found	High	Not Found	Not Found	Not Found
FALSE	Medium	Master Protein	Q14667-1	Protein KIAA0100 [OS=Homo sapiens]	0.03	1.95	1	1	3	1	1	2235	253.5	7.14	5.67	1	0	0.01	2.89203e-17	0		200		16.43				752369	594691	828191	Not Found	Not Found	Not Found	High	High	High
FALSE	Medium	Master Protein	Q9UKM7	endoplasmic reticulum mannosyl-oligosaccharide 1,2-alpha-mannosidase [OS=Homo sapiens]	0.03	1.938	2	1	1	1	1	699	79.5	7.72	2.22	1	0														Not Found	Not Found	High	Not Found	Not Found	Not Found
FALSE	Medium	Master Protein	P56182	Ribosomal RNA processing protein 1 homolog A [OS=Homo sapiens]	0.03	1.921	3	1	1	1	1	461	52.8	9.33	0	1	0	100	2.89203e-17	0	200		4.69		75551.5		80733.3				High	Not Found	Peak Found	Not Found	Not Found	Not Found
FALSE	Medium	Master Protein	Q5C9Z4	nucleolar MIF4G domain-containing protein 1 [OS=Homo sapiens]	0.03	1.912	2	1	2	1	1	860	96.2	8.1	1.7	1	0	100	2.89203e-17	0	200		26.89		63419.7	36342.8	51755.3				High	Peak Found	High	Not Found	Not Found	Not Found
FALSE	Medium	Master Protein	Q6PD62	RNA polymerase-associated protein CTR9 homolog [OS=Homo sapiens]	0.03	1.899	1	1	1	1	1	1173	133.4	6.77	0	1	0	0.01	2.89203e-17	0		200		51.08				916839	989370	2.14661e+06	Not Found	High	Not Found	Peak Found	Peak Found	Peak Found
FALSE	Medium	Master Protein	Q9Y2S2-1	Lambda-crystallin homolog [OS=Homo sapiens]	0.03	1.897	3	1	1	1	1	319	35.4	6.18	2.04	1	0	100	2.89203e-17	0	200						20054712				Not Found	Not Found	Peak Found	Not Found	Not Found	High
FALSE	Medium	Master Protein	Q9HCK5	Protein argonaute-4 [OS=Homo sapiens]	0.03	1.897	1	1	1	1	1	861	97	9.06	0	1	0	0.01	2.89203e-17	0		200		14.04				6.40157e+06	7.07605e+06	5.33106e+06	Not Found	Not Found	High	Peak Found	Peak Found	Peak Found
FALSE	Medium	Master Protein	Q92599-1	Septin-8 [OS=Homo sapiens]	0.03	1.896	2	1	2	1	1	483	55.7	6.28	3.52	1	0	100	2.89203e-17	0	200		27.34		210403	368210	335633				Peak Found	High	High	Not Found	Not Found	Not Found
FALSE	Medium	Master Protein	Q6WKZ4-4	Rab11 family-interacting protein 1 [OS=Homo sapiens]	0.03	1.889	1	1	2	1	1	1283	137.1	5.43	3.93	1	0	0.22	8.04956e-05	0.92	36.1	163.9	18.87	32.34	70762.1	83884.9	102982	280048	381236	536418	Peak Found	High	High	Peak Found	Peak Found	Peak Found
FALSE	Medium	Master Protein	P04632	Calpain small subunit 1 [OS=Homo sapiens]	0.03	1.888	3	1	2	1	1	268	28.3	5.2	0	1	0	100	2.89203e-17	0	200		12.01		168539	213394	202589				Peak Found	High	High	Not Found	Not Found	Not Found
FALSE	Medium	Master Protein	Q92734	Protein TFG [OS=Homo sapiens]	0.03	1.856	3	1	1	1	1	400	43.4	5.1	0	1	0														Not Found	Not Found	High	Not Found	Not Found	Not Found
FALSE	Medium	Master Protein	Q08499-6	Isoform 5 of cAMP-specific 3',5'-cyclic phosphodiesterase 4D [OS=Homo sapiens]	0.03	1.854	1	1	1	1	1	745	84.4	5.17	0	1	0														Not Found	High	Not Found	Not Found	Not Found	Not Found
FALSE	Medium	Master Protein	Q9Y2R0	Cytochrome c oxidase assembly factor 3 homolog, mitochondrial [OS=Homo sapiens]	0.03	1.851	9	1	1	1	1	106	11.7	9.6	1.76	1	0	0.01	2.89203e-17	0		200								260894	Not Found	Not Found	High	Not Found	Not Found	Peak Found
FALSE	Medium	Master Protein	Q7Z2W9	39S ribosomal protein L21, mitochondrial [OS=Homo sapiens]	0.031	1.837	5	1	1	1	1	205	22.8	9.89	1.9	1	0	100	2.89203e-17	0	200		29.66		112740	156530	206813				Peak Found	Peak Found	High	Not Found	Not Found	Not Found
FALSE	Medium	Master Protein	P42285	Superkiller viralicidic activity 2-like 2 [OS=Homo sapiens]	0.031	1.833	1	1	1	1	1	1042	117.7	6.52	0	1	0	100	2.89203e-17	0	200		12.06		180126	153792	195945				Peak Found	Peak Found	High	Not Found	Not Found	Not Found
FALSE	Medium	Master Protein	P53355-3	Isoform 3 of Death-associated protein kinase 1 [OS=Homo sapiens]	0.031	1.832	1	1	1	1	1	1440	161.1	6.87	0	1	0	100	2.89203e-17	0	200		13.12		125171		103919				Peak Found	Not Found	High	Not Found	Not Found	Not Found
FALSE	Medium	Master Protein	P62273-2	Isoform 2 of 40S ribosomal protein S29 [OS=Homo sapiens]	0.031	1.832	10	1	2	1	1	67	8.1	10.02	3.46	1	0	5.272	0.0180549	4.58	151.9	48.1	35.79	34.43	688685	399955	374418	126703	75857.1	157778	High	Peak Found	High	Peak Found	Peak Found	Peak Found
FALSE	Medium	Master Protein	P16383-1	GC-rich sequence DNA-binding factor 2 [OS=Homo sapiens]	0.031	1.831	1	1	2	1	1	781	89.3	5.99	0	1	0	0.01	2.89203e-17	0		200		8.42				3.14045e+06	3.17566e+06	2.72004e+06	Not Found	Not Found	Not Found	Peak Found	High	High
FALSE	Medium	Master Protein	Q86W25	NACHT, LRR and PYD domains-containing protein 13 [OS=Homo sapiens]	0.03	1.821	1	1	2	1	1	1043	118.8	5.66	3.44	1	0	100	2.89203e-17	0	200		13.25		300912	233905	292702				Peak Found	High	High	Not Found	Not Found	Not Found
FALSE	Medium	Master Protein	O43242	26S proteasome non-ATPase regulatory subunit 3 [OS=Homo sapiens]	0.03	1.816	2	1	1	1	1	534	60.9	8.44	0	1	0														High	Not Found	Not Found	Not Found	Not Found	Not Found
FALSE	Medium	Master Protein	Q9H4L5	Oxysterol-binding protein-related protein 3 [OS=Homo sapiens]	0.03	1.797	2	1	1	1	1	887	101.2	6.87	2.01	1	0														High	Not Found	Not Found	Not Found	Not Found	Not Found
FALSE	Medium	Master Protein	P29558-1	RNA-binding motif, single-stranded-interacting protein 1 [OS=Homo sapiens]	0.03	1.795	4	1	2	1	1	406	44.5	8.79	3.68	1	0														High	Not Found	High	Not Found	Not Found	Not Found
FALSE	Medium	Master Protein	Q6IAN0	Dehydrogenase/reductase SDR family member 7B [OS=Homo sapiens]	0.031	1.784	4	1	2	1	1	325	35.1	9.55	0	1	0	100	2.89203e-17	0	200		23.41		42559.2		59442.7				High	Not Found	High	Not Found	Not Found	Not Found
FALSE	Medium	Master Protein	Q99832	T-complex protein 1 subunit eta [OS=Homo sapiens]	0.031	1.774	1	1	1	1	1	543	59.3	7.65	1.81	1	0														High	Not Found	Not Found	Not Found	Not Found	Not Found
FALSE	Medium	Master Protein	O43808	peroxisomal membrane protein PMP34 [OS=Homo sapiens]	0.034	1.749	3	1	1	1	1	307	34.5	10.08	1.65	1	0	0.01	2.89203e-17	0		200		14.76				1.27633e+06	1.03003e+06	972614	Not Found	High	Not Found	Peak Found	Peak Found	Peak Found
FALSE	Medium	Master Protein	O60551	Glycylpeptide N-tetradecanoyltransferase 2 [OS=Homo sapiens]	0.034	1.732	1	1	1	1	1	498	56.9	7.58	1.93	1	0	100	2.89203e-17	0	200		23.52		405042	249755	340194				Peak Found	Peak Found	High	Not Found	Not Found	Not Found
FALSE	Medium	Master Protein	P49674	Casein kinase I isoform epsilon [OS=Homo sapiens]	0.035	1.722	3	1	1	1	1	416	47.3	9.66	0	1	0	100	2.89203e-17	0	200		19.78		122170	173161	128010				Peak Found	Peak Found	High	Not Found	Not Found	Not Found
FALSE	Medium	Master Protein	Q9GZK7	Olfactory receptor 11A1 [OS=Homo sapiens]	0.035	1.715	2	1	1	1	1	315	35.2	7.87	0	1	0	100	2.89203e-17	0	200		14.88		153310	113638	132994				Peak Found	High	Peak Found	Not Found	Not Found	Not Found
FALSE	Medium	Master Protein	O76021	Ribosomal L1 domain-containing protein 1 [OS=Homo sapiens]	0.035	1.713	2	1	1	1	1	490	54.9	10.13	1.75	1	0	100	2.89203e-17	0	200		6.16		250191	240439	221431				High	Peak Found	Peak Found	Not Found	Not Found	Not Found
FALSE	Medium	Master Protein	O43913	Origin recognition complex subunit 5 [OS=Homo sapiens]	0.035	1.693	2	1	1	1	1	435	50.3	7.74	0	1	0														High	Not Found	Not Found	Not Found	Not Found	Not Found
FALSE	Medium	Master Protein	P40227-1	T-complex protein 1 subunit zeta [OS=Homo sapiens]	0.035	1.688	1	1	1	1	1	531	58	6.68	1.68	1	0	100	2.89203e-17	0	200		24.86		555922	453976	740083				High	Peak Found	Peak Found	Not Found	Not Found	Not Found
FALSE	Medium	Master Protein	Q96QR8	Transcriptional activator protein Pur-beta [OS=Homo sapiens]	0.035	1.686	2	1	3	1	1	312	33.2	5.43	1.66	1	0	100	2.89203e-17	0	200		4.75		254497	260389	278574				Peak Found	High	High	Not Found	Not Found	Not Found
FALSE	Medium	Master Protein	Q9H0H5	Rac GTPase-activating protein 1 [OS=Homo sapiens]	0.039	1.686	1	1	2	1	1	632	71	8.88	1.71	1	0	100	2.89203e-17	0	200		16.78		282364	371214	392751				High	Peak Found	High	Not Found	Not Found	Not Found
FALSE	Medium	Master Protein	Q9BW92	Threonine--tRNA ligase, mitochondrial [OS=Homo sapiens]	0.039	1.684	1	1	1	1	1	718	81	7.3	0	1	0	100	2.89203e-17	0	200		24.27		164012	107741	112881				High	Peak Found	Peak Found	Not Found	Not Found	Not Found
FALSE	Medium	Master Protein	Q6ZNB6-1	nf-x1-type zinc finger protein nfxl1 [OS=Homo sapiens]	0.039	1.683	1	1	1	1	1	911	101.3	8.41	1.61	1	0														High	Not Found	Not Found	Not Found	Not Found	Not Found
FALSE	Medium	Master Protein	Q9ULH0-1	Kinase D-interacting substrate of 220 kDa [OS=Homo sapiens]	0.04	1.677	0	1	1	1	1	1771	196.4	6.62	1.65	1	0	100	2.89203e-17	0	200		5.25		210038	189551	204354				Peak Found	Peak Found	High	Not Found	Not Found	Not Found
FALSE	Medium	Master Protein	Q7Z2K6	Endoplasmic reticulum metallopeptidase 1 [OS=Homo sapiens]	0.04	1.674	1	1	1	1	1	904	100.2	7.52	0	1	0	100	2.89203e-17	0	200		3.02		140501		134623				High	Not Found	Peak Found	Not Found	Not Found	Not Found
FALSE	Medium	Master Protein	Q8TEH3-6	Isoform 6 of DENN domain-containing protein 1A [OS=Homo sapiens]	0.04	1.667	1	1	1	1	1	1020	111.8	6.84	0	1	0														Not Found	Not Found	Not Found	High	Not Found	Not Found
FALSE	Medium	Master Protein	Q9HCG8	Pre-mRNA-splicing factor CWC22 homolog [OS=Homo sapiens]	0.04	1.665	1	1	3	1	1	908	105.4	7.03	0	1	0	100	2.89203e-17	0	200		31.07		215545	276526	144749				High	High	High	Not Found	Not Found	Not Found
FALSE	Medium	Master Protein	Q96EL3	39S ribosomal protein L53, mitochondrial [OS=Homo sapiens]	0.04	1.663	12	1	1	1	1	112	12.1	8.76	1.83	1	0	100	2.89203e-17	0	200		2.17		171802	177166					High	Peak Found	Not Found	Not Found	Not Found	Not Found
FALSE	Medium	Master Protein	Q07021	Complement component 1 Q subcomponent-binding protein, mitochondrial [OS=Homo sapiens]	0.04	1.66	10	1	1	1	1	282	31.3	4.84	0	1	0														Not Found	High	Not Found	Not Found	Not Found	Not Found
FALSE	Medium	Master Protein	P04217	Alpha-1B-glycoprotein [OS=Homo sapiens]	0.04	1.659	1	1	1	1	1	495	54.2	5.86	0	1	0														High	Not Found	Not Found	Not Found	Not Found	Not Found
FALSE	Medium	Master Protein	Q96PC3-2	Isoform 2 of AP-1 complex subunit sigma-3 [OS=Homo sapiens]	0.04	1.657	5	1	1	1	1	164	19.4	7.69	0	1	0														Not Found	High	Not Found	Not Found	Not Found	Not Found
FALSE	Medium	Master Protein	P21291	Cysteine and glycine-rich protein 1 [OS=Homo sapiens]	0.041	1.654	8	1	3	1	1	193	20.6	8.57	5.78	1	0														Not Found	Not Found	Not Found	Not Found	Not Found	Not Found
FALSE	Medium	Master Protein	O14684	Prostaglandin E synthase [OS=Homo sapiens]	0.042	1.652	7	1	1	1	1	152	17.1	9.5	2.1	1	0														Not Found	Not Found	High	Not Found	Not Found	Not Found
FALSE	Medium	Master Protein	Q9NSY1	BMP-2-inducible protein kinase [OS=Homo sapiens]	0.043	1.642	1	1	1	1	1	1161	129.1	6.51	1.97	1	0	100	2.89203e-17	0	200				486596						High	Not Found	Not Found	Not Found	Not Found	Not Found
FALSE	Medium	Master Protein	Q5M9N0-1	Coiled-coil domain-containing protein 158 [OS=Homo sapiens]	0.043	1.641	1	1	1	1	1	1113	127.1	6.46	0	1	0	0.01	2.89203e-17	0		200		4.01				183586	196962	184237	Not Found	Not Found	Not Found	Peak Found	Peak Found	High
FALSE	Medium	Master Protein	P51665	26S proteasome non-ATPase regulatory subunit 7 [OS=Homo sapiens]	0.043	1.635	3	1	1	1	1	324	37	6.77	0	1	0	100	2.89203e-17	0	200		14.67		440428	341007	449452				High	Peak Found	Peak Found	Not Found	Not Found	Not Found
FALSE	Medium	Master Protein	O75665	Oral-facial-digital syndrome 1 protein [OS=Homo sapiens]	0.044	1.627	1	1	2	1	1	1012	116.6	6.1	0	1	0														High	High	Peak Found	Peak Found	Peak Found	Peak Found
FALSE	Medium	Master Protein	Q9Y6U3	ADSEVERIN [OS=Homo sapiens]	0.044	1.625	1	1	1	1	1	715	80.4	5.71	2.09	1	0	0.01	2.89203e-17	0		200		15.93				159812	122730	167363	Not Found	Not Found	High	Peak Found	Peak Found	Peak Found
FALSE	Medium	Master Protein	Q9Y4D8-1	Probable E3 ubiquitin-protein ligase HECTD4 [OS=Homo sapiens]	0.044	1.623	0	1	1	1	1	3996	439.1	6.19	0	1	0														Peak Found	High	Peak Found	Peak Found	Peak Found	Peak Found
FALSE	Medium	Master Protein	O75976	Carboxypeptidase D [OS=Homo sapiens]	0.047	1.611	1	1	1	1	1	1380	152.8	6.05	0	1	0														High	Not Found	Not Found	Not Found	Not Found	Not Found
FALSE	Medium	Master Protein	Q9H2G2-1	STE20-like serine/threonine-protein kinase [OS=Homo sapiens]	0.047	1.61	1	1	2	1	1	1235	142.6	5.15	1.72	1	0	25.481	2.65961e-09	10.29	192.1	7.9	12.5	6.03	1.26903e+07	1.00956e+07	10536357	465725	433051	413504	High	High	Peak Found	Peak Found	Peak Found	Peak Found
FALSE	Medium	Master Protein	Q6P1J9	Parafibromin [OS=Homo sapiens]	0.047	1.601	2	1	1	1	1	531	60.5	9.61	0	1	0	100	2.89203e-17	0	200		11.32		115135	144590	131078				Peak Found	High	Peak Found	Not Found	Not Found	Not Found
FALSE	Medium	Master Protein	A0A0B4J1Y9	immunoglobulin heavy variable 3-72 [OS=Homo sapiens]	0.047	1.593	9	1	2	1	1	119	13.2	7.85	0	1	0	2.548	0.468453	0.2	140	60	10.43	16.08	491453	606106	553897	294841	237545	217379	High	High	Peak Found	Peak Found	Peak Found	Peak Found
FALSE	Medium	Master Protein	Q16850-1	lanosterol 14-alpha demethylase [OS=Homo sapiens]	0.047	1.587	2	1	1	1	1	503	56.8	8.53	0	1	0	100	2.89203e-17	0	200		10.79		45507.6	36867.2	43552.1				Peak Found	Peak Found	High	Not Found	Not Found	Not Found
FALSE	Medium	Master Protein	P45954	Short/branched chain specific acyl-CoA dehydrogenase, mitochondrial [OS=Homo sapiens]	0.047	1.586	2	1	1	1	1	432	47.5	6.99	1.68	1	0	100	2.89203e-17	0	200		23.1		95129.1	132280					Peak Found	High	Not Found	Not Found	Not Found	Not Found
FALSE	Medium	Master Protein	Q5VWQ0	Round spermatid basic protein 1 [OS=Homo sapiens]	0.047	1.584	1	1	1	1	1	802	90	8.6	0	1	0	100	2.89203e-17	0	200		26.91		98729.3	59981	102037				Peak Found	High	Peak Found	Not Found	Not Found	Not Found
FALSE	Medium	Master Protein	Q9BQA9-1	Uncharacterized protein C17orf62 [OS=Homo sapiens]	0.047	1.58	3	1	1	1	1	187	20.8	6.8	0	1	0	100	2.89203e-17	0	200		18.8		126291	165017					Peak Found	High	Not Found	Not Found	Not Found	Not Found
FALSE	Medium	Master Protein	Q9NQS7	Inner centromere protein [OS=Homo sapiens]	0.047	1.578	1	1	1	1	1	918	105.4	9.44	0	1	0														Not Found	Not Found	Not Found	Not Found	Not Found	Not Found
FALSE	Medium	Master Protein	Q04323-2	Isoform 2 of UBX domain-containing protein 1 [OS=Homo sapiens]	0.048	1.541	2	1	1	1	1	312	35.1	5.35	0	1	0														High	Not Found	Not Found	Not Found	Not Found	Not Found
FALSE	Medium	Master Protein	Q86Y07	serine/threonine-protein kinase VRK2 [OS=Homo sapiens]	0.049	1.535	3	1	1	1	1	508	58.1	8.84	0	1	0														Not Found	Not Found	High	Not Found	Not Found	Not Found
FALSE	Medium	Master Protein	Q6KB66-3	Isoform 3 of Keratin, type II cytoskeletal 80 [OS=Homo sapiens]	0.049	1.534	3	1	1	1	1	487	54.1	5.39	1.66	1	0														High	Not Found	Not Found	Not Found	Not Found	Not Found
FALSE	Medium	Master Protein	Q9Y2P8	RNA 3'-terminal phosphate cyclase-like protein [OS=Homo sapiens]	0.049	1.527	2	1	1	1	1	373	40.8	9.26	0	1	0														Not Found	High	Not Found	Not Found	Not Found	Not Found
FALSE	Medium	Master Protein	Q96A65	Exocyst complex component 4 [OS=Homo sapiens]	0.049	1.522	2	1	1	1	1	974	110.4	6.49	2.06	1	0	0.01	2.89203e-17	0		200		22.89				6.74833e+07	5.93888e+07	9.14146e+07	Not Found	Not Found	High	Peak Found	Peak Found	Peak Found
FALSE	Medium	Master Protein	Q9UKK3	Poly [ADP-ribose] polymerase 4 [OS=Homo sapiens]	0.049	1.521	1	1	1	1	1	1724	192.5	5.66	0	1	0	100	2.89203e-17	0	200						241257				Not Found	Not Found	High	Not Found	Not Found	Not Found
FALSE	Medium	Master Protein	Q99816	tumor susceptibility gene 101 protein [OS=Homo sapiens]	0.049	1.515	3	1	1	1	1	390	43.9	6.46	1.7	1	0														High	Not Found	Not Found	Not Found	Not Found	Not Found
FALSE	Medium	Master Protein	O15116	U6 snRNA-associated Sm-like protein LSm1 [OS=Homo sapiens]	0.05	1.506	5	1	1	1	1	133	15.2	5.22	0	1	0	100	2.89203e-17	0	200		8.3		122914	112392	104183				High	Peak Found	Peak Found	Not Found	Not Found	Not Found
FALSE	Medium	Master Protein	Q9NX02	NACHT, LRR and PYD domains-containing protein 2 [OS=Homo sapiens]	0.05	1.504	1	1	1	1	1	1062	120.4	6.07	0	1	0														High	Not Found	Not Found	Not Found	Not Found	Not Found
FALSE	Medium	Master Protein	P23458	Tyrosine-protein kinase JAK1 [OS=Homo sapiens]	0.05	1.5	1	1	1	1	1	1154	133.2	7.55	0	1	0	100	2.89203e-17	0	200		7.35		126503		113996				Peak Found	Not Found	High	Not Found	Not Found	Not Found
FALSE	Low	Master Protein	Q9HD42-1	Charged multivesicular body protein 1a [OS=Homo sapiens]	0.053	1.486	4	1	1	1	1	196	21.7	8.06	0	1	0	1.442	0.960722	5.38	118.5	81.5	8.47	14.21	328126	282984	285663	236144	196266	179727	Peak Found	Peak Found	Peak Found	Peak Found	High	Peak Found
FALSE	Low	Master Protein	P61019-1	Ras-related protein Rab-2A [OS=Homo sapiens]	0.053	1.481	7	1	1	1	1	212	23.5	6.54	1.79	1	0	100	2.89203e-17	0	200		4.04		1.02314e+06	958028	951735				High	Peak Found	Peak Found	Not Found	Not Found	Not Found
FALSE	Low	Master Protein	Q96L93-2	Isoform 2 of Kinesin-like protein KIF16B [OS=Homo sapiens]	0.058	1.462	1	1	1	1	1	1392	159.7	5.68	0	1	0														Not Found	Not Found	High	Not Found	Not Found	Not Found
FALSE	Low	Master Protein	Q16656-4	Isoform 4 of Nuclear respiratory factor 1 [OS=Homo sapiens]	0.058	1.459	2	1	2	1	1	522	55.6	5.16	1.89	1	0														Not Found	High	High	Not Found	Not Found	Not Found
FALSE	Low	Master Protein	Q8WUY1	Protein THEM6 [OS=Homo sapiens]	0.058	1.449	3	1	1	1	1	208	23.9	9.55	0	1	0	100	2.89203e-17	0	200		9.49		193614	217525	234242				Peak Found	High	Peak Found	Not Found	Not Found	Not Found
FALSE	Low	Master Protein	Q9Y2R4	Probable ATP-dependent RNA helicase DDX52 [OS=Homo sapiens]	0.058	1.447	1	1	1	1	1	599	67.5	9.67	0	1	0	100	2.89203e-17	0	200		28.65		79067.1	122197	143793				High	Peak Found	Peak Found	Not Found	Not Found	Not Found
FALSE	Low	Master Protein	Q9UPP1	Histone lysine demethylase PHF8 [OS=Homo sapiens]	0.059	1.444	1	1	1	1	1	1060	117.8	8.72	0	1	0	100	2.89203e-17	0	200		5.13		212703	222029	235501				High	Peak Found	Peak Found	Not Found	Not Found	Not Found
FALSE	Low	Master Protein	Q6P1Q0-7	Isoform 7 of LETM1 domain-containing protein 1 [OS=Homo sapiens]	0.061	1.426	3	1	1	1	1	373	43.3	10.27	2.03	1	0	100	2.89203e-17	0	200						111434				Not Found	Not Found	High	Not Found	Not Found	Not Found
FALSE	Low	Master Protein	Q14592	Zinc finger protein 460 [OS=Homo sapiens]	0.061	1.422	1	1	1	1	1	562	63.6	7.01	0	1	0														Not Found	Not Found	High	Not Found	Not Found	Not Found
FALSE	Low	Master Protein	Q969S2-1	Endonuclease 8-like 2 [OS=Homo sapiens]	0.061	1.416	5	1	1	1	1	332	36.8	6.79	0	1	0														Not Found	Not Found	High	Not Found	Not Found	Not Found
FALSE	Low	Master Protein	O43663-1	Protein regulator of cytokinesis 1 [OS=Homo sapiens]	0.064	1.407	1	1	1	1	1	620	71.6	6.68	0	1	0	0.01	2.89203e-17	0		200		15.45				1.04097e+06	835945		Not Found	High	Not Found	Peak Found	Peak Found	Not Found
FALSE	Low	Master Protein	P78346-2	Isoform 2 of Ribonuclease P protein subunit p30 [OS=Homo sapiens]	0.064	1.396	5	1	1	1	1	322	35.5	9.61	0	1	0	100	2.89203e-17	0	200		18.29			200585	154647				Not Found	High	Peak Found	Not Found	Not Found	Not Found
FALSE	Low	Master Protein	Q9Y4F4-1	TOG array regulator of axonemal microtubules protein 1 [OS=Homo sapiens]	0.064	1.395	1	1	2	1	1	1720	189.2	8.5	4.05	1	0	0.01	2.89203e-17	0		200		10.67				1.9749e+06	1.9571e+06	1.62393e+06	Not Found	Not Found	Not Found	High	High	Peak Found
FALSE	Low	Master Protein	Q9BTD8-1	RNA-binding protein 42 [OS=Homo sapiens]	0.066	1.383	1	1	1	1	1	480	50.4	9.63	0	1	0	100	2.89203e-17	0	200		7.51		102834	88549.8	97786.8				Peak Found	Peak Found	High	Not Found	Not Found	Not Found
FALSE	Low	Master Protein	Q9NXL9-1	DNA helicase MCM9 [OS=Homo sapiens]	0.067	1.377	1	1	1	1	1	1143	127.2	7.74	0	1	0														Not Found	Not Found	Not Found	Not Found	Not Found	Not Found	Oxidation [P250]
FALSE	Low	Master Protein	Q8TER5	Rho guanine nucleotide exchange factor 40 [OS=Homo sapiens]	0.067	1.377	1	1	1	1	1	1519	164.6	6.15	1.97	1	0														Not Found	High	Not Found	Not Found	Not Found	Not Found
FALSE	Low	Master Protein	Q8TDB6-1	E3 ubiquitin-protein ligase DTX3L [OS=Homo sapiens]	0.068	1.352	1	1	1	1	1	740	83.5	8.06	0	1	0														Not Found	High	Not Found	Not Found	Not Found	Not Found
FALSE	Low	Master Protein	Q96EY4	translation machinery-associated protein 16 [OS=Homo sapiens]	0.069	1.345	3	1	1	1	1	203	23.8	9.26	0	1	0	100	2.89203e-17	0	200		40.69		108007	84121.3	181338				High	Peak Found	Peak Found	Not Found	Not Found	Not Found
FALSE	Low	Master Protein	Q9HD20	manganese-transporting ATPase 13A1 [OS=Homo sapiens]	0.073	1.341	1	1	1	1	1	1204	132.9	8.13	0	1	0														High	Not Found	Not Found	Not Found	Not Found	Not Found
FALSE	Low	Master Protein	P61927	60S ribosomal protein L37 [OS=Homo sapiens]	0.073	1.34	6	1	1	1	1	97	11.1	11.74	0	1	0	100	2.89203e-17	0	200		20.08		492569	327003	420905				High	Peak Found	Peak Found	Not Found	Not Found	Not Found
FALSE	Low	Master Protein	Q7Z2Y8	Interferon-induced very large GTPase 1 [OS=Homo sapiens]	0.073	1.338	0	1	1	1	1	2422	278.9	6.55	0	1	0	0.489	0.0370574	4.39	65.7	134.3	87.42	59.92	51629.7	81958	267527	120458	167557	366881	Peak Found	Peak Found	High	Peak Found	Peak Found	Peak Found
FALSE	Low	Master Protein	Q8TDD1-2	Isoform 2 of ATP-dependent RNA helicase DDX54 [OS=Homo sapiens]	0.073	1.337	1	1	3	1	1	882	98.6	10.02	5.87	1	0	2.276	0.614366	9.74	135.9	64.1	6.42	7.78	292364	332217	309712	147195	145987	127710	High	High	High	Peak Found	Peak Found	Peak Found
FALSE	Low	Master Protein	Q8TCS8	Polyribonucleotide nucleotidyltransferase 1, mitochondrial [OS=Homo sapiens]	0.072	1.334	2	1	1	1	1	783	85.9	7.77	0	1	0														Not Found	High	Not Found	Not Found	Not Found	Not Found
FALSE	Low	Master Protein	Q86U90	YrdC domain-containing protein, mitochondrial [OS=Homo sapiens]	0.073	1.333	4	1	1	1	1	279	29.3	8.57	0	1	0	100	2.89203e-17	0	200		29.12		2.58326e+06	1.80427e+06	3.29556e+06				Peak Found	High	Peak Found	Not Found	Not Found	Not Found
FALSE	Low	Master Protein	Q6PI48	Aspartate--tRNA ligase, mitochondrial [OS=Homo sapiens]	0.076	1.328	1	1	1	1	1	645	73.5	8.02	0	1	0	100	2.89203e-17	0	200		16.04		86052.5	83279.8	110461				Peak Found	Peak Found	High	Not Found	Not Found	Not Found
FALSE	Low	Master Protein	Q92615	la-related protein 4B [OS=Homo sapiens]	0.077	1.319	2	1	1	1	1	738	80.5	6.92	0	1	0														Not Found	Not Found	High	Not Found	Not Found	Not Found
FALSE	Low	Master Protein	A0A0B4J1U7	immunoglobulin heavy variable 6-1 [OS=Homo sapiens]	0.077	1.315	6	1	2	1	1	121	13.5	9.2	4.13	1	0	100	2.89203e-17	0	200		11.15		4.06438e+06	3.55628e+06	3.26496e+06				High	Peak Found	High	Not Found	Not Found	Not Found
FALSE	Low	Master Protein	Q9Y5S9	RNA-binding protein 8A [OS=Homo sapiens]	0.079	1.308	6	1	1	1	1	174	19.9	5.72	0	1	0	100	2.89203e-17	0	200		15.23		393949	362007	483353				High	Peak Found	Peak Found	Not Found	Not Found	Not Found
FALSE	Low	Master Protein	Q12907	Vesicular integral-membrane protein VIP36 [OS=Homo sapiens]	0.081	1.296	3	1	1	1	1	356	40.2	6.95	0	1	0														High	Not Found	Not Found	Not Found	Not Found	Not Found
FALSE	Low	Master Protein	Q8NBS9-1	Thioredoxin domain-containing protein 5 [OS=Homo sapiens]	0.082	1.29	2	1	1	1	1	432	47.6	5.97	0	1	0														Peak Found	Peak Found	High	Not Found	Not Found	Not Found
FALSE	Low	Master Protein	P63241-2	Isoform 2 of Eukaryotic translation initiation factor 5A-1 [OS=Homo sapiens]	0.082	1.289	4	1	1	1	1	184	20.2	7.01	1.62	1	0	1.054	0.659911	12.71	105.2	94.8	12.79	5.83	622421	506295	648614	590811	525642	560668	Peak Found	Peak Found	Peak Found	Peak Found	High	Peak Found
FALSE	Low	Master Protein	Q8IYV9	Izumo sperm-egg fusion protein 1 [OS=Homo sapiens]	0.081	1.287	2	1	2	1	1	350	38.9	6.54	0	1	0														Peak Found	Peak Found	Peak Found	High	Peak Found	High
FALSE	Low	Master Protein	Q01469	Fatty acid-binding protein, epidermal [OS=Homo sapiens]	0.082	1.273	7	1	1	1	1	135	15.2	7.01	1.95	1	0	100	2.89203e-17	0	200		50.68		173974	89831.5	67826				High	Peak Found	Peak Found	Not Found	Not Found	Not Found
FALSE	Low	Master Protein	Q9NRZ9	Lymphoid-specific helicase [OS=Homo sapiens]	0.082	1.272	1	1	2	1	1	838	97	7.93	0	1	0	100	2.89203e-17	0	200		19		75772.7	59167.9	52736.3				Peak Found	High	High	Not Found	Not Found	Not Found
FALSE	Low	Master Protein	O75394	39S ribosomal protein L33, mitochondrial [OS=Homo sapiens]	0.082	1.268	17	1	2	1	1	65	7.6	10.8	0	1	0	100	2.89203e-17	0	200		2.98		129182	129098	122588				High	High	Peak Found	Not Found	Not Found	Not Found
FALSE	Low	Master Protein	P61966	AP-1 complex subunit sigma-1A [OS=Homo sapiens]	0.082	1.267	10	1	1	1	1	158	18.7	5.73	0	1	0	0.01	2.89203e-17	0		200								271744	Not Found	Not Found	High	Not Found	Not Found	Peak Found
FALSE	Low	Master Protein	Q9H5Q4	Dimethyladenosine transferase 2, mitochondrial [OS=Homo sapiens]	0.082	1.266	2	1	1	1	1	396	45.3	9.19	0	1	0	100	2.89203e-17	0	200						171891				Not Found	Not Found	High	Not Found	Not Found	Not Found
FALSE	Low	Master Protein	P55268	laminin subunit beta-2 [OS=Homo sapiens]	0.083	1.258	1	1	1	1	1	1798	195.9	6.52	2.21	1	0	100	2.89203e-17	0	200		63.53		231098	153132	514937				High	Peak Found	Peak Found	Not Found	Not Found	Not Found
FALSE	Low	Master Protein	Q9P206-2	Isoform 2 of Uncharacterized protein KIAA1522 [OS=Homo sapiens]	0.083	1.256	2	1	1	1	1	1094	113	10.02	1.88	1	0	100	2.89203e-17	0	200		29.16		140292	76307.4	120594				Peak Found	Peak Found	High	Not Found	Not Found	Not Found
FALSE	Low	Master Protein	A1L020	RNA-binding protein MEX3A [OS=Homo sapiens]	0.084	1.246	3	1	2	1	1	520	54.1	7.27	1.61	1	0	0.01	2.89203e-17	0		200		27.57				1.08905e+06	673702	1.18195e+06	Not Found	Not Found	Not Found	High	Peak Found	Peak Found	Oxidation [P435; P441]
FALSE	Low	Master Protein	Q8N5P1	Zinc finger CCCH domain-containing protein 8 [OS=Homo sapiens]	0.084	1.228	3	1	1	1	1	291	33.6	8.28	0	1	0	0.01	2.89203e-17	0		200							395218		Not Found	High	Not Found	Not Found	Peak Found	Not Found
FALSE	Low	Master Protein	Q9C0C4	Semaphorin-4C [OS=Homo sapiens]	0.085	1.219	1	1	2	1	1	833	92.6	7.28	0	1	0	1.017	0.622815	11.84	107.6	92.4	10.12	15.93	126347	148485	153499	124257	127604	164065	High	High	Peak Found	Peak Found	Peak Found	Peak Found
FALSE	Low	Master Protein	P26639-2	Isoform 2 of Threonine--tRNA ligase, cytoplasmic [OS=Homo sapiens]	0.086	1.213	2	1	1	1	1	756	86.8	6.77	1.99	1	0														Not Found	Not Found	High	Not Found	Not Found	Not Found
FALSE	Low	Master Protein	Q13569	G/T mismatch-specific thymine DNA glycosylase [OS=Homo sapiens]	0.086	1.211	2	1	1	1	1	410	46	6.8	0	1	0	26.305	1.73038e-09	262.31	175	25	1.51		320021		326940	46248.3			High	Not Found	Peak Found	Peak Found	Not Found	Not Found
FALSE	Low	Master Protein	P60228	Eukaryotic translation initiation factor 3 subunit E [OS=Homo sapiens]	0.086	1.205	2	1	1	1	1	445	52.2	6.04	1.71	1	0	100	2.89203e-17	0	200		5.38		153283	137842	148245				High	Peak Found	Peak Found	Not Found	Not Found	Not Found
FALSE	Low	Master Protein	P14373	Zinc finger protein RFP [OS=Homo sapiens]	0.087	1.191	2	1	1	1	1	513	58.5	6.21	1.77	1	0	100	2.89203e-17	0	200					77611.1					Not Found	High	Not Found	Not Found	Not Found	Not Found
FALSE	Low	Master Protein	Q8NFD5-3	Isoform 3 of AT-rich interactive domain-containing protein 1B [OS=Homo sapiens]	0.088	1.183	1	1	2	1	1	2289	241.3	6.67	0	1	0	100	2.89203e-17	0	200						49999.4				Not Found	Not Found	High	Not Found	Not Found	Not Found	Oxidation [P499]
FALSE	Low	Master Protein	P16219	Short-chain specific acyl-CoA dehydrogenase, mitochondrial [OS=Homo sapiens]	0.088	1.179	2	1	1	1	1	412	44.3	7.99	0	1	0														Not Found	Not Found	High	Not Found	Not Found	Not Found
FALSE	Low	Master Protein	P40394-2	Isoform 2 of Alcohol dehydrogenase class 4 mu/sigma chain [OS=Homo sapiens]	0.088	1.176	2	1	2	1	1	394	42.4	7.97	4.18	1	0	2.224	0.637683	0.25	137.9	62.1	15.29	16.22	8.24599e+06	6.45146e+06	6.33388e+06	3.70801e+06	2.90595e+06	2.76879e+06	Peak Found	Peak Found	Peak Found	High	High	Peak Found
FALSE	Low	Master Protein	Q9UBC2-2	Isoform 2 of Epidermal growth factor receptor substrate 15-like 1 [OS=Homo sapiens]	0.09	1.169	1	1	1	1	1	910	99.5	5.08	1.97	1	0	100	2.89203e-17	0	200		19.12		114479	160629	120087				High	Peak Found	Peak Found	Not Found	Not Found	Not Found
FALSE	Low	Master Protein	Q9NTU7	Cerebellin-4 [OS=Homo sapiens]	0.09	1.168	3	1	1	1	1	201	21.8	8.73	0	1	0	0.01	2.89203e-17	0		200		2.98				1.10493e+07	1.04116e+07	1.06976e+07	Not Found	Not Found	Not Found	Peak Found	High	Peak Found
FALSE	Low	Master Protein	Q5VYS8-1	terminal uridylyltransferase 7 [OS=Homo sapiens]	0.09	1.164	1	1	1	1	1	1495	171.1	6.83	0	1	0	100	2.89203e-17	0	200		9.21		171732	184904	205984				High	Peak Found	Peak Found	Not Found	Not Found	Not Found
FALSE	Low	Master Protein	Q86W56	Poly(ADP-ribose) glycohydrolase [OS=Homo sapiens]	0.09	1.162	2	1	1	1	1	976	111	6.43	1.64	1	0														Peak Found	High	Peak Found	Peak Found	Peak Found	Peak Found
FALSE	Low	Master Protein	Q53GS9	U4/U6.U5 tri-snRNP-associated protein 2 [OS=Homo sapiens]	0.09	1.158	2	1	1	1	1	565	65.3	8.91	0	1	0	100	2.89203e-17	0	200		30.5		104362	148163	195440				Peak Found	Peak Found	Peak Found	Not Found	High	Not Found
FALSE	Low	Master Protein	O00151	PDZ and LIM domain protein 1 [OS=Homo sapiens]	0.093	1.149	5	1	1	1	1	329	36	7.02	0	1	0														High	Not Found	Not Found	Not Found	Not Found	Not Found
FALSE	Low	Master Protein	Q96B54	Zinc finger protein 428 [OS=Homo sapiens]	0.093	1.146	6	1	1	1	1	188	20.5	4.17	0	1	0	100	2.89203e-17	0	200		32.11		533228	287126	547663				High	Peak Found	Peak Found	Not Found	Not Found	Not Found
FALSE	Low	Master Protein	Q9HD45	Transmembrane 9 superfamily member 3 [OS=Homo sapiens]	0.098	1.126	2	1	1	1	1	589	67.8	7.21	0	1	0	100	2.89203e-17	0	200		28.58		276266	180189	167576				Peak Found	High	Peak Found	Not Found	Not Found	Not Found
FALSE	Low	Master Protein	O96005-1	Cleft lip and palate transmembrane protein 1 [OS=Homo sapiens]	0.098	1.123	2	1	1	1	1	669	76	6.3	0	1	0	100	2.89203e-17	0	200		61.72		60538.7	23751.2					High	Peak Found	Not Found	Not Found	Not Found	Not Found
FALSE	Low	Master Protein	P26045	Tyrosine-protein phosphatase non-receptor type 3 [OS=Homo sapiens]	0.099	1.117	1	1	1	1	1	913	103.9	7.03	0	1	0														Not Found	High	Not Found	Not Found	Not Found	Not Found
FALSE	Low	Master Protein	Q9NR22	Protein arginine n-methyltransferase 8 [OS=Homo sapiens]	0.099	1.116	3	1	1	1	1	394	45.3	6.93	2.2	1	0														Not Found	Not Found	High	Not Found	Not Found	Not Found
FALSE	Low	Master Protein	O00257-1	E3 SUMO-protein ligase CBX4 [OS=Homo sapiens]	0.099	1.116	3	1	1	1	1	560	61.3	9.36	0	1	0														High	Not Found	Not Found	Not Found	Not Found	Not Found
FALSE	Low	Master Protein	Q5XKP0	MICOS complex subunit MIC13 [OS=Homo sapiens]	0.1	1.109	6	1	1	1	1	118	13.1	9.42	1.77	1	0	100	2.89203e-17	0	200		32		266836	138300	250121				Peak Found	Peak Found	High	Not Found	Not Found	Not Found
FALSE	Low	Master Protein	P15170-3	Isoform 3 of Eukaryotic peptide chain release factor GTP-binding subunit ERF3A [OS=Homo sapiens]	0.102	1.104	2	1	1	1	1	637	68.7	5.33	0	1	0														Not Found	Not Found	High	Not Found	Not Found	Not Found
FALSE	Low	Master Protein	Q9NWT8	Aurora kinase A-interacting protein [OS=Homo sapiens]	0.103	1.102	5	1	1	1	1	199	22.3	10.76	0	1	0	0.01	2.89203e-17	0		200		4.29				97147.9		91427.5	Not Found	Not Found	Not Found	High	Not Found	Peak Found
FALSE	Low	Master Protein	Q13201	Multimerin-1 [OS=Homo sapiens]	0.103	1.101	1	1	1	1	1	1228	138	7.93	0	1	0	100	2.89203e-17	0	200					1.44542e+06					Not Found	High	Not Found	Not Found	Not Found	Not Found
FALSE	Low	Master Protein	Q96GA3	protein LTV1 homolog [OS=Homo sapiens]	0.104	1.091	3	1	1	1	1	475	54.8	4.91	1.78	1	0	100	2.89203e-17	0	200		52.38		115089		250514				Peak Found	Not Found	High	Not Found	Not Found	Not Found
FALSE	Low	Master Protein	Q9UNM6-2	Isoform 2 of 26S proteasome non-ATPase regulatory subunit 13 [OS=Homo sapiens]	0.104	1.087	3	1	1	1	1	378	42.9	6.54	0	1	0	100	2.89203e-17	0	200		1.19		173781	175933	177980				High	Peak Found	Peak Found	Not Found	Not Found	Not Found
FALSE	Low	Master Protein	P98196	Probable phospholipid-transporting ATPase IH [OS=Homo sapiens]	0.104	1.086	1	1	1	1	1	1134	129.7	6.6	0	1	0	100	2.89203e-17	0	200		18.15		67776.1	61701.2	47010.8				Peak Found	Peak Found	High	Not Found	Not Found	Not Found
FALSE	Low	Master Protein	Q92665	28S ribosomal protein S31, mitochondrial [OS=Homo sapiens]	0.105	1.081	5	1	1	1	1	395	45.3	9.29	1.64	1	0														Not Found	Not Found	High	Not Found	Not Found	Not Found
FALSE	Low	Master Protein	Q9UL51	Potassium/sodium hyperpolarization-activated cyclic nucleotide-gated channel 2 [OS=Homo sapiens]	0.105	1.076	2	1	1	1	1	889	96.9	8.97	0	1	0														Not Found	Not Found	Not Found	Not Found	High	Not Found	Oxidation [P111]
FALSE	Low	Master Protein	O43852-3	Isoform 3 of Calumenin [OS=Homo sapiens]	0.106	1.072	3	1	1	1	1	323	38	4.63	0	1	0	100	2.89203e-17	0	200		38.93		51216.9	24362.4	31547.6				High	Peak Found	Peak Found	Not Found	Not Found	Not Found

## Sheet: Sheet2
Checked	Protein FDR Confidence: Combined	Master	Accession	Description	Exp. q-value: Combined	Sum PEP Score	Coverage [%]	# Peptides	# PSMs	# Unique Peptides	# Protein Groups	# AAs	MW [kDa]	calc. pI	Score Sequest HT: Sequest HT	# Peptides (by Search Engine): Sequest HT	# Razor Peptides	Abundance Ratio: (His) / (Control)	Abundance Ratio Adj. P-Value: (His) / (Control)	Abundance Ratio Variability [%]: (His) / (Control)	Abundances (Grouped): Control	Abundances (Grouped): His	Abundances (Grouped) CV [%]: Control	Abundances (Grouped) CV [%]: His	Abundances (Normalized): F1: Light, Sample, Control, arsenite, repl3	Abundances (Normalized): F3: Light, Sample, Control, arsenite, repl1	Abundances (Normalized): F4: Light, Sample, Control, arsenite, repl2	Abundances (Normalized): F1: Heavy, Sample, His, arsenite, repl3	Abundances (Normalized): F3: Heavy, Sample, His, arsenite, repl1	Abundances (Normalized): F4: Heavy, Sample, His, arsenite, repl2	Found in Sample: [S1] F1: Light, Sample, Control, arsenite, repl3	Found in Sample: [S5] F3: Light, Sample, Control, arsenite, repl1	Found in Sample: [S6] F4: Light, Sample, Control, arsenite, repl2	Found in Sample: [S3] F1: Heavy, Sample, His, arsenite, repl3	Found in Sample: [S13] F3: Heavy, Sample, His, arsenite, repl1	Found in Sample: [S14] F4: Heavy, Sample, His, arsenite, repl2	Modifications
FALSE	High	Master Protein	P35579-1	Myosin-9 [OS=Homo sapiens]	0	3108.5	65	151	1672	128	1	1960	226.4	5.6	4523.06	151	27	0.767	0.169261	1.09	114.4	85.6	7.43	7.94	1.50249e+09	1.61884e+09	1.39521e+09	1.12409e+09	1.24733e+09	1.06957e+09	High	High	High	High	High	High	Oxidation [P20; P35; P147; P148; P311; P332; P591; P633; P685]
FALSE	High	Master Protein	P35580-4	Isoform 4 of Myosin-10 [OS=Homo sapiens]	0	1246.49	56	106	604	84	1	2007	232.4	5.55	1481.55	106	2	0.851	0.264202	0.48	104.2	95.8	4.83	7.3	9.51715e+07	1.04048e+08	9.66043e+07	8.88439e+07	9.9446e+07	8.70475e+07	High	High	High	High	High	High	Oxidation [P151; P152; P608; P723; P764]
FALSE	High	Master Protein	Q00610-1	Clathrin heavy chain 1 [OS=Homo sapiens]	0	886.747	52	72	405	72	1	1675	191.5	5.69	998.26	72	0	1.03	0.49541	6.28	107.1	92.9	9.04	0.31	1.68921e+08	1.42858e+08	1.4777e+08	1.28312e+08	1.27559e+08	1.28169e+08	High	High	High	High	High	High	Oxidation [P593]
FALSE	High	Master Protein	P60709	Actin, cytoplasmic 1 [OS=Homo sapiens]	0	875.635	71	22	780	10	1	375	41.7	5.48	2024.95	22	20	0.778	0.180407	4.99	112.2	87.8	1.99	2.1	2.11909e+09	2.09805e+09	2.0391e+09	1.62083e+09	1.68835e+09	1.64066e+09	High	High	High	High	High	High	Oxidation [P32; P38; P70; P98; P102; P109; P112; P164; P243; P264; P307; P322; P367]
FALSE	High	Master Protein	P21333	Filamin-A [OS=Homo sapiens]	0	797.18	45	85	353	78	1	2647	280.6	6.06	752.1	85	7	1.092	0.581387	2.84	96.1	103.9	1.52	1.47	4.85851e+07	4.75424e+07	4.71927e+07	5.02082e+07	5.15922e+07	5.1395e+07	High	High	High	High	High	High	Oxidation [P2489]
FALSE	High	Master Protein	O43795	Unconventional myosin-Ib [OS=Homo sapiens]	0	676.981	51	56	303	1	1	1136	131.9	9.38	770.86	56	58	0.748	0.150422	0.14	118.2	81.8	2.14	3.08	1.48536e+08	1.45625e+08	1.51972e+08	1.0272e+08	9.7366e+07	1.02774e+08	Peak Found	High	High	Peak Found	High	High
FALSE	High	Master Protein	O43795-2	Isoform 2 of Unconventional myosin-Ib [OS=Homo sapiens]	0	663.241	53	56	300	1	1	1078	124.9	9.2	763.47	56	0	0.567	0.0321316	1.24	124.3	75.7	24.86	24.74	574162	667414	920407	317242	406291	522145	Peak Found	High	High	Peak Found	Peak Found	Peak Found
FALSE	High	Master Protein	O00159-3	Isoform 3 of Unconventional myosin-Ic [OS=Homo sapiens]	0	634.801	50	48	303	2	1	1044	119.6	9.45	824.06	48	50	0.687	0.101812	0.45	121.8	78.2	4.67	3.17	2.62362e+08	2.45491e+08	2.6895e+08	1.68338e+08	1.65159e+08	1.75665e+08	High	High	High	High	High	High
FALSE	High	Master Protein	O00159-2	Isoform 2 of Unconventional myosin-Ic [OS=Homo sapiens]	0	617.775	50	47	291	1	1	1028	117.8	9.41	797.35	47	0	0.695	0.107689	0.45	119.9	80.1	5.78	5.74	644989	718847	708239	448130	502553	473495	High	High	High	High	High	High	Acetyl [N-Term]
FALSE	High	Master Protein	Q7Z406-6	Isoform 6 of Myosin-14 [OS=Homo sapiens]	0	581.121	42	71	296	58	1	2003	228.5	5.6	716.55	71	0	0.626	0.0597578	1.44	122.7	77.3	7.99	9.78	2.38148e+07	2.32404e+07	2.04522e+07	1.46284e+07	1.54221e+07	1.27097e+07	High	High	High	High	High	High	Oxidation [P758]
FALSE	High	Master Protein	O43707	Alpha-actinin-4 [OS=Homo sapiens]	0	554.791	63	52	247	35	1	911	104.8	5.44	573.32	52	18	0.994	0.448368	6.03	103.2	96.8	14.28	2.98	6.66394e+07	4.99703e+07	5.85734e+07	5.4944e+07	5.33159e+07	5.65937e+07	High	High	High	High	High	High
FALSE	High	Master Protein	P35527	Keratin, type I cytoskeletal 9 [OS=Homo sapiens]	0	379.728	67	37	151	36	1	623	62	5.24	423.16	37	1	0.05	5.13755e-17	0.24	199	1	52.17	27.58	8.23162e+07	2.79986e+08	2.2183e+08	801532	1.4202e+06	1.15485e+06	High	High	High	Peak Found	Peak Found	Peak Found
FALSE	High	Master Protein	P78527	DNA-dependent protein kinase catalytic subunit [OS=Homo sapiens]	0	370.78	20	79	211	79	1	4128	468.8	7.12	303.38	79	0	2.667	0.635913	4.59	48.7	151.3	92.44	7.48	6.57049e+07	1.48411e+07	1.47955e+07	5.0446e+07	4.61319e+07	4.35345e+07	High	High	High	High	High	High
FALSE	High	Master Protein	Q15149-1	plectin [OS=Homo sapiens]	0	344.664	17	67	156	66	1	4684	531.5	5.96	278.22	67	1	0.873	0.288746	0.58	97.1	102.9	11.41	7.7	1.88636e+07	1.4997e+07	1.69677e+07	1.93966e+07	1.66252e+07	1.79915e+07	High	High	High	High	High	High
FALSE	High	Master Protein	Q12965	unconventional myosin-Ie [OS=Homo sapiens]	0	343.443	38	38	185	38	1	1108	127	8.92	391.06	38	0	0.743	0.146351	0.15	113	87	4.97	2.73	5.69854e+07	5.70979e+07	6.20996e+07	4.39627e+07	4.37486e+07	4.59533e+07	High	High	High	High	High	High
FALSE	High	Master Protein	O75369-8	Isoform 8 of Filamin-B [OS=Homo sapiens]	0	342.598	27	57	165	50	1	2633	281.5	5.71	296.82	57	0	1.137	0.635913	2.54	94.7	105.3	2.24	5.1	1.63091e+07	1.56326e+07	1.61842e+07	1.64857e+07	1.80697e+07	1.7995e+07	High	High	High	High	High	High	Oxidation [P545]
FALSE	High	Master Protein	P04264	Keratin, type II cytoskeletal 1 [OS=Homo sapiens]	0	334.224	62	43	176	35	1	644	66	8.12	446.23	43	8	0.036	5.13755e-17	0.04	197.7	2.3	47.69	22.26	2.12816e+08	6.20129e+08	4.56237e+08	5.21362e+06	7.3379e+06	4.97595e+06	High	High	High	Peak Found	Peak Found	Peak Found	Oxidation [P499]
FALSE	High	Master Protein	P46940	Ras GTPase-activating-like protein IQGAP1 [OS=Homo sapiens]	0	319.248	29	43	143	43	1	1657	189.1	6.48	278.33	43	0	1.111	0.6066	3.27	105.1	94.9	4.12	3.27	1.86288e+07	1.91835e+07	2.01991e+07	1.72498e+07	1.73287e+07	1.82844e+07	High	High	High	High	High	High	Oxidation [P864; P865]
FALSE	High	Master Protein	P05787-2	Isoform 2 of Keratin, type II cytoskeletal 8 [OS=Homo sapiens]	0	313.94	57	33	188	22	1	511	56.6	5.43	330.13	33	4	1.503	0.91577	3.33	79.8	120.2	6.35	2.03	3.62429e+07	3.24908e+07	3.25717e+07	4.90745e+07	4.97807e+07	4.78253e+07	High	High	High	High	High	High
FALSE	High	Master Protein	P19105	myosin regulatory light chain 12A [OS=Homo sapiens]	0	311.311	81	12	158	1	1	171	19.8	4.81	478.02	12	0	0.01	5.13755e-17	0	200		24.09		794906	563496					High	High	High	Not Found	Not Found	Not Found
FALSE	High	Master Protein	O14950	Myosin regulatory light chain 12B [OS=Homo sapiens]	0	309.769	80	12	157	1	1	172	19.8	4.84	479.69	12	16	0.66	0.0816314	0.38	122.6	77.4	15.08	13.17	2.05839e+08	1.59465e+08	2.13009e+08	1.2984e+08	1.07346e+08	1.39593e+08	High	High	High	Peak Found	Not Found	Peak Found
FALSE	High	Master Protein	P36578	60S ribosomal protein L4 [OS=Homo sapiens]	0	309.313	46	20	148	20	1	427	47.7	11.06	398.28	20	0	1.908	0.922129	5.12	65.8	134.2	5.85	8.75	6.73816e+07	7.43836e+07	6.72716e+07	1.37298e+08	1.53521e+08	1.29474e+08	High	High	High	High	High	High	Oxidation [P280]
FALSE	High	Master Protein	P13645	Keratin, type I cytoskeletal 10 [OS=Homo sapiens]	0	303.104	56	33	138	29	1	584	58.8	5.21	394.9	33	4	0.065	2.04957e-14	0.21	195.2	4.8	37.27	11.94	1.55251e+08	3.46764e+08	2.91713e+08	7.51682e+06	7.13865e+06	5.94612e+06	High	High	High	Peak Found	Peak Found	Peak Found
FALSE	High	Master Protein	P07355-2	Isoform 2 of Annexin A2 [OS=Homo sapiens]	0	286.425	59	22	156	22	1	357	40.4	8.37	427.9	22	0	1.24	0.75716	5.64	90	110	6.32	7.45	5.75698e+07	6.33019e+07	5.62885e+07	6.89429e+07	7.89369e+07	7.02971e+07	High	High	High	High	High	High
FALSE	High	Master Protein	P35908	Keratin, type II cytoskeletal 2 epidermal [OS=Homo sapiens]	0	286.165	77	41	130	31	1	639	65.4	8	304.65	41	6	0.179	2.84731e-07	0.23	187.1	12.9	41.86	74.21	6.38844e+07	1.57646e+08	1.14834e+08	7.91562e+06	7.71961e+06	2.53953e+07	High	High	High	Peak Found	Peak Found	Peak Found
FALSE	High	Master Protein	P68032	Actin, alpha cardiac muscle 1 [OS=Homo sapiens]	0	285.464	36	12	453	2	1	377	42	5.39	921.35	12	0	0.905	0.324902	0.11	105.3	94.7	14.22	16.02	8.41431e+07	1.11241e+08	9.39999e+07	7.26252e+07	1.00026e+08	8.45977e+07	High	High	High	High	High	High	Oxidation [P34; P40; P72; P245; P324]
FALSE	High	Master Protein	P11142-1	Heat shock cognate 71 kDa protein [OS=Homo sapiens]	0	274.501	45	25	124	15	1	646	70.9	5.52	274.09	25	9	2.641	0.650656	13.25	60.7	139.3	16.19	6.84	2.04459e+07	1.50234e+07	1.64899e+07	3.7799e+07	3.37941e+07	3.84095e+07	High	High	High	High	High	High
FALSE	High	Master Protein	Q9UM54-6	Isoform 6 of Unconventional myosin-VI [OS=Homo sapiens]	0	257.932	31	34	116	34	1	1285	148.6	8.56	242.74	34	0	0.853	0.264202	11.38	120.3	79.7	2.62	5.95	1.74818e+07	1.70909e+07	1.80056e+07	1.15726e+07	1.15214e+07	1.27782e+07	High	High	High	High	High	High
FALSE	High	Master Protein	P98088	Mucin-5AC [OS=Homo sapiens]	0	255.735	20	38	118	38	1	5654	585.2	7.02	196.87	38	0	0.709	0.118548	1.33	112.5	87.5	11.36	5.57	1.3653e+07	1.08902e+07	1.27998e+07	9.9561e+06	9.28986e+06	1.03811e+07	High	High	High	High	High	High	Oxidation [P3768; P3768]
FALSE	High	Master Protein	Q9Y4I1-1	Unconventional myosin-Va [OS=Homo sapiens]	0	255.382	26	42	120	37	1	1855	215.3	8.48	221.46	42	5	0.784	0.187631	0.16	118.3	81.7	1.7	5.11	1.38674e+07	1.34177e+07	1.37436e+07	8.70634e+06	9.49473e+06	9.55351e+06	High	High	High	High	High	High	Oxidation [P201]
FALSE	High	Master Protein	Q9P2E9-1	Ribosome-binding protein 1 [OS=Homo sapiens]	0	249.463	27	32	129	32	1	1410	152.4	8.6	241.81	32	0	1.82	0.967268	7.3	69.7	130.3	16.92	1.32	8.10188e+06	5.96333e+06	8.16598e+06	1.51365e+07	1.52258e+07	1.48445e+07	High	High	High	High	High	High
FALSE	High	Master Protein	Q12797	Aspartyl/Asparaginyl beta-hydroxylase [OS=Homo sapiens]	0	243.881	41	28	126	28	1	758	85.8	5.01	281.81	28	0	2.659	0.638825	0.1	68.2	131.8	16.55	14.32	2.42539e+07	1.98381e+07	2.77489e+07	4.68532e+07	4.38193e+07	5.72803e+07	High	High	High	High	High	High
FALSE	High	Master Protein	P39023	60S ribosomal protein L3 [OS=Homo sapiens]	0	237.554	51	24	132	24	1	403	46.1	10.18	238.26	24	0	2.101	0.908114	4.57	60.8	139.2	9.43	10.94	4.27964e+07	5.0735e+07	5.0536e+07	1.01428e+08	1.26387e+08	1.15729e+08	High	High	High	High	High	High	Oxidation [P206]
FALSE	High	Master Protein	P07437	tubulin beta chain [OS=Homo sapiens]	0	236.95	61	20	109	3	1	444	49.6	4.89	247.77	20	2	1.788	0.980834	8.82	67.9	132.1	23.03	22.94	5.48723e+06	4.58834e+06	3.42097e+06	1.11353e+07	8.92946e+06	6.99917e+06	High	High	High	High	High	High	Oxidation [P70]
FALSE	High	Master Protein	P68371	Tubulin beta-4B chain [OS=Homo sapiens]	0	233.638	60	20	109	3	1	445	49.8	4.89	237.8	20	24	1.726	0.992826	6.62	72.3	127.7	11.82	3.88	1.60738e+07	1.42214e+07	1.26905e+07	2.514e+07	2.5913e+07	2.39866e+07	High	High	High	High	High	High	Oxidation [P70]
FALSE	High	Master Protein	P62701	40S ribosomal protein S4, X isoform [OS=Homo sapiens]	0	231.237	61	18	137	12	1	263	29.6	10.15	277.06	18	6	2.171	0.894459	6.3	52.7	147.3	16.31	27.55	9.45807e+07	7.59337e+07	6.94532e+07	2.76645e+08	2.12186e+08	1.57993e+08	High	High	High	High	High	High	Oxidation [P83; P234]
FALSE	High	Master Protein	Q07065	Cytoskeleton-associated protein 4 [OS=Homo sapiens]	0	226.188	53	28	107	27	1	602	66	5.92	234.19	28	0	2.751	0.596356	7.47	55.9	144.1	8.32	5.48	1.20068e+07	1.01703e+07	1.13425e+07	2.87684e+07	3.18169e+07	2.92347e+07	High	High	High	High	High	High
FALSE	High	Master Protein	P46777	60S ribosomal protein L5 [OS=Homo sapiens]	0	223.076	43	14	107	14	1	297	34.3	9.72	239.12	14	0	2.13	0.904115	7.71	66.4	133.6	8.34	13.95	1.99778e+07	2.20901e+07	2.36135e+07	3.52192e+07	4.44269e+07	4.60579e+07	High	High	High	High	High	High	Oxidation [P233]
FALSE	High	Master Protein	P12814-3	Isoform 3 of Alpha-actinin-1 [OS=Homo sapiens]	0	221.191	41	31	98	14	1	914	105.5	5.41	193.24	31	0	1.302	0.823164	10.95	87.3	112.7	4.03	6.34	1.57007e+06	1.56653e+06	1.6804e+06	1.95575e+06	2.20914e+06	2.02584e+06	High	High	High	High	High	High
FALSE	High	Master Protein	P12956	X-ray repair cross-complementing protein 6 [OS=Homo sapiens]	0	216.04	52	26	100	26	1	609	69.8	6.64	190.44	26	0	4.862	0.0585169	5.48	23.6	176.4	13.11	10.12	4.83469e+06	3.99253e+06	3.79644e+06	2.98323e+07	3.13e+07	2.56567e+07	High	High	High	High	High	High	Oxidation [P343; P500]
FALSE	High	Master Protein	P68363	Tubulin alpha-1B chain [OS=Homo sapiens]	0	207.443	49	18	93	18	1	451	50.1	5.06	234.25	18	0	2.104	0.908114	19.92	67.7	132.3	19.53	8.76	2.31594e+07	2.06778e+07	1.55739e+07	4.03649e+07	4.49982e+07	3.79095e+07	High	High	High	High	High	High
FALSE	High	Master Protein	P49411	elongation factor Tu, mitochondrial [OS=Homo sapiens]	0	203.452	48	20	103	20	1	452	49.5	7.61	240.63	20	0	2.197	0.888008	2.75	70.2	129.8	9.25	2.88	2.00449e+07	1.68463e+07	1.75646e+07	3.09008e+07	3.25086e+07	3.24787e+07	High	High	High	High	High	High
FALSE	High	Master Protein	Q92614-1	Unconventional myosin-XVIIIa [OS=Homo sapiens]	0	198.666	18	32	91	32	1	2054	233	6.3	184.99	32	0	0.673	0.0906055	1.98	139.2	60.8	8.91	3.02	1.12287e+07	9.84674e+06	1.17275e+07	4.7086e+06	4.99713e+06	4.90125e+06	High	High	High	High	High	High
FALSE	High	Master Protein	P05388	60S acidic ribosomal protein P0 [OS=Homo sapiens]	0	197.457	50	13	93	13	1	317	34.3	5.97	312.81	13	0	2.108	0.908114	4.61	66.2	133.8	12.47	14.11	7.33695e+07	7.97077e+07	6.20609e+07	1.48326e+08	1.68107e+08	1.26468e+08	High	High	High	High	High	High
FALSE	High	Master Protein	Q00839	Heterogeneous nuclear ribonucleoprotein U [OS=Homo sapiens]	0	195.896	30	20	123	19	1	825	90.5	6	263.44	20	1	2.383	0.789357	0.67	69.3	130.7	10.38	8.49	3.64833e+07	2.98351e+07	3.5104e+07	6.62617e+07	6.21972e+07	7.34804e+07	High	High	High	High	High	High	Oxidation [P51; P55]
FALSE	High	Master Protein	P62424	60S ribosomal protein L7a [OS=Homo sapiens]	0	194.59	45	17	111	17	1	266	30	10.61	268.08	17	0	2.273	0.856403	0.34	64.4	135.6	11.49	8.45	3.89591e+07	3.36998e+07	3.11668e+07	8.0506e+07	7.09836e+07	6.88418e+07	High	High	High	High	High	High
FALSE	High	Master Protein	P05783	Keratin, type I cytoskeletal 18 [OS=Homo sapiens]	0	194.143	55	25	123	23	1	430	48	5.45	241.63	25	1	1.37	0.880456	10.68	77.9	122.1	7.16	0.75	3.28652e+07	2.85494e+07	3.0123e+07	4.7175e+07	4.65856e+07	4.72124e+07	High	High	High	High	High	High
FALSE	High	Master Protein	P32969	60S ribosomal protein L9 [OS=Homo sapiens]	0	192.571	50	7	86	7	1	192	21.9	9.95	241.49	7	0	2.177	0.893	6.74	56.6	143.4	1.03	5.79	2.35183e+07	2.32375e+07	2.3721e+07	5.38271e+07	5.96208e+07	5.96074e+07	High	High	High	High	High	High	Oxidation [P130]
FALSE	High	Master Protein	P67936	Tropomyosin alpha-4 chain [OS=Homo sapiens]	0	190.864	61	20	108	11	1	248	28.5	4.69	242.13	20	3	0.699	0.110541	1.22	128.3	71.7	16.63	21.97	1.17176e+07	1.33509e+07	1.62391e+07	5.79023e+06	7.45389e+06	9.05627e+06	High	High	High	High	High	High
FALSE	High	Master Protein	P52895	Aldo-keto reductase family 1 member C2 [OS=Homo sapiens]	0	190.06	46	15	84	10	1	323	36.7	7.49	189.37	15	5	3.391	0.310581	2.17	55.8	144.2	9.69	5.8	2.0494e+07	1.87733e+07	2.27687e+07	4.94094e+07	5.29322e+07	5.54839e+07	High	High	High	High	High	High
FALSE	High	Master Protein	P61247	40S ribosomal protein S3a [OS=Homo sapiens]	0	187.803	57	17	109	17	1	264	29.9	9.73	219.68	17	0	1.966	0.91577	7.47	62.8	137.2	18.7	18.86	3.83299e+07	3.75813e+07	5.17225e+07	8.22904e+07	8.36657e+07	1.13366e+08	High	High	High	High	High	High
FALSE	High	Master Protein	P11021	78 kDa glucose-regulated protein [OS=Homo sapiens]	0	184.89	35	20	83	18	1	654	72.3	5.16	185.3	20	0	1.96	0.91577	30.76	73.6	126.4	16.82	10.7	8.73478e+06	6.21037e+06	7.61972e+06	1.2844e+07	1.30853e+07	1.55165e+07	High	High	High	High	High	High
FALSE	High	Master Protein	P17844	probable ATP-dependent RNA helicase DDX5 [OS=Homo sapiens]	0	181.699	36	22	105	15	1	614	69.1	8.92	231.44	22	9	0.828	0.236789	0.18	96.8	103.2	1.07	1.74	2.32372e+07	2.2879e+07	2.3352e+07	2.4359e+07	2.47614e+07	2.52221e+07	High	High	High	High	High	High
FALSE	High	Master Protein	P60660-2	Isoform Smooth muscle of Myosin light polypeptide 6 [OS=Homo sapiens]	0	179.79	81	11	111	9	1	151	17	4.55	257.53	11	3	0.605	0.0494435	1.32	118.3	81.7	16.03	15.46	2.46854e+08	1.78698e+08	2.12301e+08	1.72734e+08	1.26865e+08	1.46735e+08	High	High	High	High	High	High	Oxidation [P72]
FALSE	High	Master Protein	P06753-2	Isoform 2 of Tropomyosin alpha-3 chain [OS=Homo sapiens]	0	179.431	60	22	110	13	1	248	29	4.78	221.16	22	10	0.698	0.109653	1.91	112.5	87.5	19.06	20.7	4.9398e+07	3.48551e+07	3.75394e+07	3.86253e+07	2.61887e+07	2.92076e+07	High	High	High	High	High	High
FALSE	High	Master Protein	Q9NYL9	tropomodulin-3 [OS=Homo sapiens]	0	178.332	57	18	84	18	1	352	39.6	5.19	182.05	18	0	0.869	0.28356	3.45	122.4	77.6	5.37	14.18	2.47822e+07	2.36096e+07	2.22574e+07	1.4957e+07	1.32657e+07	1.75614e+07	High	High	High	High	High	High
FALSE	High	Master Protein	P63010-2	Isoform 2 of AP-2 complex subunit beta [OS=Homo sapiens]	0	178.246	30	24	92	24	1	951	105.6	5.34	190.55	24	0	1.32	0.843866	3.17	93.7	106.3	3.71	6.7	1.65167e+07	1.5342e+07	1.5847e+07	1.88036e+07	1.64609e+07	1.79818e+07	High	High	High	High	High	High
FALSE	High	Master Protein	O95994	Anterior gradient protein 2 homolog [OS=Homo sapiens]	0	177.423	56	9	89	9	1	175	20	9	238.17	9	0	1.777	0.983742	4.98	84.6	115.4	8.7	3.3	8.25246e+07	7.13168e+07	8.38831e+07	1.12493e+08	1.06535e+08	1.13173e+08	High	High	High	High	High	High
FALSE	High	Master Protein	P15880	40S ribosomal protein S2 [OS=Homo sapiens]	0	174.183	53	15	112	15	1	293	31.3	10.24	225.19	15	0	2.504	0.729758	7.27	58.2	141.8	9.57	8.77	4.1833e+07	3.79534e+07	3.45418e+07	9.24692e+07	9.58227e+07	8.083e+07	High	High	High	High	High	High	Oxidation [P253]
FALSE	High	Master Protein	P62906	60S ribosomal protein L10A [OS=Homo sapiens]	0	171.972	49	12	90	12	1	217	24.8	9.94	209.08	12	0	2.247	0.876724	5.46	64	136	8.88	9.73	3.13418e+07	3.00448e+07	2.63366e+07	6.38319e+07	6.65341e+07	5.50363e+07	High	High	High	High	High	High	Oxidation [P83]
FALSE	High	Master Protein	O95782	AP-2 complex subunit alpha-1 [OS=Homo sapiens]	0	171.56	31	28	86	19	1	977	107.5	7.03	156.82	28	9	1.295	0.814308	0.16	99.5	100.5	8.45	7.49	1.07412e+07	1.2147e+07	1.26822e+07	1.22697e+07	1.1474e+07	1.33195e+07	High	High	High	High	High	High
FALSE	High	Master Protein	P08238	Heat shock protein HSP 90-beta [OS=Homo sapiens]	0	170.519	32	23	88	12	1	724	83.2	5.03	174.05	23	11	3.024	0.458805	33.02	45.8	154.2	36.05	3.77	1.41789e+07	7.75396e+06	8.11155e+06	2.80523e+07	2.60316e+07	2.73173e+07	High	High	High	High	High	High
FALSE	High	Master Protein	P05387	60S acidic ribosomal protein P2 [OS=Homo sapiens]	0	170.078	92	8	50	7	1	115	11.7	4.54	179.68	8	1	1.925	0.921391	5.23	62.9	137.1	22.25	33.5	3.05034e+07	1.93383e+07	2.55995e+07	6.45834e+07	3.17664e+07	5.57815e+07	High	High	High	High	High	High
FALSE	High	Master Protein	Q92499	ATP-dependent RNA helicase DDX1 [OS=Homo sapiens]	0	169.676	40	26	80	26	1	740	82.4	7.23	163.89	26	0	2.531	0.715235	3.37	63.4	136.6	18.75	6.24	1.08829e+07	9.20253e+06	1.33585e+07	2.34563e+07	2.12955e+07	2.39975e+07	High	High	High	High	High	High
FALSE	High	Master Protein	Q13813-2	Isoform 2 of Spectrin alpha chain, non-erythrocytic 1 [OS=Homo sapiens]	0	166.947	13	28	76	28	1	2477	284.9	5.35	134.7	28	0	0.959	0.391472	2.26	93.3	106.7	7.39	13.78	1.08682e+07	1.01545e+07	9.37047e+06	1.16131e+07	1.1974e+07	9.20428e+06	High	High	High	High	High	High
FALSE	High	Master Protein	Q13509	tubulin beta-3 chain [OS=Homo sapiens]	0	166.417	34	13	78	2	1	450	50.4	4.93	177.38	13	0	2.034	0.91577	32.03	51.1	148.9	6.65	11.94		227490	207053	678273	632057	534496	Not Found	Peak Found	Peak Found	High	High	High	Oxidation [P70]
FALSE	High	Master Protein	P07900-2	Isoform 2 of Heat shock protein HSP 90-alpha [OS=Homo sapiens]	0	165.006	26	22	84	12	1	854	98.1	5.16	154.36	22	0	2.86	0.536071	4.7	100.4	99.6	39.83	5.27	1.52497e+07	7.01239e+06	9.53221e+06	9.6398e+06	8.7183e+06	9.46251e+06	High	High	High	High	High	High
FALSE	High	Master Protein	P23396	40S ribosomal protein S3 [OS=Homo sapiens]	0	163.299	77	18	104	18	1	243	26.7	9.66	241.23	18	0	1.935	0.920538	0.93	72	128	2.76	3.7	3.26505e+07	3.35457e+07	3.1744e+07	5.80515e+07	6.13858e+07	5.72806e+07	High	High	High	High	High	High
FALSE	High	Master Protein	Q9Y6N5	Sulfide:quinone oxidoreductase, mitochondrial [OS=Homo sapiens]	0	158.042	42	17	67	17	1	450	49.9	9.11	155.44	17	0	2.154	0.899047	5.69	54.6	145.4	1.81	6.86	5.4934e+06	5.35763e+06	5.30411e+06	1.40302e+07	1.58932e+07	1.42803e+07	High	High	High	High	High	High
FALSE	High	Master Protein	A5A3E0	POTE ankyrin domain family member F [OS=Homo sapiens]	0	157.684	8	7	237	2	1	1075	121.4	6.2	576.64	7	0	0.989	0.439351	4.59	102.1	97.9	19.9	15.96	586040	480380	392774	579798	460217	432344	Peak Found	Peak Found	Peak Found	High	High	Peak Found	Oxidation [P732; P738; P812; P886; P943; P1067]
FALSE	High	Master Protein	P18621-3	Isoform 3 of 60S ribosomal protein L17 [OS=Homo sapiens]	0	156.288	43	10	83	10	1	228	26.4	10.1	137.62	10	0	2.105	0.908114	7.65	70.3	129.7	17.94	21.56	2.09829e+07	1.92916e+07	2.6943e+07	3.63535e+07	3.87481e+07	5.34087e+07	High	High	High	High	High	High	Oxidation [P138; P143]
FALSE	High	Master Protein	Q13045-1	protein flightless-1 homolog [OS=Homo sapiens]	0	153.986	23	25	71	25	1	1269	144.7	6.05	140.07	25	0	0.71	0.119019	2.55	118	82	6.28	9.64	1.12062e+07	1.23789e+07	1.10526e+07	9.02809e+06	7.57318e+06	7.79318e+06	High	High	High	High	High	High
FALSE	High	Master Protein	Q02878	60S ribosomal protein L6 [OS=Homo sapiens]	0	153.518	49	15	92	15	1	288	32.7	10.58	233.49	15	0	2.09	0.909713	1.1	69.4	130.6	9.37	14.75	4.61898e+07	5.5654e+07	5.02408e+07	8.21337e+07	1.10297e+08	9.45497e+07	High	High	High	High	High	High
FALSE	High	Master Protein	P13010	X-ray repair cross-complementing protein 5 [OS=Homo sapiens]	0	152.219	38	24	79	24	1	732	82.7	5.81	139.12	24	0	4.377	0.106093	13.55	36.9	163.1	14.57	5.16	7.2652e+06	5.46667e+06	6.91881e+06	3.30631e+07	3.00627e+07	3.05511e+07	High	High	High	High	High	High
FALSE	High	Master Protein	P42212	Green fluorescent protein OS=Aequorea victoria OX=6100 GN=GFP PE=1 SV=1	0	148.498	53	11	60	11	1	238	26.9	6.06	147.74	11	0	4.915	0.0548144	2.95	72.6	127.4	28.23	17.19	3.61381e+07	2.08818e+07	3.59119e+07	6.29528e+07	5.72911e+07	7.93101e+07	High	High	High	High	High	High	Oxidation [P89]
FALSE	High	Master Protein	P06396	Gelsolin [OS=Homo sapiens]	0	148.287	28	16	62	16	1	782	85.6	6.28	140.87	16	0	0.806	0.208042	2.43	116.5	83.5	14.58	9.24	2.09023e+07	1.58048e+07	2.0219e+07	1.51694e+07	1.26532e+07	1.44985e+07	High	High	High	High	High	High
FALSE	High	Master Protein	Q08211	Atp-dependent rna helicase a [OS=Homo sapiens]	0	144.121	18	20	70	20	1	1270	140.9	6.84	148.09	20	0	2.031	0.91577	0.75	52.1	147.9	23.9	7.62	6.48799e+06	4.03562e+06	4.99159e+06	1.54013e+07	1.41556e+07	1.32343e+07	High	High	High	High	High	High
FALSE	High	Master Protein	Q01082-1	Spectrin beta chain, non-erythrocytic 1 [OS=Homo sapiens]	0	142.485	15	32	68	32	1	2364	274.4	5.57	108.05	32	0	0.859	0.27328	9.82	47.4	152.6	11.38	26.48	7.25254e+06	6.33794e+06	7.96894e+06	2.65393e+07	2.33241e+07	1.5356e+07	High	High	High	High	High	High
FALSE	High	Master Protein	P52272	Heterogeneous nuclear ribonucleoprotein M [OS=Homo sapiens]	0	142.179	37	23	74	23	1	730	77.5	8.7	142.64	23	0	1.966	0.91577	7.03	59	141	9.77	3.37	5.11095e+06	4.24383e+06	4.97705e+06	1.18961e+07	1.1299e+07	1.20495e+07	High	High	High	High	High	High	Oxidation [P331; P594]
FALSE	High	Master Protein	P0DMV8	heat shock 70 kDa protein 1A [OS=Homo sapiens]	0	140.267	29	17	68	13	1	641	70	5.66	143.87	17	0	2.253	0.872671	17.31	51.9	148.1	6.75	23.9	4.2037e+06	3.80567e+06	3.70549e+06	7.6602e+06	1.25279e+07	1.08467e+07	High	High	High	High	High	High
FALSE	High	Master Protein	Q14533	Keratin, type II cuticular Hb1 [OS=Homo sapiens]	0	140.143	26	15	76	14	1	505	54.9	5.47	160.76	15	0	0.58	0.0371253	5.28	116.7	83.3	15.34	10.39	1.69054e+07	1.3187e+07	1.78102e+07	1.20559e+07	1.04812e+07	1.28997e+07	High	High	High	High	High	High
FALSE	High	Master Protein	P27635	60S ribosomal protein L10 [OS=Homo sapiens]	0	139.136	42	8	82	8	1	214	24.6	10.08	208.01	8	0	1.316	0.840276	3.92	81.2	118.8	9.44	9.08	2.98527e+07	2.57743e+07	3.09389e+07	4.03732e+07	4.36712e+07	4.83437e+07	High	High	High	High	High	High	Oxidation [P47]
FALSE	High	Master Protein	P68104	Elongation factor 1-alpha 1 [OS=Homo sapiens]	0	138.519	39	13	95	13	1	462	50.1	9.01	196.76	13	0	2.703	0.616993	11.56	65.5	134.5	13.91	1.26	3.58483e+07	2.87664e+07	2.80878e+07	5.91203e+07	5.9749e+07	5.8269e+07	High	High	High	High	High	High	Oxidation [P274; P406; P409]
FALSE	High	Master Protein	P13647	keratin, type II cytoskeletal 5 [OS=Homo sapiens]	0	138.518	43	31	91	18	1	590	62.3	7.74	165.56	31	3	0.478	0.00929942	11.69	186.3	13.7	54.77	52.43	5.80533e+06	2.16267e+07	1.89e+07	1.89236e+06	1.38634e+06	562452	High	High	High	Peak Found	Peak Found	Peak Found
FALSE	High	Master Protein	P18124	60S ribosomal protein L7 [OS=Homo sapiens]	0	137.81	51	14	91	14	1	248	29.2	10.65	195	14	0	2.065	0.91577	1.85	67.1	132.9	24.68	21.31	6.80236e+07	4.68534e+07	4.41268e+07	1.18858e+08	9.27228e+07	7.8239e+07	High	High	High	High	High	High
FALSE	High	Master Protein	Q9Y3I0	tRNA-splicing ligase RtcB homolog [OS=Homo sapiens]	0	137.645	36	16	68	16	1	505	55.2	7.23	145.94	16	0	2.567	0.697098	8.71	56.5	143.5	6.13	11.21	6.34342e+06	6.24912e+06	5.6559e+06	1.58752e+07	1.85405e+07	1.49928e+07	High	High	High	High	High	High
FALSE	High	Master Protein	O60218	Aldo-keto reductase family 1 member B10 [OS=Homo sapiens]	0	137.496	59	14	68	14	1	316	36	7.84	156.94	14	0	5.05	0.047078	2.08	35.8	164.2	4.54	14.24	8.66906e+06	8.32841e+06	7.91593e+06	3.55922e+07	4.65493e+07	3.82621e+07	High	High	High	High	High	High	Oxidation [P14]
FALSE	High	Master Protein	P07951-2	Isoform 2 of Tropomyosin beta chain [OS=Homo sapiens]	0	135	49	16	80	6	1	284	33	4.67	160.45	16	0	0.562	0.0300167	0.52	135.4	64.6	16.44	18.13	5.2693e+06	3.88199e+06	4.17804e+06	2.64222e+06	1.99175e+06	1.92486e+06	High	High	High	High	High	High
FALSE	High	Master Protein	P62263	40S ribosomal protein S14 [OS=Homo sapiens]	0	133.448	36	5	55	5	1	151	16.3	10.05	146.67	5	0	1.59	0.922129	4.32	81.4	118.6	20.22	17.79	1.82759e+07	1.5203e+07	2.27367e+07	2.66024e+07	2.48029e+07	3.43761e+07	High	High	High	High	High	High	Oxidation [P71]
FALSE	High	Master Protein	O00571	ATP-dependent RNA helicase DDX3X [OS=Homo sapiens]	0	133.353	31	17	65	16	1	662	73.2	7.18	140.01	17	0	0.986	0.433866	1.69	100.3	99.7	1.56	8.51	7.58487e+06	7.48781e+06	7.35218e+06	7.4439e+06	7.61028e+06	6.47946e+06	High	High	High	High	High	High
FALSE	High	Master Protein	P42330	Aldo-keto reductase family 1 member C3 [OS=Homo sapiens]	0	133.07	54	15	65	10	1	323	36.8	7.94	138.18	15	0	2.779	0.580493	7.08	59.9	140.1	9.57	2.86	7.52812e+06	6.608e+06	7.99571e+06	1.70929e+07	1.81004e+07	1.76048e+07	High	High	High	High	High	High
FALSE	High	Master Protein	P08729	Keratin, type II cytoskeletal 7 [OS=Homo sapiens]	0	132.341	42	21	69	15	1	469	51.4	5.48	135.45	21	0	1.679	0.971483	2.34	84.5	115.5	9.14	5.68	8.74326e+06	7.86406e+06	7.29835e+06	1.12974e+07	1.07487e+07	1.00836e+07	High	High	High	High	High	High
FALSE	High	Master Protein	P02545	Prelamin-A/C [OS=Homo sapiens]	0	132.015	34	21	70	21	1	664	74.1	7.02	121.96	21	0	1.009	0.46741	1.85	103.2	96.8	4.2	5.55	1.85352e+07	1.82872e+07	1.9767e+07	1.65641e+07	1.73744e+07	1.84967e+07	High	High	High	High	High	High
FALSE	High	Master Protein	P62888	60S ribosomal protein L30 [OS=Homo sapiens]	0	131.826	67	8	61	8	1	115	12.8	9.63	164.8	8	0	2.236	0.877802	4.49	72.6	127.4	7.87	3.83	2.20873e+07	1.88984e+07	2.01753e+07	3.54286e+07	3.32551e+07	3.56822e+07	High	High	High	High	High	High
FALSE	High	Master Protein	P62241	40S ribosomal protein S8 [OS=Homo sapiens]	0	131.422	51	10	84	10	1	208	24.2	10.32	210.97	10	0	2.116	0.908114	2.44	66.1	133.9	21.69	17.2	5.87959e+07	4.18311e+07	4.04918e+07	1.07322e+08	8.48117e+07	7.76785e+07	High	High	High	High	High	High
FALSE	High	Master Protein	P05141	ADP/ATP translocase 2 [OS=Homo sapiens]	0	130.52	45	15	95	4	1	298	32.8	9.69	219.12	15	0	2.486	0.742378	1.04	54.3	145.7	13.02	13.8	1.78566e+07	1.7883e+07	1.41219e+07	4.78785e+07	5.12007e+07	3.89273e+07	High	High	High	High	High	High
FALSE	High	Master Protein	Q92841	Probable ATP-dependent RNA helicase DDX17 [OS=Homo sapiens]	0	129.319	26	17	69	10	1	729	80.2	8.27	146.43	17	0	1.975	0.91577	19.49	81.6	118.4	9.51	6.4	2.1231e+06	1.84767e+06	2.22826e+06	3.43453e+06	3.07997e+06	3.07955e+06	High	High	High	High	High	High
FALSE	High	Master Protein	P06748	Nucleophosmin [OS=Homo sapiens]	0	129.291	29	7	45	7	1	294	32.6	4.78	140.9	7	0	1.106	0.600844	0.38	76.6	123.4	19.61	4.77	1.58434e+07	1.22155e+07	1.09284e+07	2.08487e+07	1.96698e+07	1.8978e+07	High	High	High	High	High	High
FALSE	High	Master Protein	Q562R1	Beta-actin-like protein 2 [OS=Homo sapiens]	0	128.971	31	9	216	4	1	376	42	5.59	447.9	9	0	0.01	5.13755e-17	0	200		32.58		1.86623e+06	2.98328e+06					High	High	High	High	High	High	Oxidation [P99; P103; P165; P244; P308]
FALSE	High	Master Protein	P09493-3	Isoform 3 of Tropomyosin alpha-1 chain [OS=Homo sapiens]	0	128.321	51	19	98	7	1	284	32.9	4.78	179.25	19	4	0.65	0.07474	0.35	117.7	82.3	13.19	12.47	1.43514e+07	1.12339e+07	1.1871e+07	9.75524e+06	7.66813e+06	8.30398e+06	High	High	High	High	High	High
FALSE	High	Master Protein	P12236	ADP/ATP translocase 3 [OS=Homo sapiens]	0	127.859	56	16	79	5	1	298	32.8	9.74	188.32	16	11	1.878	0.940862	7.02	61.7	138.3	17.13	12.36	1.20635e+08	9.0998e+07	9.05204e+07	2.31452e+08	2.03951e+08	1.80751e+08	High	High	High	High	High	High
FALSE	High	Master Protein	P25705-1	ATP synthase subunit alpha, mitochondrial [OS=Homo sapiens]	0	126.716	28	13	57	13	1	553	59.7	9.13	131.37	13	0	1.713	0.987295	4.57	64.7	135.3	15.65	9.37	5.67587e+06	6.34151e+06	4.62046e+06	1.18793e+07	1.3055e+07	1.08221e+07	High	High	High	High	High	High
FALSE	High	Master Protein	P09874	Poly [ADP-ribose] polymerase 1 [OS=Homo sapiens]	0	126.473	25	22	52	22	1	1014	113	8.88	93.71	22	0	3.041	0.451378	22.86	60.5	139.5	20.08	14.59	5.51762e+06	3.75361e+06	5.37813e+06	1.23885e+07	1.15118e+07	1.51504e+07	High	High	High	High	High	High
FALSE	High	Master Protein	P61978-2	Isoform 2 of Heterogeneous nuclear ribonucleoprotein K [OS=Homo sapiens]	0	126.205	40	16	68	16	1	464	51	5.33	121.13	16	0	1.446	0.908114	6.15	68.4	131.6	5.63	9.71	8.03342e+06	7.54856e+06	7.18251e+06	1.45258e+07	1.66173e+07	1.38182e+07	High	High	High	High	High	High	Oxidation [P23]
FALSE	High	Master Protein	O94973	AP-2 complex subunit alpha-2 [OS=Homo sapiens]	0	125.978	24	19	63	10	1	939	103.9	6.96	115.02	19	0	1.183	0.698186	4.87	90.5	109.5	13.07	6.01	2.20443e+06	1.83857e+06	2.389e+06	2.55954e+06	2.66811e+06	2.87895e+06	High	High	High	High	High	High	Oxidation [P829]
FALSE	High	Master Protein	Q15233	Non-POU domain-containing octamer-binding protein [OS=Homo sapiens]	0	123.326	41	17	68	16	1	471	54.2	8.95	134.53	17	1	2.148	0.900383	6.36	57.4	142.6	4.89	17.1	9.34702e+06	9.14844e+06	8.50545e+06	2.27254e+07	2.82571e+07	2.03323e+07	High	High	High	High	High	High	Oxidation [P402]
FALSE	High	Master Protein	Q6NZI2-1	caveolae-associated protein 1 [OS=Homo sapiens]	0	121.651	27	9	46	9	1	390	43.5	5.6	117.22	9	0	4.335	0.110626	7.89	41.4	158.6	11.62	6.38	4.89854e+06	5.05877e+06	6.0428e+06	1.81735e+07	2.06482e+07	1.93529e+07	High	High	High	High	High	High
FALSE	High	Master Protein	Q9Y6R7	IgGFc-binding protein [OS=Homo sapiens]	0	120.282	10	25	59	25	1	5405	571.6	5.34	113.04	25	0	0.616	0.0542652	2.94	124	76	5.68	11.03	5.84543e+06	5.54108e+06	6.20662e+06	3.14358e+06	3.58235e+06	3.92447e+06	High	High	High	High	High	High
FALSE	High	Master Protein	P02538	Keratin, type II cytoskeletal 6A [OS=Homo sapiens]	0	119.458	39	25	77	3	1	564	60	8	112.06	25	5	1.815	0.968886	19.62	153.8	46.2	111.84	24.28	406406	5.56754e+06	1.38129e+06	415263	587418	377929	High	High	High	Not Found	Not Found	Not Found
FALSE	High	Master Protein	P46781	40S ribosomal protein S9 [OS=Homo sapiens]	0	118.852	48	15	107	15	1	194	22.6	10.65	224.49	15	0	2.15	0.899047	0.86	71	129	2.66	2.55	8.05962e+07	7.65477e+07	7.95138e+07	1.41994e+08	1.49292e+08	1.44559e+08	High	High	High	High	High	High
FALSE	High	Master Protein	P30050-1	60S ribosomal protein L12 [OS=Homo sapiens]	0	118.159	67	9	62	9	1	165	17.8	9.42	175.44	9	0	2.034	0.91577	1.52	63.6	136.4	9.43	7.19	2.84205e+07	2.3926e+07	2.81929e+07	6.04872e+07	5.44334e+07	6.26474e+07	High	High	High	High	High	High
FALSE	High	Master Protein	P62280	40S ribosomal protein S11 [OS=Homo sapiens]	0	117.048	52	11	75	11	1	158	18.4	10.3	165.69	11	0	1.838	0.959265	5.43	64.3	135.7	10.08	8.65	3.78082e+07	3.23034e+07	3.92703e+07	7.98721e+07	7.19989e+07	8.56453e+07	High	High	High	High	High	High
FALSE	High	Master Protein	Q9UPQ0-1	LIM and calponin homology domains-containing protein 1 [OS=Homo sapiens]	0	116.989	24	20	50	20	1	1083	121.8	6.47	93.03	20	0	0.744	0.146495	0.88	153.3	46.7	73.34	102	5.97748e+06	6.18287e+06	1.94739e+07	1.78666e+06	1.88244e+06	9.71806e+06	High	High	High	High	High	High
FALSE	High	Master Protein	P00352	Retinal dehydrogenase 1 [OS=Homo sapiens]	0	115.255	45	18	49	16	1	501	54.8	6.73	94.2	18	2	1.665	0.967268	3.08	71	129	9.78	14.67	7.67768e+06	7.86838e+06	6.53736e+06	1.39555e+07	1.62547e+07	1.21233e+07	High	High	High	High	High	High
FALSE	High	Master Protein	P54652	Heat shock-related 70 kDa protein 2 [OS=Homo sapiens]	0	115.114	17	11	55	2	1	639	70	5.74	134.61	11	0	1.899	0.923212	24.57	55.3	144.7	16.83	17.16	291705	232143	212351	607933	566972	777597	Peak Found	Peak Found	Peak Found	High	High	High
FALSE	High	Master Protein	P08708	40S ribosomal protein S17 [OS=Homo sapiens]	0	112.12	61	10	53	10	1	135	15.5	9.85	102.62	10	0	2.287	0.84781	9.03	57	143	8.02	5.45	8.17437e+06	7.57204e+06	8.88767e+06	2.05274e+07	2.00362e+07	2.22124e+07	High	High	High	High	High	High
FALSE	High	Master Protein	P13489	Ribonuclease inhibitor [OS=Homo sapiens]	0	111.855	39	13	48	13	1	461	49.9	4.82	108.51	13	0	1.268	0.78441	1.74	77	123	2.84	1.67	4.23782e+06	4.10718e+06	4.00461e+06	6.55421e+06	6.36726e+06	6.55558e+06	High	High	High	High	High	High
FALSE	High	Master Protein	P62829	60S ribosomal protein L23 [OS=Homo sapiens]	0	110.46	49	6	54	6	1	140	14.9	10.51	155.52	6	0	1.965	0.91577	2.82	68.9	131.1	16.52	11.28	1.89958e+07	1.64235e+07	2.27948e+07	3.61413e+07	3.25836e+07	4.07958e+07	High	High	High	High	High	High
FALSE	High	Master Protein	P62753	40S RIBOSOMAL PROTEIN S6 [OS=Homo sapiens]	0	109.622	30	10	55	10	1	249	28.7	10.84	136.5	10	0	2.06	0.91577	5.65	67.6	132.4	4.95	6.01	2.67728e+07	2.50022e+07	2.43442e+07	4.89161e+07	5.29248e+07	4.70937e+07	High	High	High	High	High	High
FALSE	High	Master Protein	Q13283	Ras GTPase-activating protein-binding protein 1 [OS=Homo sapiens]	0	109.426	36	11	40	11	1	466	52.1	5.52	85.65	11	0	3.087	0.431072	17.35	45.1	154.9	24.74	7.77	2.26465e+06	3.77155e+06	3.26949e+06	1.04418e+07	1.12398e+07	1.2194e+07	High	High	High	High	High	High
FALSE	High	Master Protein	P04259	keratin, type II cytoskeletal 6B [OS=Homo sapiens]	0	108.601	34	23	75	1	1	564	60	8	106	23	0	0.01	5.13755e-17	0	200		83.23		141937	518810	133000				Peak Found	High	Peak Found	Not Found	Not Found	Not Found
FALSE	High	Master Protein	P23246-1	splicing factor, proline- and glutamine-rich [OS=Homo sapiens]	0	108.083	28	16	62	15	1	707	76.1	9.44	107.42	16	0	2.375	0.793639	15.96	56	144	26.1	17.09	7.72265e+06	5.72093e+06	9.75747e+06	1.98554e+07	1.82345e+07	2.51217e+07	High	High	High	High	High	High	Oxidation [P356]
FALSE	High	Master Protein	P11413-2	Isoform Long of Glucose-6-phosphate 1-dehydrogenase [OS=Homo sapiens]	0	107.853	31	17	70	17	1	561	63.8	6.89	118.71	17	0	1.922	0.922129	9.09	65.1	134.9	7.65	4.86	7.99753e+06	7.48832e+06	6.85977e+06	1.55344e+07	1.60241e+07	1.45574e+07	High	High	High	High	High	High
FALSE	High	Master Protein	P09493-5	Isoform 5 of Tropomyosin alpha-1 chain [OS=Homo sapiens]	0	107.455	33	12	72	2	1	245	28.4	4.77	161.22	12	0	0.695	0.107919	0.1	96.7	103.3	21.66	24.86	3.05378e+06	1.96042e+06	2.58448e+06	3.90013e+06	2.46736e+06	2.76289e+06	High	High	High	High	High	High
FALSE	High	Master Protein	P61313-1	60S ribosomal protein L15 [OS=Homo sapiens]	0	106.935	50	11	56	11	1	204	24.1	11.62	109.77	11	0	1.559	0.920538	5.05	70.5	129.5	10.84	11.97	3.02356e+07	3.11304e+07	3.67746e+07	4.73733e+07	5.71292e+07	5.98443e+07	High	High	High	High	High	High
FALSE	High	Master Protein	P02533	Keratin, type I cytoskeletal 14 [OS=Homo sapiens]	0	106.654	45	20	53	6	1	472	51.5	5.16	120.37	20	10	0.167	1.09886e-07	0.11	195.6	4.4	60.61	42.13	4.6992e+06	2.13497e+07	1.6066e+07	228576	545715	360163	Peak Found	High	High	Not Found	Not Found	Not Found
FALSE	High	Master Protein	P0CG39	POTE ankyrin domain family member J [OS=Homo sapiens]	0	106.641	7	5	125	2	1	1038	117.3	5.97	269.83	5	0	0.802	0.204695	3.67	115	85	13.23	16.84	9.48071e+06	8.55512e+06	1.10928e+07	7.01361e+06	6.79863e+06	9.12811e+06	High	High	High	High	High	High	Oxidation [P1030]
FALSE	High	Master Protein	P62269	40S ribosomal protein S18 [OS=Homo sapiens]	0	105.847	53	12	68	12	1	152	17.7	10.99	155.63	12	0	1.867	0.946964	13.66	70.6	129.4	18.41	14.1	3.43019e+07	2.60647e+07	3.77942e+07	6.28928e+07	5.57025e+07	7.36591e+07	High	High	High	High	High	High	Oxidation [P80]
FALSE	High	Master Protein	P22626	heterogeneous nuclear ribonucleoproteins A2/B1 [OS=Homo sapiens]	0	105.717	45	14	68	12	1	353	37.4	8.95	101.88	14	2	1.125	0.621683	1.34	90.7	109.3	30.52	8.97	1.7407e+07	1.08873e+07	10342438	1.15097e+07	1.37262e+07	1.31304e+07	High	High	High	High	High	High	Oxidation [P330]
FALSE	High	Master Protein	P16615	Sarcoplasmic/endoplasmic reticulum calcium ATPase 2 [OS=Homo sapiens]	0	103.811	21	19	51	19	1	1042	114.7	5.34	77.5	19	0	2.623	0.659891	3.78	53.9	146.1	16.72	6.83	3.16078e+06	2.25308e+06	2.82901e+06	7.66539e+06	7.239e+06	8.2892e+06	High	High	High	High	High	High
FALSE	High	Master Protein	P07910-1	Heterogeneous nuclear ribonucleoproteins C1/C2 [OS=Homo sapiens]	0	103.752	36	12	51	12	1	306	33.7	5.08	119.8	12	0	2.523	0.720661	5.04	48.8	151.2	14.27	10.76	1.11507e+07	8.98279e+06	8.62223e+06	2.97523e+07	2.78137e+07	2.40029e+07	High	High	High	High	High	High
FALSE	High	Master Protein	P13639	Elongation factor 2 [OS=Homo sapiens]	0	102.321	29	23	53	22	1	858	95.3	6.83	85.26	23	1	1.845	0.957502	4.18	74.1	125.9	14.85	12.26	7.82179e+06	5.88066e+06	6.44999e+06	9.39254e+06	1.09556e+07	1.20217e+07	High	High	High	High	High	High
FALSE	High	Master Protein	Q96AQ6	Pre-B-cell leukemia transcription factor-interacting protein 1 [OS=Homo sapiens]	0	102.123	25	16	56	16	1	731	80.6	5.33	119.22	16	0	1.483	0.91577	14.91	70.7	129.3	14.8	4.6	8.43864e+06	6.29014e+06	7.88246e+06	1.44313e+07	1.54574e+07	1.41823e+07	High	High	High	High	High	High
FALSE	High	Master Protein	P14625	Endoplasmin [OS=Homo sapiens]	0	100.109	27	19	47	18	1	803	92.4	4.84	94.81	19	0	2.6	0.673498	20.33	90.7	109.3	19.8	8.21	1.0353e+07	7.67065e+06	7.28614e+06	9.73773e+06	8.27227e+06	9.24187e+06	High	High	High	High	High	High
FALSE	High	Master Protein	P09651-1	Heterogeneous nuclear ribonucleoprotein A1 [OS=Homo sapiens]	0	99.261	34	10	44	8	1	372	38.7	9.13	77.94	10	0	1.183	0.698186	1.7	89.2	110.8	22.29	20.57	4.58373e+06	3.15834e+06	3.19454e+06	3.14749e+06	3.96968e+06	4.77892e+06	High	High	High	High	High	High
FALSE	High	Master Protein	P63104	14-3-3 protein zeta/delta [OS=Homo sapiens]	0	96.453	53	12	47	7	1	245	27.7	4.79	81.65	12	0	3.907	0.178677	3.87	39.6	160.4	11.65	16.35	1.54337e+06	1.39112e+06	1.22069e+06	6.61208e+06	4.75957e+06	5.63167e+06	High	High	High	High	High	High
FALSE	High	Master Protein	P62910	60S ribosomal protein L32 [OS=Homo sapiens]	0	96.226	51	9	53	9	1	135	15.9	11.33	126.24	9	0	2.13	0.904115	2.48	54.2	145.8	13.36	12.97	1.28168e+07	1.19416e+07	1.53804e+07	3.44791e+07	3.29436e+07	4.17826e+07	High	High	High	High	High	High
FALSE	High	Master Protein	P61353	60S ribosomal protein L27 [OS=Homo sapiens]	0	96.083	54	8	66	8	1	136	15.8	10.56	152.78	8	0	1.821	0.967268	2.16	74.2	125.8	16.86	9.56	3.04859e+07	2.37156e+07	3.32759e+07	5.16408e+07	4.49085e+07	5.42116e+07	High	High	High	High	High	High
FALSE	High	Master Protein	P62805	histone H4 [OS=Homo sapiens]	0	94.951	52	7	58	7	1	103	11.4	11.36	141.73	7	0	1.532	0.91577	14.77	85.6	114.4	17.96	8.96	6.13818e+07	4.31086e+07	4.98733e+07	6.66541e+07	6.62904e+07	7.73473e+07	High	High	High	High	High	High
FALSE	High	Master Protein	P62158	Calmodulin [OS=Homo sapiens]	0	94.06	49	8	46	8	1	149	16.8	4.22	86.88	8	0	0.722	0.128121	1.39	115.5	84.5	29.62	30.55	1.12605e+07	6.34746e+06	1.13301e+07	8.6149e+06	4.64831e+06	8.23629e+06	High	High	High	High	High	High
FALSE	High	Master Protein	P27348	14-3-3 protein theta [OS=Homo sapiens]	0	93.96	53	12	49	6	1	245	27.7	4.78	92.7	12	7	3.221	0.369361	4.21	38.5	161.5	21.68	15.59	5.72787e+06	4.02099e+06	3.9941e+06	1.95379e+07	1.68929e+07	1.4268e+07	High	High	High	High	High	High
FALSE	High	Master Protein	P83111-1	Serine beta-lactamase-like protein LACTB, mitochondrial [OS=Homo sapiens]	0	93.291	24	12	43	12	1	547	60.7	8.53	100.52	12	0	1.101	0.595544	2.17	86	114	6.03	3.4	4.45503e+06	4.95557e+06	4.4905e+06	5.94869e+06	5.87409e+06	6.25991e+06	High	High	High	High	High	High
FALSE	High	Master Protein	Q5QNW6-2	Isoform 2 of Histone H2B type 2-F [OS=Homo sapiens]	0	92.382	50	8	55	2	1	134	14.8	10.35	125.95	8	8	1.555	0.916681	28.66	80.7	119.3	15.85	14.27	4.51016e+07	3.27833e+07	3.86994e+07	5.7199e+07	5.30068e+07	6.94578e+07	High	High	High	High	High	High
FALSE	High	Master Protein	P59595	Nucleoprotein OS=Severe acute respiratory syndrome coronavirus OX=694009 GN=N PE=1 SV=1	0	91.528	24	7	30	7	1	422	46	10.11	79.86	7	0	5.225	0.0373349	12.28	34.7	165.3	19.41	27.26	5.7103e+06	4.04737e+06	5.87616e+06	2.54076e+07	2.71959e+07	4.09402e+07	High	High	High	High	High	High
FALSE	High	Master Protein	P14868	Aspartate--tRNA ligase, cytoplasmic [OS=Homo sapiens]	0	91.219	32	14	43	14	1	501	57.1	6.55	80.11	14	0	1.826	0.965525	1.56	78.5	121.5	8.88	7.66	3.26991e+06	3.35114e+06	2.83125e+06	5.06475e+06	5.66838e+06	4.91326e+06	High	High	High	High	High	High
FALSE	High	Master Protein	P62750	60S ribosomal protein L23a [OS=Homo sapiens]	0	90.793	35	8	59	8	1	156	17.7	10.45	142.82	8	0	2.054	0.91577	2.13	69.7	130.3	16.1	19.96	2.09163e+07	1.85459e+07	2.5398e+07	3.91287e+07	3.82789e+07	5.38034e+07	High	High	High	High	High	High
FALSE	High	Master Protein	P06576	ATP synthase subunit beta, mitochondrial [OS=Homo sapiens]	0	90.243	27	11	34	11	1	529	56.5	5.4	84.2	11	0	1.468	0.91577	2.77	87.9	112.1	30.13	17.12	4.40106e+06	3.32482e+06	2.37359e+06	5.2521e+06	4.23847e+06	3.77161e+06	High	High	High	High	High	High
FALSE	High	Master Protein	Q07157	Tight junction protein ZO-1 [OS=Homo sapiens]	0	90.173	10	14	42	14	1	1748	195.3	6.7	84.44	14	0	0.919	0.342709	8.11	111	89	6.34	8.71	4.16169e+06	3.77171e+06	4.25873e+06	2.89531e+06	3.33391e+06	3.41583e+06	High	High	High	High	High	High
[truncated: 919 more rows]

## Sheet: Sheet3
Checked	Protein FDR Confidence: Combined	Master	Accession	Description	Exp. q-value: Combined	Sum PEP Score	Coverage [%]	# Peptides	# PSMs	# Unique Peptides	# Protein Groups	# AAs	MW [kDa]	calc. pI	Score Sequest HT: Sequest HT	# Peptides (by Search Engine): Sequest HT	# Razor Peptides	Abundance Ratio: (arsenite) / (no arsenite)	Abundance Ratio Adj. P-Value: (arsenite) / (no arsenite)	Abundance Ratio Variability [%]: (arsenite) / (no arsenite)	Abundances (Grouped): no arsenite	Abundances (Grouped): arsenite	Abundances (Grouped) CV [%]: no arsenite	Abundances (Grouped) CV [%]: arsenite	Abundances (Normalized): F8: Light, Sample, His, no arsenite, repl1	Abundances (Normalized): F9: Light, Sample, His, no arsenite, repl2	Abundances (Normalized): F10: Light, Sample, His, no arsenite, repl3	Abundances (Normalized): F8: Heavy, Sample, His, arsenite, repl1	Abundances (Normalized): F9: Heavy, Sample, His, arsenite, repl2	Abundances (Normalized): F10: Heavy, Sample, His, arsenite, repl3	Found in Sample: [S10] F8: Light, Sample, His, no arsenite, repl1	Found in Sample: [S11] F9: Light, Sample, His, no arsenite, repl2	Found in Sample: [S12] F10: Light, Sample, His, no arsenite, repl3	Found in Sample: [S18] F8: Heavy, Sample, His, arsenite, repl1	Found in Sample: [S19] F9: Heavy, Sample, His, arsenite, repl2	Found in Sample: [S20] F10: Heavy, Sample, His, arsenite, repl3	Modifications
[truncated: 1,237 more rows]
