# Supplementary material for: SARS‐CoV‐2 nucleocapsid protein interacts with immunoregulators and stress granules and phase separates to form liquid droplets
Source: FEBS Lett. 2021 Nov 22;595(23):2872–96. doi: 10.1002/1873-3468.14229 (PMC8652540; doi:10.1002/1873-3468.14229)
Supplement: Supplementary file 24 — Table S2. List of NCAP interacting proteins (GFP‐NCAP‐His‐UT/GFP‐His‐UT, GFP‐NCAP‐His‐ARS/GFP‐His‐ARS and GFP‐NCAP‐His‐ARS/GFP‐NCAP‐His‐UT). [file FEB2-595-2872-s006.xlsx]

## Sheet: Sheet 1
NCAP interacting proteins: NCAP-GFP-His Untreated/GFP-His Untreated
Symbol	Log2fc	Pvalue
N (NCAP)	11.9753	3.06894e-07
IGKV4-1	10.0487	1.75706e-05
IGKV2D-29	8.04662	1.36272e-05
LAMA5	7.86083	5.22345e-05
SNRPD3	7.59991	0.000112217
ALB	7.42407	4.72547e-05
CAT	6.62362	0.00174199
SQSTM1	6.05377	0.000284831
DBT	5.92727	0.00112264
YY1	5.77568	0.00408188
MATR3	5.24851	0.00789344
LDHA	5.08535	0.000174364
PBXIP1	4.87699	0.00166224
YWHAG	4.82808	8.49682e-09
BTBD11	4.68495	8.20691e-06
SLK	4.66634	9.21352e-05
HSP90AA1	4.59901	1.5092e-06
HSP90B1	4.49919	0.000511404
G3BP2	4.30214	1.51783e-07
NONO	4.15834	8.96113e-07
FADS2	4.11475	2.41087e-06
FASN	4.11016	0.00030637
GPI	4.05895	0.000265356
ETFB	3.93819	0.023205
PFN1	3.91075	0.000957727
TMEM97	3.85896	9.29819e-06
ACLY	3.84522	1.71639e-06
G3BP1	3.83171	2.39726e-06
EZR	3.76732	0.000969983
EIF3L	3.71423	4.65604e-05
LSG1	3.58965	2.63917e-05
ENO1	3.49471	4.021e-06
MRPL11	3.38604	7.30964e-05
IMPDH2	3.28478	0.000368624
RBMX	3.20805	3.8432e-05
NTPCR	3.20433	0.000154854
GFPT1	3.19271	0.00272921
AKR1B10	3.18129	3.93759e-06
SFPQ	3.15944	0.000199021
MAP4	3.15274	0.000478536
AKR1C3	3.10481	7.5069e-05
DNAJC13	3.08427	7.82201e-05
TRIM56	3.03297	3.44254e-05
MAP1B	3.02351	6.33692e-06
HSP90AB1	2.98815	0.000129645
SMAD3	2.9787	0.00101269
DDOST	2.9718	0.000267869
ALYREF	2.90761	0.00183946
YME1L1	2.88091	0.000698031
FUBP3	2.87417	0.0113184
MYOF	2.8574	0.00413243
UPF1	2.83452	5.65279e-05
GAPDH	2.82354	0.000254417
MRPS27	2.81799	9.367e-06
AKR1C2	2.76751	5.83805e-08
ACSL3	2.74742	2.40251e-05
TJP3	2.72951	0.00555337
AIFM1	2.68695	9.88372e-05
MYBBP1A	2.67165	0.000279699
KPNB1	2.66103	0.00457003
MVP	2.57882	0.000703229
DRG1	2.56755	0.00270951
DHCR7	2.56458	7.49514e-05
CPS1	2.5581	0.00152417
HSD17B12	2.5569	5.04713e-05
NAMPT	2.53185	2.27783e-05
PABPC4	2.52544	9.34726e-05
RAN	2.51397	0.000133469
SMC2	2.51387	0.00400785
MRPS15	2.513	0.00563141
DNAJA3	2.44992	0.000167292
HSPB1	2.4484	1.61069e-07
MRPS23	2.43474	8.26091e-05
CDK9	2.42783	5.68072e-05
MRPS26	2.41877	0.000127495
LRCH3	2.41167	0.00108046
DDX21	2.405	0.00501271
MTDH	2.40024	0.000109878
ABCC2	2.39647	0.000203849
PNO1	2.39229	0.00227754
ANXA1	2.38393	6.45941e-05
PPIA	2.37776	0.000122583
ABCF1	2.352	0.000397435
HSD17B11	2.34638	3.74062e-06
LAMC1	2.3384	0.000570025
UQCRC2	2.32278	3.91564e-06
TSR1	2.31585	4.39747e-05
CISD3	2.30693	3.38277e-05
SLC3A2	2.29403	5.29234e-06
YWHAE	2.27789	0.000316613
IMMT	2.2699	0.000278574
RARS1	2.26986	0.000106808
RAB11B	2.2573	4.6005e-05
DCD	2.24457	0.00722697
ALDH3B1	2.21997	0.000153146
PPP1CA	2.21733	0.000215267
MRPS2	2.21693	4.537e-07
NQO1	2.21404	3.5613e-05
CAVIN1	2.20906	0.000699305
STT3B	2.19699	1.17501e-05
PFKP	2.18825	0.000271842
SLC39A10	2.1814	0.0013095
SLC25A10	2.17458	8.26525e-06
CHCHD3	2.16762	0.000154344
SLC25A22	2.16564	3.19842e-06
HNRNPC	2.16535	0.00825349
CCT8	2.16451	6.77463e-07
DDX28	2.16396	8.207e-06
ACADM	2.15993	5.82381e-05
TMEM160	2.14764	0.000814412
USP34	2.1315	0.00104412
DAP3	2.12687	0.000165125
DNAJC10	2.11843	0.00082278
GRSF1	2.1107	0.030386
QARS1	2.09711	4.11607e-05
SAR1A	2.0697	0.000324616
OAS3	2.05251	6.75363e-05
PRPF40A	2.04894	0.007802
AGPS	2.04657	0.00249814
GNAS	2.03983	5.02561e-05
SEC61A1	2.03175	0.00109948
RPS29	2.02156	0.0119059
LIG3	1.987	4.02361e-05
MAGT1	1.98685	2.24098e-05
RAB10	1.98481	5.21944e-08
ALDH3A1	1.96376	2.68671e-05
RBM39	1.96181	2.64658e-07
TFB1M	1.95568	0.000548214
SSR4	1.95331	0.00103093
RPN1	1.94417	0.000820895
RPS27A	1.94187	3.07238e-05
GRWD1	1.93786	0.000149566
EPRS1	1.9159	0.000975365
MUC5B	1.90739	0.00101969
ANXA4	1.89746	0.000502511
RHOF	1.89604	0.0017237
PRPF8	1.89139	7.6781e-06
RAB1A	1.87077	0.000625417
YTHDC2	1.86835	0.00228707
ACP1	1.86072	0.000281771
ATP5MG	1.85836	0.00368667
HKDC1	1.84941	0.0392714
MSH2	1.83955	8.53064e-05
DHX30	1.83738	0.000276915
PRKDC	1.83368	0.0350949
ATP2A2	1.8315	0.000764559
DDX39B	1.82663	0.000500043
SERBP1	1.82336	0.00499771
LIMCH1	1.8193	1.10814e-05
COPA	1.8177	0.00323976
MAP7	1.81298	0.000188117
ILF3	1.80505	0.000429572
PDCD6	1.80338	1.36459e-06
KTN1	1.80304	0.00122886
WDR5	1.79252	0.00124525
SSBP1	1.79008	0.000374758
AP3M1	1.77756	0.000123638
CALR	1.77608	0.0035695
SLC25A13	1.76851	0.00107431
HIC2	1.76757	0.000433235
IARS1	1.76515	5.55571e-06
RUVBL2	1.76108	9.89071e-06
FLNB	1.75573	0.000245589
AP3D1	1.7541	9.60083e-05
TMEM33	1.75258	0.000439336
RTRAF	1.74998	0.000164792
QPCTL	1.74035	0.000162364
DHX9	1.7251	1.52377e-05
GANAB	1.72024	7.36267e-05
NME4	1.71204	0.000179495
RPS25	1.70453	0.0015444
RUVBL1	1.70096	0.00217651
RALY	1.70067	4.62909e-05
PHB2	1.69834	0.00165192
RICTOR	1.69618	0.0013342
GCN1	1.68891	0.00236225
FXR2	1.68142	0.000116743
HSPA9	1.67687	2.25619e-07
RPS12	1.67529	0.000560122
PDIA6	1.67107	0.00124563
ESYT2	1.67046	3.14223e-05
G6PD	1.66886	0.000146552
HNRNPA3	1.6639	0.00104605
FBL	1.6573	0.000154041
FAM98A	1.6563	0.00181501
NOP58	1.65374	0.00246149
ALDH1A1	1.65259	0.00016685
RPS16	1.64584	0.000136352
AP3B1	1.64316	0.00115987
SRSF5	1.63551	5.36827e-05
EIF3F	1.62897	2.05122e-05
RPS15	1.61659	0.0107939
RPS5	1.6164	0.00036015
CAPRIN1	1.6142	0.0190197
HSPA8	1.60047	3.03829e-05
TFAM	1.59288	0.00246358
EIF2S2	1.58487	0.000182612
BAIAP2L1	1.58448	7.16108e-07
RPS19	1.57996	0.00139794
RPL19	1.57772	0.00664115
POLRMT	1.57496	0.00041497
YWHAQ	1.5663	0.00429761
PRPF6	1.56491	0.0190856
DDB1	1.56261	1.9616e-05
GTPBP10	1.56163	0.000273227
PABPC1	1.55692	1.56096e-05
MRPS24	1.55587	0.00269948
MT-CO2	1.55277	0.000577065
MTHFD1	1.53618	0.0351014
RAB5C	1.52517	4.97179e-05
HSPA1A	1.51978	0.00250637
RNF213	1.51704	0.00539699
ARL2	1.51671	0.000314006
ARF3	1.51469	0.00149562
PSPC1	1.51023	0.0048368
SYNCRIP	1.49913	0.000598039
RPL39	1.49676	0.0169293
RPS18	1.48725	0.000401309
WDR1	1.47923	0.0408393
STAU1	1.47659	0.0140239
B3GAT3	1.45497	0.000949494
USP10	1.444	0.0097675
PTCD3	1.43787	0.0123376
PDCD6IP	1.43756	0.00535087
TOP2B	1.43092	0.0431122
HACD3	1.43044	1.07046e-06
RRAS	1.43022	0.0139152
PLEC	1.42849	0.000170905
EIF5B	1.41705	0.00450075
HNRNPA0	1.41285	0.00159274
GSR	1.40842	0.00962789
EEF1G	1.39239	0.00414792
MAT2A	1.39034	0.000133547
UGDH	1.38223	1.75954e-05
WDR11	1.37647	0.00212829
HSPD1	1.37151	0.035288
RPS20	1.36304	0.0026802
RPS10	1.36262	0.000430644
NUMB	1.35073	0.0126633
TUSC3	1.34165	0.00124453
RPS2	1.34003	0.000217686
DDX6	1.33162	0.00703723
SQOR	1.33106	6.16624e-05
FAM98B	1.3277	0.00836775
MRPS12	1.3213	0.00569844
MRPS22	1.31975	5.34963e-05
ERLIN1	1.31842	0.0226062
TKT	1.31751	0.000925886
TRIM21	1.31044	0.00098897
SMC4	1.29779	0.00101888
TOR4A	1.29699	0.000448414
BAG2	1.29655	0.000408799
LRPPRC	1.29603	6.14775e-05
HEXIM1	1.2936	0.000129941
PRDX4	1.29137	0.0184512
LBR	1.29131	0.000153504
SSR1	1.28638	5.94564e-05
BRI3BP	1.28337	0.0213963
RPSA	1.28216	5.29376e-05
TRAM1	1.27458	0.000505607
RPS3	1.27416	5.00602e-05
EIF4A3	1.2735	0.0101655
CSNK1A1	1.27343	0.00777568
CPT1A	1.26615	3.39073e-05
TMCO1	1.26367	0.0105783
CTNND1	1.25018	0.000161618
TECR	1.24793	0.000776008
LLGL2	1.24605	0.000725698
KIF2A	1.24598	0.000859597
LENG8	1.24465	0.00125645
VAPA	1.24122	0.000542102
HNRNPUL1	1.24083	0.00131532
RPS17	1.2349	1.69913e-05
RBM3	1.23401	0.00639404
DARS1	1.23293	0.000437583
HSPA5	1.23244	8.76952e-05
RPS8	1.22531	0.000171447
RHOC	1.22095	0.0445707
NEMF	1.21397	0.0136833
B3GALT6	1.20802	0.00940451
SLC25A3	1.20502	7.98725e-05
MGST1	1.19562	0.000455013
MTPAP	1.19464	0.00679112
YBX3	1.19199	0.00575295
FN1	1.18692	0.00179055
CFL1	1.18309	0.00157309
LARP1	1.17725	0.000782483
EIF4A1	1.1753	8.67386e-05
NSUN4	1.17506	3.65654e-05
FMR1	1.17411	0.00011418
TUBA1C	1.17235	0.0281203
DDX23	1.17139	0.00151245
TRA2B	1.16842	0.013091
TGM2	1.16615	5.33096e-05
ADH7	1.16446	0.00238271
SLC25A4	1.16192	0.000701646
NSUN2	1.1618	0.00389219
DDX54	1.15042	0.000100495
RPS14	1.14607	0.000834167
HNRNPA2B1	1.14468	0.00019198
KARS1	1.14396	0.000644651
IGHV3-72	1.13923	0.000876167
LPGAT1	1.13878	0.00136389
ILF2	1.13526	7.14278e-06
ATAD3A	1.12976	7.66727e-06
SRSF6	1.12841	0.000219452
ATP5PO	1.12663	1.10143e-05
JUP	1.1262	0.00737075
PTDSS1	1.12535	0.0344461
RTN4	1.12463	0.0379331
PNPLA6	1.12305	0.00307789
TOP3B	1.12025	0.000831203
IK	1.1167	0.0454536
DDX1	1.11542	2.94555e-05
RPL36	1.10967	0.0245397
SRRM1	1.10734	0.00564904
SRC	1.10681	0.000405902
MRPS34	1.10464	0.000604235
ERGIC1	1.09916	0.000490488
EIF2AK2	1.09791	0.000815886
ARGLU1	1.09581	0.0074435
FAM91A1	1.09216	0.000383687
RPS13	1.09026	7.36538e-07
ASPH	1.07481	0.00190308
GTPBP6	1.06926	0.011334
GTPBP4	1.06734	0.000411764
PKP3	1.06551	0.000232233
KHDRBS1	1.06096	0.00199587
PHGDH	1.05251	0.00473319
ASCC3	1.04272	7.40105e-05
CPNE3	1.03942	0.000314571
ZNF787	1.03595	0.0359523
RPS26	1.03521	0.000634979
RRBP1	1.03488	0.00122279
ZNF207	1.02862	0.00102049
ARF4	1.02722	0.000385497
SLC25A11	1.01314	0.00315324
ATP5PB	1.01003	0.00751945
CYFIP1	1.00221	0.00187168
EXOSC6	1.00055	0.00370813
SRSF7	0.995887	0.000518189
MICU2	0.994252	0.0404581
RPS3A	0.99304	0.00522789
RPS9	0.985255	0.000312621
EEF1D	0.983488	0.00187142
PUF60	0.981821	0.0011824
AKAP13	0.97944	0.00631411
MTFMT	0.977643	0.00196237
RFC5	0.974279	0.0024924
TMPO	0.971568	0.000376598
DECR2	0.969326	0.00217374
GRN	0.968265	0.00633659
SRSF2	0.965906	0.000768909
ATP5F1A	0.964962	0.000873908
LASP1	0.964541	0.00487323
ARL1	0.958729	0.00234953
CPSF6	0.951792	0.00363952
PURA	0.950651	0.00752206
FGF2	0.945519	0.00847344
ATP5F1B	0.945059	4.39475e-05
SNRPD1	0.943925	0.00117074
CPSF7	0.943883	0.000551267
SNRPB	0.943643	0.00158189
YBX1	0.940602	0.000255562
EFTUD2	0.940407	0.00276094
DNAJC16	0.939893	0.00396674
TUFM	0.938512	8.02468e-05
GPRC5A	0.937942	0.00237404
IDH3B	0.934606	0.00267118
CHMP1B	0.931405	0.00923765
RPL38	0.929841	0.000573326
SMARCA5	0.928775	0.00454779
CNP	0.928606	0.0186221
MCM5	0.925693	0.00495605
DNAJB12	0.917764	0.00535149
SLC25A6	0.916975	0.00815915
PGAM5	0.908869	6.35695e-05
CHMP2A	0.902369	0.0418459
PCNA	0.897386	0.00461817
YWHAZ	0.896112	0.000402454
HNRNPH1	0.894406	0.00158454
MAPKAP1	0.892859	0.019797
RRAS2	0.89098	0.0309972
HNRNPM	0.883556	0.000659085
FXR1	0.865726	0.000595898
RPS6	0.863969	1.16127e-05
MMTAG2	0.858082	0.00154597
MUC5AC	0.857738	0.0011942
ATP5F1C	0.857611	0.00353926
RBM28	0.856117	0.0222422
ZC3HAV1	0.847386	0.00921612
BUB3	0.84628	9.53793e-05
MRPS6	0.84196	0.0135281
PTBP3	0.835166	0.0287865
DOCK7	0.833463	0.000101384
AFG3L2	0.825083	0.000199343
TRMT10C	0.823433	7.90857e-05
ACOT9	0.822625	0.000379037
SLC25A5	0.812514	0.00099937
SGPL1	0.811534	0.000118789
EEF1A1	0.810848	0.000345284
SPATS2L	0.810253	0.0233576
DNAJA1	0.807933	0.00451724
RPS27	0.805326	0.0112505
IPO7	0.804285	0.0105874
PARP1	0.785281	0.00837803
XRCC5	0.784774	0.000486373
ERH	0.783722	0.0300489
DHX15	0.782595	0.000433762
RPS23	0.774629	0.00113944
ARPC1B	0.769046	0.00416649
SRSF3	0.756367	0.000244138
TUBB	0.752609	0.0016656
PAXX	0.747212	0.0123616
MID1	0.745942	0.0139288
DDX5	0.727609	0.000109725
RPL36AL	0.720929	0.0142454
HNRNPK	0.715893	0.0013406
XRCC6	0.712754	0.00349041
RPS27L	0.710483	0.00836939
SLC25A1	0.706598	0.00220412
DPM1	0.70442	0.020382
RTCB	0.703547	0.00408765
RPL26	0.702719	0.00249663
LGALS1	0.70267	0.0404625
MTIF2	0.699842	0.012892
CKAP4	0.692868	0.00331491
RACK1	0.685513	0.000425966
RPS7	0.677422	0.000277939
EXOSC3	0.676049	0.00108199
RPS24	0.675437	0.000758901
U2AF2	0.675108	0.0247535
RPS4X	0.662417	0.0457046
STRAP	0.659111	0.0364378
TUBB6	0.659083	0.0489196
HNRNPUL2	0.651519	0.0399402
PCBP1	0.648034	0.00527755
RPL13	0.645877	0.000407668
PRKRA	0.645038	0.000116194
SRSF1	0.644199	0.000319504
RCC2	0.636948	0.0116558
EWSR1	0.634885	0.0153541
HNRNPU	0.632633	0.00393929
EXOSC4	0.627111	0.0105391
HADHB	0.609988	0.000572366
SNRPD2	0.609955	0.0336556
RPL27	0.597655	0.00670041
DDX46	0.595339	0.00121075
EIF3A	0.593382	0.0253676

## Sheet: Sheet 2
NCAP interacting proteins: NCAP-GFP-His Arsenite treated/GFP-His Arsenite treated
Symbol	Log2fc	P value
IARS2	8.21172	0.00047652
ELOB	7.34058	0.000414633
ACLY	5.70212	0.000216812
TRIM47	4.93953	0.000132377
CCT4	4.03581	3.20139e-05
RPS28	3.9645	0.000117816
RPLP1	3.64983	0.00589758
MRPS17	3.38546	0.00120765
PRDX5	3.23334	0.0012189
LARP7	3.16785	0.000502389
AP3M1	3.00938	0.000422652
MYBBP1A	2.99585	0.0204209
RBMX	2.93749	0.000673225
ERLIN2	2.90689	4.26098e-06
G3BP2	2.86329	7.02765e-06
CAVIN2	2.82603	6.0614e-05
TARS1	2.79372	0.00270426
SLC39A6	2.78152	0.0024813
XRCC6	2.78138	6.81098e-05
ARF3	2.76606	0.000262
HADHA	2.74515	2.60845e-05
SRRM2	2.63782	0.00229691
YWHAE	2.61458	4.98511e-05
PFKP	2.60744	3.58252e-05
N (NCAP)	2.58097	0.00313651
EEF1E1	2.57219	0.000169265
DNAJC10	2.56942	0.040527
GTF3C4	2.56866	0.000184614
DOCK7	2.51116	0.000123353
SMARCC2	2.47631	0.000378682
VDAC1	2.46848	0.000113961
WDR5	2.4678	0.000402962
LPGAT1	2.46576	0.00802326
PCBP2	2.45933	2.49776e-05
AP3S1	2.44595	0.000173825
SAR1A	2.44216	0.000156605
TARDBP	2.43646	0.000287784
GTPBP10	2.4363	0.000108225
UCHL1	2.41923	0.000237081
PGD	2.39522	0.0228161
TAOK1	2.32732	0.00158288
SFN	2.32263	0.00296727
AKR1B1	2.31993	2.52937e-05
WDR1	2.31903	0.000734159
LDHB	2.31046	7.92335e-05
LSG1	2.30275	0.00143722
DCAF7	2.29659	1.88272e-05
AARS1	2.29034	0.0016925
BRD4	2.27314	0.000110059
AKR1B10	2.27288	0.000325319
LAMC1	2.25331	3.58075e-05
XRCC5	2.25311	1.08898e-05
NUDT21	2.24788	0.000222005
TMEM208	2.23519	0.000120085
VAPA	2.1995	0.0173446
AP3D1	2.19764	3.94689e-05
GPX8	2.14187	0.00408695
NQO1	2.14068	6.08959e-05
ARPC3	2.13933	0.0030332
PSMC1	2.13022	0.000437046
AGK	2.12252	0.00129035
ARPC1A	2.11791	3.98016e-05
CISD3	2.09639	0.00160451
USP10	2.0924	7.10365e-05
CHCHD3	2.09064	0.00528143
MAP1B	2.07654	1.04936e-05
CAV1	2.04447	0.000163569
YWHAZ	2.03283	0.000699344
ALDH3A2	2.01462	2.11443e-05
RER1	2.00912	0.000416457
NOP2	2.00416	1.42571e-05
LSM12	1.95399	0.000558156
YWHAG	1.93727	0.000848997
RPS4Y1	1.92503	0.000193993
FTH1	1.92099	1.80434e-05
TNPO1	1.91306	0.0226533
RARS1	1.90571	3.15848e-06
RUVBL1	1.90352	0.00136365
LAP2A	1.89321	2.29164e-05
TCP1	1.88792	0.00094767
ANXA5	1.8866	0.00701216
YWHAQ	1.88326	0.000813384
MRPS7	1.88042	0.00165519
G3BP1	1.86406	0.00013076
CAVIN1	1.86231	3.06683e-05
TMEM33	1.85937	0.000351416
SSBP1	1.80792	0.000592572
BRI3BP	1.80667	0.00410989
HNRNPL	1.79725	4.3018e-05
VDAC2	1.79512	7.22255e-05
TUSC3	1.77044	2.8594e-05
EIF2AK2	1.7526	0.000286682
DDOST	1.73586	0.00425721
APMAP	1.70789	0.0116634
ALDH2	1.70294	0.000261046
KTN1	1.68539	0.000277741
PSMD8	1.676	0.000563187
HSD17B12	1.65087	0.000121128
PSMD2	1.64685	4.64206e-05
CPS1	1.63808	0.000116399
TFAM	1.63719	0.00399467
CCT8	1.62779	7.13652e-05
PDIA4	1.62167	0.00010823
RAB11B	1.62006	0.00541489
MRPS22	1.61885	8.43593e-06
SCD	1.61447	0.00137217
PPP2R1A	1.61233	0.00725288
BTBD11	1.60852	6.22637e-05
LAMB1	1.59812	0.000485694
SPTBN1	1.59698	0.0061523
YWHAB	1.59354	0.0122677
DDX55	1.59187	0.000377698
DHX15	1.59148	0.000284794
ABCD3	1.59083	8.48875e-06
HNRNPDL	1.58184	0.0427205
SLC25A10	1.57305	0.000307941
CDK9	1.57084	2.83646e-05
GFPT1	1.55984	0.0100962
TEFM	1.55777	1.66433e-05
P4HB	1.55681	0.000616811
PRKRA	1.55227	0.000338785
PTGES3	1.54859	0.000253029
DBT	1.547	0.000372047
RAB1B	1.5458	0.000852185
TGM2	1.54569	0.000882693
SRRM1	1.53871	0.00319527
ADAR	1.51897	0.0136445
RPL37A	1.51171	0.00229053
HNRNPC	1.50417	0.000350662
IGF2BP1	1.50363	0.00453446
TUBB3	1.50095	0.00276185
YTHDC2	1.50059	0.000498884
ALDH3A1	1.49372	8.6151e-05
ATP2A2	1.49251	0.000124217
SQSTM1	1.47974	0.000329435
RAB1A	1.47678	1.77489e-05
LIG3	1.47425	0.000710842
SLC25A5	1.46874	0.000809041
ENO1	1.46835	0.00322756
CCT2	1.46818	0.000938197
DHX9	1.46363	0.000333695
RPL28	1.46031	0.0015795
TMCO1	1.45548	0.0245118
SQOR	1.45217	4.52677e-05
FAM98B	1.44708	0.00010706
SFPQ	1.446	0.00250226
RPL32	1.44397	0.000695436
SRC	1.44297	0.0078179
BUB3	1.4412	0.000255165
ARPC2	1.43895	0.000710691
HSP90AB1	1.43795	0.000693969
RTCB	1.43698	0.00033607
RPS4X	1.43053	0.00905467
CKAP4	1.42203	3.33255e-05
PARP1	1.41451	0.0013716
RUVBL2	1.41156	0.000148989
ARF4	1.40999	0.00179326
TRA2B	1.40935	0.000167224
HSPA2	1.40716	0.00206731
NTPCR	1.40579	3.99259e-05
HSPA1A	1.40555	0.00546872
RFC3	1.40418	0.00167499
RFC4	1.40188	0.00980105
NONO	1.40119	0.00166294
DPM1	1.39893	0.000893299
CCT3	1.39683	7.83169e-05
EFTUD2	1.39558	0.00460407
DNAJB12	1.39087	0.00136197
NME2	1.38507	0.00217661
RTRAF	1.38433	0.000528065
MSH2	1.38405	0.00030948
RPN2	1.36947	0.00985903
LBR	1.36682	0.000113663
PABPC1	1.36035	6.67533e-05
RPS17	1.34956	3.7568e-05
DNAJC13	1.34952	0.00036873
PIP4K2C	1.34883	0.00331144
DYNLL1	1.34745	0.015269
AKR1C2	1.34715	5.52841e-05
ATP5F1C	1.34698	5.36091e-05
RPS15	1.34586	0.0277897
DHX30	1.33634	0.000574032
AIMP1	1.33363	0.0221442
ILF3	1.3297	0.0076815
LRRC59	1.3183	0.00333731
HNRNPUL1	1.31278	0.000156271
IDH3B	1.31194	0.000115716
FAM186B	1.31094	5.42979e-05
DDB1	1.30668	0.00274599
RPL38	1.3036	0.000254637
RHOF	1.30212	6.78046e-05
CANX	1.29952	0.00375176
HNRNPM	1.29818	1.95253e-05
RPL9	1.29601	3.00656e-05
H1-10	1.29463	0.00130421
LAMA5	1.29445	0.00258438
RPS15A	1.28673	0.000317309
AIMP2	1.28354	0.00319327
FAM120A	1.2823	3.06529e-05
DDX28	1.28191	0.000150418
HSD17B11	1.27709	0.0048156
NAMPT	1.27354	0.000228144
KHDRBS1	1.27239	0.0116143
MAGT1	1.26418	3.97615e-05
MRPL48	1.26214	0.0046348
AKR1C3	1.25436	1.70051e-05
SLC1A5	1.25403	0.00835632
RPL3	1.25375	0.000491671
FMR1	1.25091	0.000359068
TRIM25	1.24998	0.00102616
CHMP2A	1.24528	0.000419637
TMEM160	1.241	0.0147926
U2AF2	1.23602	0.00217056
RPS2	1.23508	0.000250198
HNRNPF	1.23435	0.0139045
PPIA	1.21744	0.00330397
CFL1	1.21659	0.00021971
ACOT9	1.21649	2.07241e-06
MICU1	1.21307	4.03033e-05
RPL34	1.20765	0.000876006
EPRS1	1.20658	0.00103359
RAB10	1.20453	0.00600466
HKDC1	1.2004	0.00111778
PCBP1	1.1987	2.24664e-05
SRP14	1.19537	0.010857
CPSF6	1.19479	0.00270284
EBP	1.19385	0.00813594
U2AF1	1.18733	0.036946
BANF1	1.17997	0.0165799
HNRNPH1	1.17536	0.00403197
RAP1B	1.17532	0.00139021
ATP5PO	1.17344	6.96362e-05
SLC3A2	1.16562	0.000482276
RPS25	1.16143	0.00245117
ACTR2	1.14449	0.000158978
RPL12	1.1406	0.00017427
DIMT1	1.13988	9.0154e-05
EEF1G	1.13826	0.0175074
VDAC3	1.13219	0.0030717
RPS3A	1.12992	0.00523605
GSTP1	1.12827	0.00146271
APRT	1.12234	0.00168031
SND1	1.1219	0.00927378
RPS11	1.11865	0.000340211
COQ8B	1.11779	0.00540021
RPL24	1.11594	0.00117327
IDH3G	1.11224	0.0052156
MRPL14	1.1087	0.011805
RPA1	1.10841	0.000819683
ATP5F1A	1.10373	0.000727476
GFP	1.10253	0.00644118
RPS16	1.09455	0.000186956
RECQL	1.0913	0.00106974
MATR3	1.08911	0.0178153
C7orf50	1.08594	0.0157686
RPL7A	1.08551	0.00040032
RPL11	1.08526	3.34251e-05
SGPL1	1.08355	1.39012e-05
RPS23	1.08318	4.11828e-06
HSPA8	1.08209	0.000438953
RPL10A	1.07963	0.00049983
FMC1	1.07873	0.0471445
EIF5B	1.07842	0.00429833
TOP2B	1.07786	0.00198523
QARS1	1.07738	0.000833705
HACD3	1.07554	0.000116236
RPS24	1.06566	9.74968e-05
RPL21	1.0629	0.00109838
ELAC2	1.06108	0.0197276
SRP9	1.05416	0.01136
TUBA1B	1.05305	0.00110888
SLC27A2	1.05058	0.000374708
TBL2	1.04915	1.94999e-05
WDR11	1.049	0.00024596
G6PD	1.04527	6.38485e-05
NMNAT1	1.04406	0.000895669
RPS19	1.0425	0.00717228
ASPH	1.04226	0.00279603
RPLP0	1.04172	0.00219504
DHX29	1.04036	0.000932505
DDX1	1.0396	0.000646991
DNAJA1	1.03484	0.000368568
SRSF7	1.03048	5.64365e-05
SLC25A6	1.02801	0.00205506
RRBP1	1.02396	0.000236907
TECR	1.01953	0.000859386
ARF6	1.01924	0.000764338
UQCRC2	1.01722	0.00464283
RPL23A	1.01648	0.00756834
RPLP2	1.01189	0.0342606
AFG3L2	1.01012	0.00453142
RPN1	1.00831	0.000716355
SLC25A3	1.00806	0.0028435
RPL4	1.00764	0.000351529
TUBB	1.00378	0.0138355
LGALS1	1.00206	0.0165689
EHD2	0.999693	0.000283693
KPNB1	0.998661	0.00634532
ATP5PB	0.996159	0.000849073
LMF2	0.99513	0.00086662
HNRNPU	0.993545	0.000490339
RALY	0.992501	3.13943e-05
DDX6	0.991011	0.00038022
RAN	0.985979	0.00564041
ILF2	0.984498	0.00225697
HNRNPK	0.981897	0.000537445
EEF1D	0.981675	7.69723e-06
STT3B	0.976785	0.00175257
RPA2	0.973837	0.00378254
SLC25A1	0.969999	0.00544898
RPS18	0.969797	0.0037396
LAP2B	0.969739	0.0071346
RPS6	0.968349	0.000101372
RCN2	0.968184	0.000723255
QPCTL	0.964638	0.0441771
PBXIP1	0.962789	0.000342355
BAG2	0.962113	0.0191452
SLC25A22	0.960565	0.0125487
ATP5MF	0.959212	0.0330556
S100A4	0.957141	0.0153912
LDHA	0.944491	0.00467434
EXOSC4	0.942743	0.00218283
FAM98A	0.939901	0.00189492
ALDH1A1	0.938838	0.00297335
RPL5	0.936474	0.00240153
MRPS28	0.935947	0.0377604
PTCD3	0.93566	0.000667435
RPS8	0.935043	0.00800478
RPL17	0.934975	0.0122913
EEF1A1	0.934195	0.000182421
RPS27L	0.932992	0.013252
ARL1	0.930787	3.41318e-05
PDCD6	0.930561	0.000472009
SRSF1	0.924721	0.00044375
LRPPRC	0.924119	0.00358977
SLC25A13	0.920406	0.000905615
RPL6	0.916077	0.00319203
RPL23	0.911762	0.00237678
RBM39	0.909327	0.00282107
STAU2	0.908011	6.88432e-05
EXOSC6	0.906162	0.0145501
RPL18A	0.905964	0.000455119
IGF2BP3	0.904206	0.00118349
CPSF7	0.900461	0.00856717
RPL31	0.899843	7.30316e-05
RPS12	0.898464	0.0340128
NUFIP2	0.897109	0.00579751
RRAS	0.889903	0.00268834
NSUN2	0.885784	0.00430413
RSL1D1	0.885363	0.000347908
RPL35A	0.882525	9.7347e-05
SMARCA5	0.882425	0.00884106
SNRPB	0.881465	0.0227387
RPS9	0.881012	5.56758e-06
RPL36A	0.880941	0.0344625
EPHX1	0.877793	0.00285731
HSPA5	0.877146	0.00249177
MRPL12	0.877092	0.0238547
HNRNPA0	0.874397	0.0258452
RPL7	0.866094	0.018171
PDLIM5	0.862592	0.00924904
PGAM5	0.85495	0.000400581
SRSF10	0.854529	0.000968407
H2BC11	0.852595	0.0113289
RPS3	0.851474	2.13825e-05
IPO7	0.851303	0.0033274
ACSL3	0.847143	0.00137375
SSRP1	0.846596	0.000750131
HSPB1	0.842175	3.1e-05
RPL13A	0.840501	0.00151141
TOP1	0.838084	0.00024876
MRPS11	0.83576	0.00497205
RPL14	0.833827	0.000841743
EIF4A1	0.83326	0.000283932
RPS26	0.827408	0.00014041
TRMT10C	0.826565	0.00039608
NME4	0.817804	0.00126625
TUFM	0.81627	0.000117818
MTHFD1	0.814508	0.00334823
EIF2S2	0.811666	0.00190048
MRPL33	0.806133	0.0224327
TRAM1	0.806019	0.00131593
RPS7	0.805263	0.000792499
TUBB4B	0.803794	0.000345287
RPL8	0.798067	0.000403382
SRSF3	0.793644	0.00018099
SRSF6	0.792607	0.000262584
RPS13	0.79197	0.000383045
SEC61A1	0.791102	6.01669e-05
RHOC	0.790244	0.0170662
CNP	0.789626	0.00177839
RPL27	0.78528	0.00301228
PNPLA6	0.780103	0.00505308
HSPA9	0.775983	0.0103729
RPS20	0.775444	0.00165554
DSTN	0.775376	0.0122934
RPL30	0.770966	0.000140388
PSMC2	0.766444	0.0385959
NACA	0.753566	0.0047245
PKM	0.751684	0.00709854
RFC5	0.746393	0.0029027
RPL15	0.743822	0.00342615
IMMT	0.743713	0.00540772
COASY	0.742771	0.00112413
VCP	0.741547	0.00439372
RPS27	0.738173	0.0259058
RTN4	0.735795	0.0143541
PTBP1	0.735413	0.0293909
IST1	0.733915	0.0266084
CLN6	0.732922	0.0152656
RPS5	0.728068	0.00240765
DARS1	0.727092	0.000920248
RPL22	0.7266	0.00103196
MGST3	0.718825	0.00904872
SEC22B	0.717681	0.0231005
SEC61B	0.717638	0.00513297
MCM7	0.712909	0.0135428
ADH7	0.709633	0.00651239
MRPS2	0.709524	0.00285616
RPL18	0.708688	5.74521e-05
SRRT	0.707598	0.0458238
RPS10	0.706169	0.0056148
RPL26	0.702794	0.00708033
SRSF2	0.697145	0.00738036
SSR1	0.694833	0.000537554
EEF2	0.683696	0.00653768
DDX21	0.680374	0.00869226
HNRNPR	0.679492	0.00161593
RPL27A	0.679352	0.00301909
MRPS34	0.673161	0.00926891
NME3	0.658869	0.0214738
FAF2	0.657441	0.011528
RNH1	0.657309	6.68187e-06
ARL2	0.645991	0.00694679
LRRC47	0.640926	0.0116349
MTDH	0.632445	0.00652399
DDX17	0.630096	0.00115366
ARPC1B	0.628808	0.00178994
RPL13	0.62414	0.00786163
H2BC18	0.623925	0.0129542
PRDX1	0.623182	0.000264046
SLC22A18	0.622109	0.0313101
GPI	0.618186	0.00186841
MRPL11	0.618006	0.0225429
RPL10	0.612903	0.00273028
MICOS13	0.609808	0.000517015
NPM1	0.609802	0.00605169
RPS14	0.609694	0.027299
GRWD1	0.606777	0.0426923
FUS	0.602665	0.00410721
HNRNPUL2	0.602206	0.0172751
ACP1	0.59421	0.0393777
DLST	0.592806	0.00844188
MRPS9	0.59261	0.000101218
SUPT16H	0.592236	0.00198813
MGST2	0.590848	0.00868019

## Sheet: Sheet3
NCAP interacting proteins: NCAP-GFP-His Arsenite treated/NCAP-GFP-His Untreated
Symbol	Log2fc	p value
MCM7	6.7634	0.000123698
NAP1L1	3.07479	0.00471058
HNRNPR	2.62635	0.00229154
BAG2	2.4702	0.000763175
MRPS11	2.25832	0.0138335
RPLP1	2.25546	0.029318
EIF5A	2.1131	4.6194e-05
DSTN	1.99185	0.000569701
DAD1	1.94113	0.000211512
PRDX5	1.89026	0.00239423
IGF2BP3	1.77974	0.000554445
CCPG1	1.72644	0.0144943
RNH1	1.70588	8.1847e-05
TRIM21	1.68727	0.000449542
MRPL16	1.67029	0.00880008
H1-10	1.66626	0.00140121
DLST	1.60205	0.00216502
CAPZA1	1.52947	4.38515e-05
RBMX	1.52682	6.7512e-06
PHB	1.47112	0.00199943
FLNB	1.40897	0.000697533
PYGB	1.39747	0.00666232
ERLIN2	1.38968	0.00757376
MRPS9	1.36076	0.00420754
CALU	1.34911	0.0132731
METTL17	1.33396	0.00241217
TFAM	1.27678	0.013534
NMNAT1	1.22073	0.0211533
TCP1	1.17722	0.00299023
VDAC1	1.14032	0.00909083
ABCC2	1.13639	0.00157262
HNRNPC	1.10018	0.00798337
PSMD2	1.09186	0.00893558
RALY	1.08969	8.89403e-06
MOV10	1.08006	0.00213819
PRMT1	1.02951	0.0096929
PTGES3	1.02085	0.00353288
ACTN4	1.01832	0.0126893
VCP	1.00239	0.00154263
SRSF7	1.00158	0.00691363
RPL37A	0.989478	0.00436402
ZNF281	0.962437	0.00540926
YWHAQ	0.958839	0.00040654
PDLIM5	0.941998	0.0119609
NSF	0.931758	0.0391971
MRPL55	0.931429	0.00576048
RPS11	0.9304	0.000454189
GNB1	0.91292	0.0464584
OGT	0.909189	0.020056
NT5E	0.89179	0.00794994
IPO7	0.883442	0.000176607
PFN2	0.880199	6.18963e-05
PCBP1	0.87165	0.011986
CWC22	0.854012	0.0274719
RPL32	0.85018	0.00728849
TRMT10C	0.84884	0.0281419
PLEC	0.848039	0.00104538
PSMD13	0.821918	0.00146376
CPSF6	0.820459	0.00272666
VDAC2	0.815134	0.0194434
RPL28	0.807619	0.00398417
AARS1	0.806585	0.0221386
RPS2	0.791419	0.00973844
TOP2B	0.788314	0.0258197
VPS4A	0.783651	0.00453083
CAV1	0.763211	0.0155295
FUS	0.745172	0.040738
GPI	0.726864	0.00164732
MAT2A	0.716941	0.000411741
SSBP1	0.707905	0.0080561
TXN	0.687788	0.0103694
RBM39	0.685512	0.0112264
AGK	0.665053	0.00339699
RPS23	0.610184	0.00920004
PGD	0.608163	0.0382029
HNRNPU	0.605189	0.0463198
TWF1	0.60098	0.0273226
RPL24	0.599025	0.0312687
RPL6	0.597833	0.00269425
RPL15	0.594677	0.0084827
EFTUD2	0.592958	0.0152915
NOP56	0.592384	0.0177831
CAMK2D	0.592307	0.00171514
